# Supplementary material for: Qualitative analysis of manual annotations of clinical text with SNOMED CT
Source: PLoS One. 2018 Dec 27;13(12):e0209547. doi: 10.1371/journal.pone.0209547 (PMC6307753; doi:10.1371/journal.pone.0209547)
Supplement: S2 File — This spreadsheet contains the results of the annotation experiment in a single table. The columns indicate: (1) the language of the annotated text; (2) the identifier of the annotator; (3) the identifier of the text snippet; (4) the sentence identifier in the text; (5) the annotated text token; (6) the chunk number; (7–9) the list of codes, concept coverage score and term coverage for SCT_ONLY scenario; (10–12) the list of codes, concept coverage score and term coverage for UMLS_EXT scenario; (13–15) the list of codes, concept coverage score and term coverage for LOCAL scenario. (XLSX) [file pone.0209547.s002.xlsx]

## Sheet: resultTable2016
Language	Annotator_ID	Snippet_ID	Sentence_ID	Token	Chunk	SCT_ONLY			UMLS_EXT			LOCAL
						CODE	CONCEPT COVERAGE	TERM COVERAGE	CODE	CONCEPT COVERAGE	TERM COVERAGE	CODE	CONCEPT COVERAGE	TERM COVERAGE
EN	EN1	NL0	0	Exercise	1		3		C0948372	1	yes
EN	EN1	NL0	0	capacity	1		3		C0948372	1	yes
EN	EN1	NL0	0	is	1
EN	EN1	NL0	0	stage	1		3		C1882085, C1882086	0	yes
EN	EN1	NL0	0	2	1		3		C1882085	0	yes
EN	EN1	NL0	0	to	1
EN	EN1	NL0	0	3	1		3		C1882086	0	yes
EN	EN1	NL0	0	according	1
EN	EN1	NL0	0	to	1
EN	EN1	NL0	0	NYHA	1		3		C1882085, C1882086	0	yes
EN	EN1	NL0	0	.
EN	EN1	NL0	1	These
EN	EN1	NL0	1	ailments
EN	EN1	NL0	1	symptomscomplaints
EN	EN1	NL0	1	have
EN	EN1	NL0	1	substantially
EN	EN1	NL0	1	increased
EN	EN1	NL0	1	worsenedincreased
EN	EN1	NL0	1	since
EN	EN1	NL0	1	October
EN	EN1	NL0	1	1980
EN	EN1	NL0	2	Shopping	7	129026007	1	yes	C2350011	0	yes
EN	EN1	NL0	2	household	7	129072006	1	no		3
EN	EN1	NL0	2	and	7
EN	EN1	NL0	2	light	7	129861002	2	no		3
EN	EN1	NL0	2	physical	7	129861002	2	yes		3
EN	EN1	NL0	2	activity	7	129861002	2	yes		3
EN	EN1	NL0	2	cause	7		3			3
EN	EN1	NL0	2	problems	7		3			3
EN	EN1	NL0	2	.
EN	EN1	NL0	3	The
EN	EN1	NL0	3	patient
EN	EN1	NL0	3	experiences
EN	EN1	NL0	3	distinct
EN	EN1	NL0	3	anginous	2	426396005	1	no	C0002962	0	yes
EN	EN1	NL0	3	pains	2	426396005	1	yes	C0002962	0	yes
EN	EN1	NL0	3	even
EN	EN1	NL0	3	when
EN	EN1	NL0	3	undressing
EN	EN1	NL0	3	independently
EN	EN1	NL0	3	and
EN	EN1	NL0	3	taking
EN	EN1	NL0	3	a
EN	EN1	NL0	3	shower
EN	EN1	NL0	3	.
EN	EN1	NL0	4	Cold	8		3		C0719425	0	yes
EN	EN1	NL0	4	and	8
EN	EN1	NL0	4	wind	8		3			3
EN	EN1	NL0	4	are	8
EN	EN1	NL0	4	provoking	8	410658008	0	yes		3
EN	EN1	NL0	4	factors	8	410658008	0	yes		3
EN	EN1	NL0	4	as
EN	EN1	NL0	4	well
EN	EN1	NL0	4	.
EN	EN1	NL0	5	this
EN	EN1	NL0	5	despite
EN	EN1	NL0	5	adequate
EN	EN1	NL0	5	therapy
EN	EN1	NL0	5	with
EN	EN1	NL0	5	metoprolol	3	372826007	0	yes	C0025859	0	yes
EN	EN1	NL0	5	50	3
EN	EN1	NL0	5	mg	3	258684004	0	yes	C0439210	0	yes
EN	EN1	NL0	5	2	3
EN	EN1	NL0	5	x	3
EN	EN1	NL0	5	per	3
EN	EN1	NL0	5	day	3
EN	EN1	NL0	5	isosorbide	4	5924003	0	yes	C0064079	0	yes
EN	EN1	NL0	5	dinitrate	4	5924003	0	yes	C0064079	0	yes
EN	EN1	NL0	5	recart	4
EN	EN1	NL0	5	20	4
EN	EN1	NL0	5	mg	4	258684004	0	yes	C0439210	0	yes
EN	EN1	NL0	5	3	4
EN	EN1	NL0	5	x	4
EN	EN1	NL0	5	per	4
EN	EN1	NL0	5	day	4
EN	EN1	NL0	5	and
EN	EN1	NL0	5	Nifedipine	5	387490003	0	yes	C0028066	0	yes
EN	EN1	NL0	5	10	5
EN	EN1	NL0	5	mg	5	258684004	0	yes	C0439210	0	yes
EN	EN1	NL0	5	4	5
EN	EN1	NL0	5	x	5
EN	EN1	NL0	5	per	5
EN	EN1	NL0	5	day	5
EN	EN1	NL0	5	.
EN	EN1	NL0	6	Physical	6	5880005	0	yes	C0031809	0	yes
EN	EN1	NL0	6	examination	6	5880005	0	yes	C0031809	0	yes
EN	EN1	NL0	6	revealed
EN	EN1	NL0	6	no
EN	EN1	NL0	6	signs
EN	EN1	NL0	6	of
EN	EN1	NL0	6	heart	7	84114007	0	yes	C0018801	0	yes
EN	EN1	NL0	6	failure	7	84114007	0	yes	C0018801	0	yes
EN	EN1	NL0	6	.
EN	EN1	NL1	0	Because
EN	EN1	NL1	0	of
EN	EN1	NL1	0	a
EN	EN1	NL1	0	myocardial	1	22298006	0	yes	C0027051	0	yes
EN	EN1	NL1	0	infarction	1	22298006	0	yes	C0027051	0	yes
EN	EN1	NL1	0	with
EN	EN1	NL1	0	primary	2		3			3
EN	EN1	NL1	0	PCI	2	415070008	0	yes	C1532338	0	yes
EN	EN1	NL1	0	(
EN	EN1	NL1	0	see
EN	EN1	NL1	0	medical
EN	EN1	NL1	0	report
EN	EN1	NL1	0	of
EN	EN1	NL1	0	the
EN	EN1	NL1	0	cardiologist
EN	EN1	NL1	0	the
EN	EN1	NL1	0	above
EN	EN1	NL1	0	patient
EN	EN1	NL1	0	participated
EN	EN1	NL1	0	in
EN	EN1	NL1	0	the
EN	EN1	NL1	0	after
EN	EN1	NL1	0	-
EN	EN1	NL1	0	care
EN	EN1	NL1	0	programme
EN	EN1	NL1	0	for
EN	EN1	NL1	0	cardiovascular	3	49763002	0	yes	C0545441	0	yes
EN	EN1	NL1	0	rehabilitation	3	49763002	0	yes	C0545441	0	yes
EN	EN1	NL1	0	at
EN	EN1	NL1	0	the
EN	EN1	NL1	0	Gelderse
EN	EN1	NL1	0	Vallei
EN	EN1	NL1	0	Ede
EN	EN1	NL1	0	hospital
EN	EN1	NL1	0	from
EN	EN1	NL1	0	41505
EN	EN1	NL1	0	through
EN	EN1	NL1	0	41554
EN	EN1	NL1	1	Risk	4		3			3
EN	EN1	NL1	1	profile	4		3			3
EN	EN1	NL1	1	of	4
EN	EN1	NL1	1	cardiovascular	4	49601007	0	yes	C0007222	0	yes
EN	EN1	NL1	1	disorders	4	49601007	0	yes	C0007222	0	yes
EN	EN1	NL1	2	X
EN	EN1	NL1	2	Physical	5		3			3
EN	EN1	NL1	2	inactivity	5		3			3
EN	EN1	NL1	3	X
EN	EN1	NL1	3	Overweight	6	238131007	0	yes	C0497406	0	yes
EN	EN1	NL1	3	BMI	7		3		C2911051	1	yes
EN	EN1	NL1	3	30	7		3		C2911051	1	yes
EN	EN1	NL1	4	X
EN	EN1	NL1	4	Stress	8	73595000	0	yes	C0038435	0	yes
EN	EN1	NL1	5	X
EN	EN1	NL1	5	Smoking	9	77176002	1	yes	C0337664	1	no
EN	EN1	NL1	6	X
EN	EN1	NL1	6	Dyslipidaemia	10	370992007	0	yes	C0242339	0	yes
EN	EN1	NL1	7	X
EN	EN1	NL1	7	Family	11	57177007	0	yes	C0241889	0	yes
EN	EN1	NL1	7	history	11	57177007	0	yes	C0241889	0	yes
EN	EN1	NL1	8	Therapies
EN	EN1	NL1	8	performed
EN	EN1	NL1	8	:
EN	EN1	NL1	9	X
EN	EN1	NL1	9	Rehabilitation	12	52052004	2	yes	C0034991	2	yes
EN	EN1	NL1	9	training	12	52052004	2	no	C0034991	2	no
EN	EN1	NL1	9	led	12
EN	EN1	NL1	9	by	12
EN	EN1	NL1	9	physiotherapy	12
EN	EN1	NL1	10	X
EN	EN1	NL1	10	Informative	13
EN	EN1	NL1	10	events	13
EN	EN1	NL1	11	X
EN	EN1	NL1	11	Individual	14
EN	EN1	NL1	11	consultation	14	11429006	0	yes	C0009818	0	yes
EN	EN1	NL1	11	with	14
EN	EN1	NL1	11	dietitian	14
EN	EN1	NL1	12	X
EN	EN1	NL1	12	Life	15	313204009	1	yes	C0730543	1	yes
EN	EN1	NL1	12	-	15
EN	EN1	NL1	12	style	15	313204009	1	yes	C0730543	1	yes
EN	EN1	NL1	12	course	15	313204009	1	no	C0730543	1	no
EN	EN1	NL1	12	for	15
EN	EN1	NL1	12	stress	15	226060000	0	yes	C0150788	0	yes
EN	EN1	NL1	12	management	15	226060000	0	yes	C0150788	0	yes
EN	EN1	NL2	0	In
EN	EN1	NL2	0	the
EN	EN1	NL2	0	meantime
EN	EN1	NL2	0	the
EN	EN1	NL2	0	patient
EN	EN1	NL2	0	has
EN	EN1	NL2	0	resumed
EN	EN1	NL2	0	his
EN	EN1	NL2	0	work
EN	EN1	NL2	0	in
EN	EN1	NL2	0	part
EN	EN1	NL2	0	.
EN	EN1	NL2	1	The
EN	EN1	NL2	1	company
EN	EN1	NL2	1	doctor
EN	EN1	NL2	1	is
EN	EN1	NL2	1	supporting
EN	EN1	NL2	1	him
EN	EN1	NL2	1	in
EN	EN1	NL2	1	reintegration
EN	EN1	NL2	1	.
EN	EN1	NL2	2	The
EN	EN1	NL2	2	patient
EN	EN1	NL2	2	proactively
EN	EN1	NL2	2	deals
EN	EN1	NL2	2	with
EN	EN1	NL2	2	adjusting	1		3		C2960841	1	no
EN	EN1	NL2	2	his	1		3		C2960841	1
EN	EN1	NL2	2	life	1		3		C2960841	1	yes
EN	EN1	NL2	2	style	1		3		C2960841	1	yes
EN	EN1	NL2	2	.
EN	EN1	NL2	3	He
EN	EN1	NL2	3	is
EN	EN1	NL2	3	more
EN	EN1	NL2	3	active
EN	EN1	NL2	3	is
EN	EN1	NL2	3	more
EN	EN1	NL2	3	mindful
EN	EN1	NL2	3	of
EN	EN1	NL2	3	a
EN	EN1	NL2	3	healthy	2		3		C0452415	0	yes
EN	EN1	NL2	3	diet	2		3		C0452415	0	yes
EN	EN1	NL2	3	.
EN	EN1	NL2	4	He
EN	EN1	NL2	4	is
EN	EN1	NL2	4	being
EN	EN1	NL2	4	treated
EN	EN1	NL2	4	by
EN	EN1	NL2	4	a
EN	EN1	NL2	4	dietician
EN	EN1	NL2	4	the
EN	EN1	NL2	4	patient
EN	EN1	NL2	4	has
EN	EN1	NL2	4	lost
EN	EN1	NL2	4	a
EN	EN1	NL2	4	few
EN	EN1	NL2	4	pounds
EN	EN1	NL2	4	kg
EN	EN1	NL2	4	in
EN	EN1	NL2	4	the
EN	EN1	NL2	4	meantime
EN	EN1	NL2	4	.
EN	EN1	NL2	5	The
EN	EN1	NL2	5	patient
EN	EN1	NL2	5	wants
EN	EN1	NL2	5	to
EN	EN1	NL2	5	continue
EN	EN1	NL2	5	to
EN	EN1	NL2	5	exercise	3		3		C1328737	0	yes
EN	EN1	NL2	5	after
EN	EN1	NL2	5	rehabilitation	4	52052004	0	yes	C0034991	0	yes
EN	EN1	NL2	5	and
EN	EN1	NL2	5	will
EN	EN1	NL2	5	sign
EN	EN1	NL2	5	up
EN	EN1	NL2	5	with
EN	EN1	NL2	5	the
EN	EN1	NL2	5	cardiac
EN	EN1	NL2	5	rehab
EN	EN1	NL2	5	running
EN	EN1	NL2	5	group
EN	EN1	NL2	5	in
EN	EN1	NL2	5	Ede
EN	EN1	NL2	5	.
EN	EN1	NL2	6	In
EN	EN1	NL2	6	the
EN	EN1	NL2	6	meantime
EN	EN1	NL2	6	tThe
EN	EN1	NL2	6	patient
EN	EN1	NL2	6	has
EN	EN1	NL2	6	now
EN	EN1	NL2	6	stopped	5	160617001	0	yes	C0425310	0	yes
EN	EN1	NL2	6	smoking	5	160617001	0	yes	C0425310	0	yes
EN	EN1	NL2	6	although
EN	EN1	NL2	6	he
EN	EN1	NL2	6	still
EN	EN1	NL2	6	has
EN	EN1	NL2	6	great
EN	EN1	NL2	6	trouble
EN	EN1	NL2	6	with
EN	EN1	NL2	6	this
EN	EN1	NL2	6	.
EN	EN1	NL3	0	The
EN	EN1	NL3	0	patient
EN	EN1	NL3	0	is
EN	EN1	NL3	0	complaining
EN	EN1	NL3	0	about
EN	EN1	NL3	0	spastic	1	263875003	0	yes	C0443306	0	yes
EN	EN1	NL3	0	cramping	1	279093005	0	yes	C0458254	0	yes
EN	EN1	NL3	0	chest	1	29857009	0	yes	C0008031	0	yes
EN	EN1	NL3	0	pains	1	29857009, 279093005	0	yes	C0008031, C0458254	0	yes
EN	EN1	NL3	0	during
EN	EN1	NL3	0	moderate	2	6736007	0	yes	C0694627	0	yes
EN	EN1	NL3	0	and	2
EN	EN1	NL3	0	sometimes	2
EN	EN1	NL3	0	during	2
EN	EN1	NL3	0	light	2	278848008	0	yes	C0231302	0	yes
EN	EN1	NL3	0	physical	2	55539008	0	yes	C0231302	0	yes
EN	EN1	NL3	0	stress	2	55539008	0	yes	C0231302	0	yes
EN	EN1	NL3	0	.
EN	EN1	NL3	1	She
EN	EN1	NL3	1	experiences
EN	EN1	NL3	1	chest	3	29857009	0	yes	C0008031	0	yes
EN	EN1	NL3	1	pains	3	29857009	0	yes	C0008031	0	yes
EN	EN1	NL3	1	when	3
EN	EN1	NL3	1	independently	3
EN	EN1	NL3	1	undressing	3	284987007	1	no		3
EN	EN1	NL3	1	and	3
EN	EN1	NL3	1	taking	3	284794003	1	no	C2322572	1	no
EN	EN1	NL3	1	a	3
EN	EN1	NL3	1	shower	3	284794003	1	yes	C2322572	1	yes
EN	EN1	NL3	1	with
EN	EN1	NL3	1	radiating	4	10000006	1	yes	C0232289	1	yes
EN	EN1	NL3	1	pain	4	10000006	1	yes	C0232289	1	yes
EN	EN1	NL3	1	to	4
EN	EN1	NL3	1	the	4
EN	EN1	NL3	1	neck	4	45048000	0	yes	C0027530	0	yes
EN	EN1	NL3	1	.
EN	EN1	NL3	2	These
EN	EN1	NL3	2	pains	12	22253000	0	yes	C0030193	0	yes
EN	EN1	NL3	2	occur
EN	EN1	NL3	2	at
EN	EN1	NL3	2	least
EN	EN1	NL3	2	once
EN	EN1	NL3	2	a
EN	EN1	NL3	2	day
EN	EN1	NL3	2	.
EN	EN1	NL3	3	She
EN	EN1	NL3	3	cannot
EN	EN1	NL3	3	ride
EN	EN1	NL3	3	bicycle
EN	EN1	NL3	3	experiences
EN	EN1	NL3	3	chest	5	29857009	0	yes	C0008031	0	yes
EN	EN1	NL3	3	pains	5	29857009	0	yes	C0008031	0	yes
EN	EN1	NL3	3	during
EN	EN1	NL3	3	shopping
EN	EN1	NL3	3	and
EN	EN1	NL3	3	housework
EN	EN1	NL3	3	.
EN	EN1	NL3	4	Never
EN	EN1	NL3	4	any
EN	EN1	NL3	4	pain	6	36163009, 22253000	0	yes	C0234253, C0234255	0	yes
EN	EN1	NL3	4	at	6				C0234253	0	yes
EN	EN1	NL3	4	rest	6	128975004	2	no	C0234253	0	yes
EN	EN1	NL3	4	or	6
EN	EN1	NL3	4	at	6	36163009	0	no	C0234255	0	no
EN	EN1	NL3	4	night	6	36163009	0	yes	C0234255	0	yes
EN	EN1	NL3	4	.
EN	EN1	NL3	5	She
EN	EN1	NL3	5	occasionally
EN	EN1	NL3	5	takes
EN	EN1	NL3	5	nitroglycerine	7	387404004	0	yes	C0017887	0	yes
EN	EN1	NL3	5	with
EN	EN1	NL3	5	good
EN	EN1	NL3	5	results
EN	EN1	NL3	5	.
EN	EN1	NL3	6	She
EN	EN1	NL3	6	has
EN	EN1	NL3	6	anginose	8		3		C0002962	0	no
EN	EN1	NL3	6	pains	8	22253000	0	yes	C0002962	0	yes
EN	EN1	NL3	6	despite
EN	EN1	NL3	6	therapy
EN	EN1	NL3	6	with
EN	EN1	NL3	6	metoprolol	9	372826007	0	yes	C0025859	0	yes
EN	EN1	NL3	6	isosorbide	10	5924003	0	yes	C1951584	1	yes
EN	EN1	NL3	6	dinitrate	10	5924003	0	yes	C1951584	1	yes
EN	EN1	NL3	6	SR	10		3		C1951584	1	no
EN	EN1	NL3	6	and
EN	EN1	NL3	6	Nifedipine	11	387490003	0	yes	C0028066	0	yes
EN	EN1	NL3	6	.
EN	EN1	NL4	0	Physical	1	5880005	0	yes	C0031809	0	yes
EN	EN1	NL4	0	examination	1	5880005	0	yes	C0031809	0	yes
EN	EN1	NL4	0	:
EN	EN1	NL4	0	At
EN	EN1	NL4	0	the
EN	EN1	NL4	0	latest
EN	EN1	NL4	0	outpatient
EN	EN1	NL4	0	checkup
EN	EN1	NL4	0	on
EN	EN1	NL4	0	29
EN	EN1	NL4	0	April
EN	EN1	NL4	0	2002
EN	EN1	NL4	0	we
EN	EN1	NL4	0	determined
EN	EN1	NL4	0	a
EN	EN1	NL4	0	body	2		3		C1305866	0	yes
EN	EN1	NL4	0	weight	2		3		C1305866	0	yes
EN	EN1	NL4	0	of	2
EN	EN1	NL4	0	76	2
EN	EN1	NL4	0	kg	2	258683005	0	yes	C1305866	0	yes
EN	EN1	NL4	0	at
EN	EN1	NL4	0	a
EN	EN1	NL4	0	size	3	246115007	0	yes	C0456389	0	yes
EN	EN1	NL4	0	of	3
EN	EN1	NL4	0	1.59	3
EN	EN1	NL4	0	meters	3	272185007	0	yes	C0441074	0	yes
EN	EN1	NL4	0	.
EN	EN1	NL4	1	Blood	4	386536003	0	yes	C0005824	0	yes
EN	EN1	NL4	1	pressure	4	386536003	0	yes	C0005824	0	yes
EN	EN1	NL4	1	140/90.	4
EN	EN1	NL4	2	Other
EN	EN1	NL4	2	than
EN	EN1	NL4	2	that
EN	EN1	NL4	2	no
EN	EN1	NL4	2	new
EN	EN1	NL4	2	deviations
EN	EN1	NL4	2	.
EN	EN1	NL4	3	Lab
EN	EN1	NL4	3	test
EN	EN1	NL4	3	:
EN	EN1	NL4	3	postprandial	5	24863003	0	yes	C0376674	0	yes
EN	EN1	NL4	3	glucose	5	72191006	1	yes	C0337438	0	yes
EN	EN1	NL4	3	level	5	72191006	1	yes	C0337438	0	yes
EN	EN1	NL4	3	:	5
EN	EN1	NL4	3	8.3	5
EN	EN1	NL4	3	mmol	5	258813002	0	yes	C0337438	0	yes
EN	EN1	NL4	3	/	5	258813002	0	yes	C0337438	0	yes
EN	EN1	NL4	3	l	5	258813002	0	yes	C0337438	0	yes
EN	EN1	NL4	3	.
EN	EN1	NL4	4	Urine	6	69376001	1	yes	C0004076	1	yes
EN	EN1	NL4	4	test	6	69376001	1	yes	C0004076	1	yes
EN	EN1	NL4	4	and	6
EN	EN1	NL4	4	acetone	6	105050005	2	yes	C0523997	0	yes
EN	EN1	NL4	4	both	6
EN	EN1	NL4	4	negative	6
EN	EN1	NL4	4	.
EN	EN1	NL4	5	Recommendation
EN	EN1	NL4	5	:
EN	EN1	NL4	5	Based
EN	EN1	NL4	5	on
EN	EN1	NL4	5	the
EN	EN1	NL4	5	lab
EN	EN1	NL4	5	results
EN	EN1	NL4	5	we
EN	EN1	NL4	5	made
EN	EN1	NL4	5	no
EN	EN1	NL4	5	changes
EN	EN1	NL4	5	at
EN	EN1	NL4	5	present
EN	EN1	NL4	5	.
EN	EN1	NL4	6	Outpatient	7		3		C1549405	0	yes
EN	EN1	NL4	6	checkup	7		3		C0598836	0	yes
EN	EN1	NL4	6	scheduled
EN	EN1	NL4	6	for
EN	EN1	NL4	6	end
EN	EN1	NL4	6	of
EN	EN1	NL4	6	this
EN	EN1	NL4	6	year
EN	EN1	NL4	6	.
EN	EN1	NL4	7	For
EN	EN1	NL4	7	diabetes	8	73211009	1	yes	C0422587	0	yes
EN	EN1	NL4	7	monitoring	8	360152008	0	yes	C0422587	0	yes
EN	EN1	NL4	7	in
EN	EN1	NL4	7	the
EN	EN1	NL4	7	meantime
EN	EN1	NL4	7	patient
EN	EN1	NL4	7	will
EN	EN1	NL4	7	contact
EN	EN1	NL4	7	you
EN	EN1	NL4	7	again
EN	EN1	NL4	7	.
EN	EN1	NL4	8	Medication
EN	EN1	NL4	8	:
EN	EN1	NL4	8	1½	9
EN	EN1	NL4	8	glibenclamide	9	384978002	0	yes	C0017628	0	yes
EN	EN1	NL4	8	in	9	396147000	0	yes		3
EN	EN1	NL4	8	the	9	396147000	0	yes		3
EN	EN1	NL4	8	evening	9	396147000	0	yes		3
EN	EN1	NL4	8	plus
EN	EN1	NL4	8	3	10
EN	EN1	NL4	8	-	10
EN	EN1	NL4	8	5	10
EN	EN1	NL4	8	tablets	10	428673006	0	yes	C1705223	0	yes
EN	EN1	NL4	8	of	10
EN	EN1	NL4	8	magnesium	10	66389008	0	yes	C0024477	0	yes
EN	EN1	NL4	8	oxide	10	66389008	0	yes	C0024477	0	yes
EN	EN1	NL4	8	as	10	225761000	0	yes	C0558288	0	yes
EN	EN1	NL4	8	needed	10	225761000	0	no	C0558288	0	yes
EN	EN1	NL4	8	.
EN	EN1	NL6	0	Conclusion
EN	EN1	NL6	0	:
EN	EN1	NL6	0	Increased	1	35105006	0	yes	C0205217	0	yes
EN	EN1	NL6	0	hydronephrosis	1	43064006	0	yes	C0020295	0	yes
EN	EN1	NL6	0	compared
EN	EN1	NL6	0	to
EN	EN1	NL6	0	previous
EN	EN1	NL6	0	ultrasound	2	303917008	1	yes	C0205217	1	yes
EN	EN1	NL6	0	examination	2	303917008	1	no	C0205217	1	no
EN	EN1	NL6	0	with
EN	EN1	NL6	0	proximal	3	40415009	0	yes	C0205107	0	yes
EN	EN1	NL6	0	dilatation	3	95576001	0	yes	C0521620	0	yes
EN	EN1	NL6	0	of	3	95576001	0	yes	C0521620	0	yes
EN	EN1	NL6	0	ureter	3	95576001	0	yes	C0521620	0	yes
EN	EN1	NL6	0	probably
EN	EN1	NL6	0	caused
EN	EN1	NL6	0	by
EN	EN1	NL6	0	a
EN	EN1	NL6	0	ureteral	4	31054009	0	yes	C1456865	0	yes
EN	EN1	NL6	0	calculus	4	31054009	0	yes	C1456865	0	yes
EN	EN1	NL6	0	.
EN	EN1	NL6	1	Therapy
EN	EN1	NL6	1	decisions
EN	EN1	NL6	1	changes
EN	EN1	NL6	2	Infusion	5	36576007	0	yes	C0574032	0	yes
EN	EN1	NL6	2	Glucose	5	67079006	0	yes	C0017725	0	yes
EN	EN1	NL6	2	NaCl	5	327768006	1	no	C0037494	0	yes
EN	EN1	NL6	3	You
EN	EN1	NL6	3	give
EN	EN1	NL6	3	the
EN	EN1	NL6	3	patient
EN	EN1	NL6	3	an
EN	EN1	NL6	3	NaCl	6	327768006	1	no	C0037494	0	yes
EN	EN1	NL6	3	infusion	6	36576007	0	yes	C0574032	0	yes
EN	EN1	NL6	3	based
EN	EN1	NL6	3	guided
EN	EN1	NL6	3	on
EN	EN1	NL6	3	the
EN	EN1	NL6	3	blood	7	392570002	0	yes	C0005824	0	yes
EN	EN1	NL6	3	pressure	7	392570002	0	yes	C0005824	0	yes
EN	EN1	NL6	3	.
EN	EN1	NL6	4	An
EN	EN1	NL6	4	infusion	8	36576007	0	yes	C0574032	0	yes
EN	EN1	NL6	4	shows
EN	EN1	NL6	4	leads
EN	EN1	NL6	4	to
EN	EN1	NL6	4	a
EN	EN1	NL6	4	positive
EN	EN1	NL6	4	short
EN	EN1	NL6	4	-
EN	EN1	NL6	4	term
EN	EN1	NL6	4	effect
EN	EN1	NL6	4	in
EN	EN1	NL6	4	the
EN	EN1	NL6	4	up
EN	EN1	NL6	4	to
EN	EN1	NL6	4	amount
EN	EN1	NL6	4	of
EN	EN1	NL6	4	15	9
EN	EN1	NL6	4	mmHg	9	259018001	1	no	C0439475	0	yes
EN	EN1	NL6	4	on	9
EN	EN1	NL6	4	the	9
EN	EN1	NL6	4	blood	9	392570002	0	yes	C0005824	0	yes
EN	EN1	NL6	4	pressure	9	392570002	0	yes	C0005824	0	yes
EN	EN1	NL6	4	.
EN	EN1	NL6	5	Antibiotics	10	255631004	0	yes	C0003232	0	yes
EN	EN1	NL6	5	:
EN	EN1	NL6	5	cefamandole	11	372801003	0	yes	C0007541	0	yes
EN	EN1	NL6	5	1	11
EN	EN1	NL6	5	g	11	258682000	0	yes	C0439208	0	yes
EN	EN1	NL6	5	4	11	307439001	0	no	C0585291	0	yes
EN	EN1	NL6	5	x	11	307439001	0	no	C0585291	0	no
EN	EN1	NL6	5	per	11	307439001	0	yes	C0585291	0	yes
EN	EN1	NL6	5	day	11	307439001	0	yes	C0585291	0	yes
EN	EN1	NL6	5	intravenously	11	255560000	0	yes	C0348016	0	yes
EN	EN1	NL6	5	+
EN	EN1	NL6	5	netilmicin	12	387110005	0	yes	C0027780	0	yes
EN	EN1	NL6	5	4	12
EN	EN1	NL6	5	mg	12	228920005	1	yes	C0439272	0	yes
EN	EN1	NL6	5	/	12	228920005	1	yes	C0439272	0	yes
EN	EN1	NL6	5	kg	12	228920005	1	yes	C0439272	0	yes
EN	EN1	NL6	5	2	12	229799001	0	no	C0585361	0	no
EN	EN1	NL6	5	x	12	229799001	0	no	C0585361	0	no
EN	EN1	NL6	5	per	12	229799001	0	yes	C0585361	0	yes
EN	EN1	NL6	5	day	12	229799001	0	yes	C0585361	0	yes
EN	EN1	NL6	5	intravenously	12	255560000	0	yes	C0348016	0	yes
EN	EN1	NL6	6	Results
EN	EN1	NL6	6	in
EN	EN1	NL6	6	normalisation	13		3		C1882115	1	yes
EN	EN1	NL6	6	of	13
EN	EN1	NL6	6	the	13
EN	EN1	NL6	6	temperature	13	363816005	1	yes	C0886414	1	yes
EN	EN1	NL6	6	within	13
EN	EN1	NL6	6	24	13
EN	EN1	NL6	6	hours	13
EN	EN1	NL6	6	.
EN	EN1	NL6	7	Does
EN	EN1	NL6	7	not
EN	EN1	NL6	7	eliminate
EN	EN1	NL6	7	the
EN	EN1	NL6	7	other
EN	EN1	NL6	7	sepsis	14	91302008	2	yes	C0243026	0	yes
EN	EN1	NL6	7	symptoms	14		3		C1457887	0	yes
EN	EN1	NL6	7	.
EN	EN1	NL8	0	Kidney	1	306005	0	yes	C0203408	0	yes
EN	EN1	NL8	0	ultrasound	1	306005	0	yes	C0203408	0	yes
EN	EN1	NL8	1	Certain
EN	EN1	NL8	1	dilatation	2	25322007	0	yes	C0012356	0	yes
EN	EN1	NL8	1	of	2
EN	EN1	NL8	1	renal	2	25990002	0	yes	C0227666	0	yes
EN	EN1	NL8	1	pelvis	2	25990002	0	yes	C0227666	0	yes
EN	EN1	NL8	1	and	2
EN	EN1	NL8	1	calices	2	2334006	0	yes	C0022651	0	yes
EN	EN1	NL8	1	of	2
EN	EN1	NL8	1	the	2
EN	EN1	NL8	1	left	2	18639004	0	yes	C0227614	0	yes
EN	EN1	NL8	1	kidney	2	18639004	0	yes	C0227614	0	yes
EN	EN1	NL8	1	matching
EN	EN1	NL8	1	mild	3	255604002	0	yes	C2945599	0	yes
EN	EN1	NL8	1	hydronephrosis	3	43064006	0	yes	C0020295	0	yes
EN	EN1	NL8	1	on	3
EN	EN1	NL8	1	the	3
EN	EN1	NL8	1	left	3	18639004	1	yes	C0227614	1	yes
EN	EN1	NL8	1	side	3	18639004	1	yes	C0227614	1	yes
EN	EN1	NL8	1	.
EN	EN1	NL8	2	Left	4	26559004	0	yes	C0227683	0	yes
EN	EN1	NL8	2	ureter	4	26559004	0	yes	C0227683	0	yes
EN	EN1	NL8	2	not	4
EN	EN1	NL8	2	clearly	4
EN	EN1	NL8	2	dilated	4	25322007	0	yes	C0012356	0	yes
EN	EN1	NL8	2	.
EN	EN1	NL8	3	Right	5	9846003	0	yes	C0227613	0	yes
EN	EN1	NL8	3	kidney	5	9846003	0	yes	C0227613	0	yes
EN	EN1	NL8	3	:	5
EN	EN1	NL8	3	normal	5	17621005	0	yes	C0205307	0	yes
EN	EN1	NL8	3	.
EN	EN1	NL8	4	Abdominal	6	168702005	1	yes	C0034573	0	yes
EN	EN1	NL8	4	x	6	168702005	1	yes	C0034573	0	yes
EN	EN1	NL8	4	-	6
EN	EN1	NL8	4	ray	6	168702005	1	yes	C0034573	0	yes
EN	EN1	NL8	5	Image
EN	EN1	NL8	5	easily
EN	EN1	NL8	5	to
EN	EN1	NL8	5	assessable
EN	EN1	NL8	5	good
EN	EN1	NL8	5	lighting
EN	EN1	NL8	5	.
EN	EN1	NL8	6	Some	7
EN	EN1	NL8	6	gas	7	74947009	0	yes	C0520912	0	yes
EN	EN1	NL8	6	in	7				C0520912	0	no
EN	EN1	NL8	6	the	7				C0520912	0	no
EN	EN1	NL8	6	bowels	7	113276009	0	yes	C0520912	0	no
EN	EN1	NL8	6	.
EN	EN1	NL8	7	Left	8	18639004	0	yes	C0227614	0	yes
EN	EN1	NL8	7	kidney	8	300444006, 18639004	0	yes	C0227614, C0542518	0	yes
EN	EN1	NL8	7	is	8
EN	EN1	NL8	7	slightly	8	425404009	0	yes	C0750482	0	yes
EN	EN1	NL8	7	enlarged	8	300444006	0	yes	C0542518	0	yes
EN	EN1	NL8	7	.
EN	EN1	NL8	8	Concrement	9	56381008	0	yes	C0006736	0	yes
EN	EN1	NL8	8	Stone	9	56381008	0	yes	C0006736	0	yes
EN	EN1	NL8	8	to	9
EN	EN1	NL8	8	of	9
EN	EN1	NL8	8	1.5	9
EN	EN1	NL8	8	x	9
EN	EN1	NL8	8	0.5	9
EN	EN1	NL8	8	cm	9	258672001	0	yes	C0475210	0	yes
EN	EN1	NL8	8	mediodistal	9	255561001, 46053002	1	no	C0205108, C0205098	1	yes
EN	EN1	NL8	8	of	9
EN	EN1	NL8	8	the	9
EN	EN1	NL8	8	left	9	18639004	0	yes	C0227614	0	yes
EN	EN1	NL8	8	kidney	9	18639004	0	yes	C0227614	0	yes
EN	EN1	NL8	8	on	9
EN	EN1	NL8	8	level	9	276625007	1	yes	C0446434	0	yes
EN	EN1	NL8	8	L3	9	36470004	1	yes	C0446434	0	yes
EN	EN1	NL8	8	matching
EN	EN1	NL8	8	proximal	10	40415009	0	yes	C2006161	0	yes
EN	EN1	NL8	8	(	10
EN	EN1	NL8	8	ureteral	10	31054009	0	yes	C2006161	0	yes
EN	EN1	NL8	8	calculus	10	31054009	0	yes	C2006161	0	yes
EN	EN1	NL8	8	on	10
EN	EN1	NL8	8	the	10
EN	EN1	NL8	8	left	10	26559004	1	yes	C2006161	0	yes
EN	EN1	NL8	8	.	10
EN	EN1	NL8	9	IVP	10	32265006	0	yes	C0203108	0	yes
EN	EN1	NL8	9	(
EN	EN1	NL8	9	negative	11		3			3
EN	EN1	NL8	9	experience	11		3			3
EN	EN1	NL8	9	score	11		3
EN	EN1	NL8	9	when
EN	EN1	NL8	9	requested
EN	EN1	NL8	10	Image
EN	EN1	NL8	10	easy
EN	EN1	NL8	10	to
EN	EN1	NL8	10	assess
EN	EN1	NL8	10	good
EN	EN1	NL8	10	lighting
EN	EN1	NL8	10	.
EN	EN1	NL8	11	Image
EN	EN1	NL8	11	easily
EN	EN1	NL8	11	assessable
EN	EN1	NL8	11	.
EN	EN1	NL8	12	Good
EN	EN1	NL8	12	lighting
EN	EN1	NL8	12	.
EN	EN1	NL8	13	No	12
EN	EN1	NL8	13	abnormalities	12	76069003, 19660004	1	no	C0005940, C0263978	1	no
EN	EN1	NL8	13	of	12
EN	EN1	NL8	13	bone	12	76069003	1	yes	C0005940	1	yes
EN	EN1	NL8	13	or	12
EN	EN1	NL8	13	soft	12	19660004	1	yes	C0263978	1	yes
EN	EN1	NL8	13	tissue	12	19660004	1	yes	C0263978	1	yes
EN	EN1	NL8	13	.
EN	EN1	EN11	0	Medications	1	410942007	0	no	C0013227	0	no
EN	EN1	EN11	0	:
EN	EN1	EN11	0	doxepin	2	85037008	0	yes	C0700535	0	yes
EN	EN1	EN11	0	-	2
EN	EN1	EN11	0	HCl	2	85037008	0	yes	C0700535	0	yes
EN	EN1	EN11	0	20mg	2	258684004	0	yes	C0439210	0	yes
EN	EN1	EN11	0	qHS	2	396142006	0	yes	C1275563	0	yes
EN	EN1	EN11	0	triamterene	3	404850000	0	yes	C0813211	0	yes
EN	EN1	EN11	0	+	3	404850000	0	yes	C0813211	0	yes
EN	EN1	EN11	0	hydrochlorothiazide	3	404850000	0	yes	C0813211	0	yes
EN	EN1	EN11	0	37.5/25	3
EN	EN1	EN11	0	qD	3	69620002	0	no	C0332173	0	yes
EN	EN1	EN11	0	Warfarin	4	372756006	0	yes	C0043031	0	yes
EN	EN1	EN11	0	5	4
EN	EN1	EN11	0	mg	4	258684004	0	yes	C0439210	0	yes
EN	EN1	EN11	0	PO	4	260548002	0	yes	C0442027	0	yes
EN	EN1	EN11	0	mwf	4	307148002, 307150005, 307145004	0	no	C0585024, C0585027, C0585029	0	no
EN	EN1	EN11	0	2.5	5
EN	EN1	EN11	0	po	5	260548002	0	yes	C0442027	0	yes
EN	EN1	EN11	0	qd	5	69620002	0	no	C0332173	0	yes
EN	EN1	EN11	0	tues	5	307147007	0	yes	C0585026	0	yes
EN	EN1	EN11	0	thurs	5	307149005	0	yes	C0585028	0	yes
EN	EN1	EN11	0	sat	5	307151009	0	yes	C0585030	0	yes
EN	EN1	EN11	0	sun	5	307146003	0	yes	C0585025	0	yes
EN	EN1	EN11	0	.
EN	EN1	EN11	1	Simvastatin	6	387584000	0	yes	C0074554	0	yes
EN	EN1	EN11	1	40	6
EN	EN1	EN11	1	qhs	6	396142006	0	yes	C1275563	0	yes
EN	EN1	EN11	1	Calcium	7	387307005	0	yes	C0006681	0	yes
EN	EN1	EN11	1	carbonate	7	387307005	0	yes	C0006681	0	yes
EN	EN1	EN11	1	650	7
EN	EN1	EN11	1	qd	7	69620002	0	no	C0332173	0	yes
EN	EN1	EN11	1	Metaxalone	8	87599003	0	yes	C0163055	0	no
EN	EN1	EN11	1	400-800	8
EN	EN1	EN11	1	TID	8	229798009	0	yes	C0556984	0	yes
EN	EN1	EN11	1	MVT	13	412250002	1	no	C1656551	1	no
EN	EN1	EN11	1	qd	13	69620002	0	no	C0332173	0	yes
EN	EN1	EN11	1	omeprazole	9	387137007	0	yes	C0028978	0	yes
EN	EN1	EN11	1	20	9
EN	EN1	EN11	1	qd	9	69620002	0	no	C0332173	0	yes
EN	EN1	EN11	1	proctosol	10	396458002	2	no	C0722821	0	yes
EN	EN1	EN11	1	-	10				C0722821	0	yes
EN	EN1	EN11	1	hc	10	396458002	2	yes	C0722821	0	yes
EN	EN1	EN11	1	cream	10	385099005	0	yes	C1378128	0	yes
EN	EN1	EN11	1	prn	10	225761000	0	yes	C0558288	0	yes
EN	EN1	EN11	1	Fexofenadine	11	372522002	0	yes	C0296800	0	yes
EN	EN1	EN11	1	60	11
EN	EN1	EN11	1	prn	11	225761000	0	yes	C0558288	0	yes
EN	EN1	EN11	1	citalopram	12	372596005	0	yes	C0008845	0	yes
EN	EN1	EN11	1	20	12
EN	EN1	EN11	1	qd	12	69620002	0	no	C0332173	0	yes
EN	EN1	EN14	0	CN	1	274786004	1	no	C0558819	1	no
EN	EN1	EN14	0	:
EN	EN1	EN14	0	I	2	274786004, 11522000	1	yes	C2228468	1	yes
EN	EN1	EN14	0	--	2
EN	EN1	EN14	0	not	2
EN	EN1	EN14	0	tested	2
EN	EN1	EN14	0	.
EN	EN1	EN14	1	II	3	274786004, 18234004	1	yes	C0029130, C0558819	1	yes
EN	EN1	EN14	1	III	3	274786004, 56193007	1	yes	C0028864, C0558819	1	yes
EN	EN1	EN14	1	-	3
EN	EN1	EN14	1	mild	3	255604002	0	yes	C2945599	0	yes
EN	EN1	EN14	1	anisocoria	3	13045009	0	yes	C0003079	0	yes
EN	EN1	EN14	1	L	4	7771000	1	no	C0229187	1	no
EN	EN1	EN14	1	pupil	4	35146001, 81827009	1	yes	C0489618, C0229187	1	yes
EN	EN1	EN14	1	3.5->3	4	258673006	1	no	C0439200	1	no
EN	EN1	EN14	1	R	5	24028007, 35146001, 81827009	1	yes	C0489618, C0229186	1	no
EN	EN1	EN14	1	4->3.5	5	258673006	1	no	C0439200	1	no
EN	EN1	EN14	1	VFFC	5	255475006, 73750009, 410560002	1	no	C0439724, C0042825	2	no
EN	EN1	EN14	1	.
EN	EN1	EN14	2	III	6	274786004, 56193007	1	yes	C0028864, C0558819	1	yes
EN	EN1	EN14	2	IV	6	39322007, 274786004	1	yes	C2228491	1	yes
EN	EN1	EN14	2	VI	6	274786004, 80622005	1	yes	C0558819, C0000741	1	yes
EN	EN1	EN14	2	--	6
EN	EN1	EN14	2	EOMI	6	373642008, 11163003	1	no	C0205266, C0702182	1	no
EN	EN1	EN14	2	w	6
EN	EN1	EN14	2	/	6
EN	EN1	EN14	2	o	6
EN	EN1	EN14	2	nystagmus	6	563001	0	yes	C0028738	0	yes
EN	EN1	EN14	2	no	7
EN	EN1	EN14	2	ptosis	7	11934000	0	yes	C0033377	0	yes
EN	EN1	EN14	2	.
EN	EN1	EN14	3	V	8	27612005, 274786004	1	yes	C2228490	1	no
EN	EN1	EN14	3	--	8
EN	EN1	EN14	3	sensation	8	299926002, 299911004	1	yes	C0542538	1	yes
EN	EN1	EN14	3	intact	8	299926002, 299911004	1	no	C0205266	1	yes
EN	EN1	EN14	3	to	8
EN	EN1	EN14	3	LT	8	299911004	1	no		3
EN	EN1	EN14	3	/	8
EN	EN1	EN14	3	PP	8	299926002	1	no	C0423557	1
EN	EN1	EN14	3	masseters	9	79368004	0	yes	C0024876	0	yes
EN	EN1	EN14	3	strong	9	260404005	0	yes	C0442821	0	yes
EN	EN1	EN14	3	bilaterally	9	51440002	0	yes	C0238767	0	yes
EN	EN1	EN14	3	.
EN	EN1	EN14	4	VII	10	274786004, 56052001	1	yes	C2228416	1	no
EN	EN1	EN14	4	-	10
EN	EN1	EN14	4	slightly	10	255604002	0	yes	C2945599	0	yes
EN	EN1	EN14	4	increased	10	35105006	0	yes	C0205217	0	yes
EN	EN1	EN14	4	palpebral	10	595000	0	yes	C0229244	0	yes
EN	EN1	EN14	4	fissure	10	595000	0	yes	C0229244	0	yes
EN	EN1	EN14	4	on	10
EN	EN1	EN14	4	L	10	7771000	0	yes	C0205091	0	yes
EN	EN1	EN14	4	but	10
EN	EN1	EN14	4	WNL	10	125112009	0	yes	C0442816	0	yes
EN	EN1	EN14	4	.
EN	EN1	EN14	5	VIII	11	274786004, 8598002	1	yes	C2228510	1	yes
EN	EN1	EN14	5	--	11
EN	EN1	EN14	5	decreased	11	95820000	1	no	C0018775	1	no
EN	EN1	EN14	5	bilaterally	11	95820000	1	yes	C0018775	1	yes
EN	EN1	EN14	5	.
EN	EN1	EN14	6	IX	12	274786004, 21161002	1	yes	C2228445	1	yes
EN	EN1	EN14	6	X	12	274786004, 88882009	1	yes	C2228508	1	yes
EN	EN1	EN14	6	--	12
EN	EN1	EN14	6	voice	12		3		C3244282	0	yes
EN	EN1	EN14	6	normal	12		3		C0205307	0	yes
EN	EN1	EN14	6	palate	13	285550001	0	yes	C0030219	0	yes
EN	EN1	EN14	6	elevates	13	285550001	0	yes	C0439775	0	yes
EN	EN1	EN14	6	symmetrically	13	255473004	0	yes	C0332516	0	yes
EN	EN1	EN14	6	.
EN	EN1	EN14	7	XI	14	274786004, 15119000	1	yes	C2228484	1	yes
EN	EN1	EN14	7	--	14
EN	EN1	EN14	7	SCM	14	181741009	2	yes	C0224153	2	no
EN	EN1	EN14	7	/	14
EN	EN1	EN14	7	trapezii	14	31764008	2	yes	C0224361	2	yes
EN	EN1	EN14	7	5/5.	14
EN	EN1	EN14	8	XII	15	274786004, 37899009	1	yes	C2228447	1	yes
EN	EN1	EN14	8	-	15
EN	EN1	EN14	8	tongue	15	9412006	1	yes	C1328516	0	yes
EN	EN1	EN14	8	deviates	15	9412006	1	yes	C1328516	0	yes
EN	EN1	EN14	8	slightly	15	255604002	1	yes	C2945599	0	yes
EN	EN1	EN14	8	to	15
EN	EN1	EN14	8	L	15	7771000	1	yes	C0205091	0	yes
EN	EN1	EN14	8	but	15
EN	EN1	EN14	8	full	15		3			3
EN	EN1	EN14	8	strength	15		3			3
EN	EN1	EN14	8	no	16
EN	EN1	EN14	8	atrophy	16	50805004	1	yes	C0241423	1	yes
EN	EN1	EN14	8	or	16
EN	EN1	EN14	8	fasciculation	16	249878001	1	yes	C0239548	1	yes
EN	EN1	EN14	9	Motor	17
EN	EN1	EN14	9	:	17
EN	EN1	EN14	9	normal	17
EN	EN1	EN14	9	bulk	17	9412006, 271696003	1	yes	C0240417, C1328516	1	yes
EN	EN1	EN14	9	and	17
EN	EN1	EN14	9	tone	17	9412006, 6918002	1	yes	C0549465, C1328516	1	yes
EN	EN1	EN14	9	.
EN	EN1	EN14	10	no	18
EN	EN1	EN14	10	tremor	18	26079004	0	yes	C0040822	0	yes
EN	EN1	EN14	10	rigidity	18	16046003	1	yes	C0026837	1	yes
EN	EN1	EN14	10	or	18
EN	EN1	EN14	10	bradykinesia	18	399317006	0	yes	C0233565	0	yes
EN	EN1	EN14	10	.
EN	EN1	EN14	11	Decreased	19		3			3
EN	EN1	EN14	11	rapid	19		3			3
EN	EN1	EN14	11	finger	19		3			3
EN	EN1	EN14	11	movements	19		3			3
EN	EN1	EN14	11	on	19		3			3
EN	EN1	EN14	11	L	19		3			3
EN	EN1	EN14	11	No	20
EN	EN1	EN14	11	pronator	20	428334004	0	yes	C1504476	0	yes
EN	EN1	EN14	11	drift	20	428334004	0	yes	C1504476	0	yes
EN	EN1	EN14	11	.
EN	EN1	EN16	0	Infant
EN	EN1	EN16	0	has
EN	EN1	EN16	0	an
EN	EN1	EN16	0	audible	1		3		C0018808	2	no
EN	EN1	EN16	0	murmur	1	88610006	0	yes	C0018808	2	yes
EN	EN1	EN16	0	.
EN	EN1	EN16	1	Cardiology
EN	EN1	EN16	1	consult
EN	EN1	EN16	1	of
EN	EN1	EN16	1	the
EN	EN1	EN16	1	infant
EN	EN1	EN16	1	on
EN	EN1	EN16	1	04-18.
EN	EN1	EN16	2	Echocardiogram	2	40701008	0	yes	C0013516	0	yes
EN	EN1	EN16	2	results	2
EN	EN1	EN16	2	were
EN	EN1	EN16	2	within
EN	EN1	EN16	2	normal
EN	EN1	EN16	2	limits
EN	EN1	EN16	2	revealing
EN	EN1	EN16	2	a
EN	EN1	EN16	2	PPS	3	253631001	0	yes	C0345030	0	yes
EN	EN1	EN16	2	murmur	3	88610006	0	yes	C0018808	0	yes
EN	EN1	EN16	2	.
EN	EN1	EN16	3	FLUIDS
EN	EN1	EN16	3	ELECTROLYTES
EN	EN1	EN16	3	AND
EN	EN1	EN16	3	NUTRITION
EN	EN1	EN16	3	:
EN	EN1	EN16	4	Birth	4		3			3
EN	EN1	EN16	4	weight	4	225171007	0	yes	C1305866	0	yes
EN	EN1	EN16	4	was	4
EN	EN1	EN16	4	2.985	4
EN	EN1	EN16	4	kg	4	258683005	0	yes	C1305866	0	yes
EN	EN1	EN16	4	.
EN	EN1	EN16	5	Discharge	5	306445002	1	yes	C3250007	0	yes
EN	EN1	EN16	5	weight	5	225171007	0	yes	C3250007	0	yes
EN	EN1	EN16	5	.
EN	EN1	EN16	6	The
EN	EN1	EN16	6	infant
EN	EN1	EN16	6	was
EN	EN1	EN16	6	initially
EN	EN1	EN16	6	started
EN	EN1	EN16	6	on
EN	EN1	EN16	6	60	6
EN	EN1	EN16	6	cc	6	414738006	0	yes	C1532579	0	yes
EN	EN1	EN16	6	per	6	414738006	0	yes	C1532579	0	yes
EN	EN1	EN16	6	kg	6	414738006	0	yes	C1532579	0	yes
EN	EN1	EN16	6	per	6	414738006	0	yes	C1532579	0	yes
EN	EN1	EN16	6	day	6	414738006	0	yes	C1532579	0	yes
EN	EN1	EN16	6	of	6
EN	EN1	EN16	6	D10W	6	67079006	2	no	C0770260	0	no
EN	EN1	EN16	6	.
EN	EN1	EN16	7	Enteral	7	229912004	0	yes	C0086225	0	yes
EN	EN1	EN16	7	feedings	7	229912004	0	yes	C0086225	0	yes
EN	EN1	EN16	7	were	7
EN	EN1	EN16	7	initiated	7
EN	EN1	EN16	7	on
EN	EN1	EN16	7	day
EN	EN1	EN16	7	of
EN	EN1	EN16	7	life
EN	EN1	EN16	7	No
EN	EN1	EN16	7	.1.
EN	EN1	EN16	8	The
EN	EN1	EN16	8	infant
EN	EN1	EN16	8	is
EN	EN1	EN16	8	currently
EN	EN1	EN16	8	on
EN	EN1	EN16	8	a
EN	EN1	EN16	8	120	8
EN	EN1	EN16	8	cc	8	414738006	0	yes	C1532579	0	yes
EN	EN1	EN16	8	per	8	414738006	0	yes	C1532579	0	yes
EN	EN1	EN16	8	kg	8	414738006	0	yes	C1532579	0	yes
EN	EN1	EN16	8	per	8	414738006	0	yes	C1532579	0	yes
EN	EN1	EN16	8	day	8	414738006	0	yes	C1532579	0	yes
EN	EN1	EN16	8	of	8
EN	EN1	EN16	8	premature	8		3		C2228123	1	yes
EN	EN1	EN16	8	Enfamil	8		3		C2228123	1	no
EN	EN1	EN16	8	20	8		3		C2228123	1	yes
EN	EN1	EN16	8	calorie	8		3		C2228123	1	yes
EN	EN1	EN16	8	or
EN	EN1	EN16	8	breast	9	226789007	0	yes	C0026140	0	yes
EN	EN1	EN16	8	milk	9	226789007	0	yes	C0026140	0	yes
EN	EN1	EN16	8	tolerating	10		3			3
EN	EN1	EN16	8	feeds	10		3			3
EN	EN1	EN16	8	well	10		3			3
EN	EN1	EN16	8	.
EN	EN1	EN16	9	Electrolytes		312474003	1	yes	C0729822	1	yes
EN	EN1	EN16	9	on
EN	EN1	EN16	9	day
EN	EN1	EN16	9	of
EN	EN1	EN16	9	life
EN	EN1	EN16	9	1
EN	EN1	EN16	9	showed
EN	EN1	EN16	9	a
EN	EN1	EN16	9	sodium	11	312469006	1	yes	C0729817	1	yes
EN	EN1	EN16	9	of	11
EN	EN1	EN16	9	142	11
EN	EN1	EN16	9	potassium	12	312468003	1	yes	C0729816	1	yes
EN	EN1	EN16	9	of	12
EN	EN1	EN16	9	5.1	12
EN	EN1	EN16	9	chloride	13	104589004	1	yes	C0391938	1	yes
EN	EN1	EN16	9	of	13
EN	EN1	EN16	9	108	13
EN	EN1	EN16	9	and
EN	EN1	EN16	9	total	14		3		C2144939	0	yes
EN	EN1	EN16	9	CO2	14		3		C2144939	0	yes
EN	EN1	EN16	9	of	14
EN	EN1	EN16	9	23	14
EN	EN1	EN17	0	4
EN	EN1	EN17	1	GI	1	373871007	0	no	C0012240	0	no
EN	EN1	EN17	1	:
EN	EN1	EN17	2	Given
EN	EN1	EN17	2	the
EN	EN1	EN17	2	significant	2	255509001	2	no	C0549177	2	no
EN	EN1	EN17	2	amount	2	255509001	2	no	C0549177	2	no
EN	EN1	EN17	2	of	2
EN	EN1	EN17	2	bleeding	2	50960005	0	yes	C0019080	0	yes
EN	EN1	EN17	2	baby
EN	EN1	EN17	2	was
EN	EN1	EN17	2	started
EN	EN1	EN17	2	prophylactically	3	360271000	0	yes	C0199176	0	no
EN	EN1	EN17	2	on	3
EN	EN1	EN17	2	phototherapy	3	35683002	1	yes	C2080647	1	yes
EN	EN1	EN17	2	.
EN	EN1	EN17	3	His
EN	EN1	EN17	3	bilirubin	4	250415002	2	yes	C2924726	0	yes
EN	EN1	EN17	3	peaked	4	255587001	0	yes	C2347813	1	yes
EN	EN1	EN17	3	on	4
EN	EN1	EN17	3	day	4
EN	EN1	EN17	3	of	4
EN	EN1	EN17	3	life	4
EN	EN1	EN17	3	three	4
EN	EN1	EN17	3	at	4
EN	EN1	EN17	3	5.4	4
EN	EN1	EN17	3	with
EN	EN1	EN17	3	a
EN	EN1	EN17	3	subsequent
EN	EN1	EN17	3	bilirubin	5	250415002	2	yes	C2924726	0	yes
EN	EN1	EN17	3	of	5
EN	EN1	EN17	3	4.6	5
EN	EN1	EN17	3	at
EN	EN1	EN17	3	which
EN	EN1	EN17	3	time
EN	EN1	EN17	3	phototherapy	6	35683002	1	yes	C2080647	1	yes
EN	EN1	EN17	3	was	6
EN	EN1	EN17	3	discontinued	6
EN	EN1	EN17	3	.
EN	EN1	EN17	4	5
EN	EN1	EN17	5	Hematology	7	414387006	1	no	C0279810	1	no
EN	EN1	EN17	5	:
EN	EN1	EN17	6	Given
EN	EN1	EN17	6	the
EN	EN1	EN17	6	rapid
EN	EN1	EN17	6	extension
EN	EN1	EN17	6	of
EN	EN1	EN17	6	the
EN	EN1	EN17	6	subgaleal	8	89361003	0	yes	C1260436	0	yes
EN	EN1	EN17	6	bleed	8	50960005	0	yes	C1260436	0	no
EN	EN1	EN17	6	coagulopathy	9	64779008	2	yes	C2097101	0	yes
EN	EN1	EN17	6	workup	9	15220000	2	no	C2097101	0	no
EN	EN1	EN17	6	was
EN	EN1	EN17	6	initiated
EN	EN1	EN17	6	revealing
EN	EN1	EN17	6	an
EN	EN1	EN17	6	elevated	10	409675001	0	yes	C0240671	0	no
EN	EN1	EN17	6	PTT	10	409675001	0	no	C0240671	0	yes
EN	EN1	EN17	6	level	10	409675001	0	no	C0240671	0	no
EN	EN1	EN17	6	of	10
EN	EN1	EN17	6	77	10
EN	EN1	EN17	6	as
EN	EN1	EN17	6	well
EN	EN1	EN17	6	as
EN	EN1	EN17	6	factor	11	269819008	0	yes	C0200399	0	yes
EN	EN1	EN17	6	8	11	269819008	0	no	C0200399	0	no
EN	EN1	EN17	6	level	11	269819008	0	no	C0200399	0	no
EN	EN1	EN17	6	that	11
EN	EN1	EN17	6	was	11
EN	EN1	EN17	6	below	11
EN	EN1	EN17	6	detection
EN	EN1	EN17	6	in
EN	EN1	EN17	6	the
EN	EN1	EN17	6	presence
EN	EN1	EN17	6	of
EN	EN1	EN17	6	normal	12
EN	EN1	EN17	6	factors	12	32514002	0	yes	C0427592	0	yes
EN	EN1	EN17	6	5	12	32514002	0	no	C0427592	0	no
EN	EN1	EN17	6	9	12	78882004	0	no	C0200410	0	no
EN	EN1	EN17	6	10	12	9915003	0	no	C0200409	0	no
EN	EN1	EN17	6	and	12
EN	EN1	EN17	6	11	12	88040009	0	no	C0200410	0	no
EN	EN1	EN17	7	He
EN	EN1	EN17	7	was
EN	EN1	EN17	7	started
EN	EN1	EN17	7	on
EN	EN1	EN17	7	a
EN	EN1	EN17	7	50	13
EN	EN1	EN17	7	units	13	415785005	0	yes	C1300561	0	yes
EN	EN1	EN17	7	/	13	415785005	0	yes	C1300561	0	yes
EN	EN1	EN17	7	kg	13	415785005	0	yes	C1300561	0	yes
EN	EN1	EN17	7	bolus	13		3		C1705509	0	yes
EN	EN1	EN17	7	of	13
EN	EN1	EN17	7	factor	13	278910002	0	yes	C0015506	0	yes
EN	EN1	EN17	7	8	13	278910002	0	no	C0015506	0	no
EN	EN1	EN17	7	followed
EN	EN1	EN17	7	by
EN	EN1	EN17	7	continuous	14	261754007	0	yes	C0444889	0	yes
EN	EN1	EN17	7	factor	14	278910002	0	yes	C0015506	0	yes
EN	EN1	EN17	7	8	14	278910002	0	no	C0015506	0	no
EN	EN1	EN17	7	infusions	14	261754007	0	yes	C0444889	0	yes
EN	EN1	EN17	7	at	14
EN	EN1	EN17	7	50	14
EN	EN1	EN17	7	units	14	415786006	0	yes	C1532634	0	yes
EN	EN1	EN17	7	/	14	415786006	0	yes	C1532634	0	yes
EN	EN1	EN17	7	kg	14	415786006	0	yes	C1532634	0	yes
EN	EN1	EN17	7	/	14	415786006	0	yes	C1532634	0	yes
EN	EN1	EN17	7	day	14	415786006	0	yes	C1532634	0	yes
EN	EN1	EN17	7	divided
EN	EN1	EN17	7	until
EN	EN1	EN17	7	hourly
EN	EN1	EN17	7	infusion
EN	EN1	EN17	7	rates
EN	EN1	EN17	7	at
EN	EN1	EN17	7	05-10.
EN	EN1	EN19	0	Patient
EN	EN1	EN19	0	was
EN	EN1	EN19	0	evaluated
EN	EN1	EN19	0	by
EN	EN1	EN19	0	the
EN	EN1	EN19	0	orthopedic
EN	EN1	EN19	0	service
EN	EN1	EN19	0	.
EN	EN1	EN19	1	An
EN	EN1	EN19	1	MRI	1	113091000	0	yes	C0177803	0	yes
EN	EN1	EN19	1	of	1
EN	EN1	EN19	1	the	1
EN	EN1	EN19	1	spine	1	122496007	1	yes	C0177803	0	yes
EN	EN1	EN19	1	showed
EN	EN1	EN19	1	L4/5	2	181880007	2	no	C0449087	0	yes
EN	EN1	EN19	1	facet	2	181880007	2	yes	C0449087	0	yes
EN	EN1	EN19	1	enhancement	2		3		C0034564	0	yes
EN	EN1	EN19	1	.
EN	EN1	EN19	2	It
EN	EN1	EN19	2	was
EN	EN1	EN19	2	evaluated
EN	EN1	EN19	2	by
EN	EN1	EN19	2	the
EN	EN1	EN19	2	IR	3
EN	EN1	EN19	2	radiology	3
EN	EN1	EN19	2	.
EN	EN1	EN19	3	Thad	4
EN	EN1	EN19	3	lesion	4
EN	EN1	EN19	3	was
EN	EN1	EN19	3	read
EN	EN1	EN19	3	as
EN	EN1	EN19	3	a
EN	EN1	EN19	3	facet	5	181880007	0	yes	C0743797	0	yes
EN	EN1	EN19	3	hypertrophy	5	203514008	0	yes	C0743797	0	yes
EN	EN1	EN19	3	and
EN	EN1	EN19	3	not
EN	EN1	EN19	3	an
EN	EN1	EN19	3	infectious	6	40733004	2	yes	C0745283	0	yes
EN	EN1	EN19	3	process	6	40733004	2	no	C0745283	0	yes
EN	EN1	EN19	3	.
EN	EN1	EN19	4	Patient
EN	EN1	EN19	4	remained
EN	EN1	EN19	4	afebrile	7	86699002	0	yes	C0277797	0	yes
EN	EN1	EN19	4	.
EN	EN1	EN19	5	ESR	8	165467004	0	yes	C0427682	0	yes
EN	EN1	EN19	5	was	8
EN	EN1	EN19	5	within	8
EN	EN1	EN19	5	normal	8	165467004	0	yes
EN	EN1	EN19	5	limits	8
EN	EN1	EN19	5	and
EN	EN1	EN19	5	CPR	9	55235003	0	yes	C0742906	1	no
EN	EN1	EN19	5	was	9
EN	EN1	EN19	5	mildly	9	255604002	0	yes	C2945599	0	yes
EN	EN1	EN19	5	elevated	9	75540009	0	yes	C0742906	0	yes
EN	EN1	EN19	5	.
EN	EN1	EN19	6	An
EN	EN1	EN19	6	AP	10	399348003	0	yes	C1999039	0	yes
EN	EN1	EN19	6	of	10
EN	EN1	EN19	6	pelvis	10	268425006	1	yes	C0554740	1	yes
EN	EN1	EN19	6	and
EN	EN1	EN19	6	R	11	24028007	0	yes	C0205090	0	yes
EN	EN1	EN19	6	hip	11	408740001	0	yes	C0203262	0	yes
EN	EN1	EN19	6	films	11	408740001	0	yes	C0203262	0	yes
EN	EN1	EN19	6	were	11
EN	EN1	EN19	6	unremarkable	11
EN	EN1	EN19	6	.
EN	EN1	EN19	7	Physical	12	5880005	0	yes	C0031809	0	yes
EN	EN1	EN19	7	examination	12	5880005	0	yes	C0031809	0	yes
EN	EN1	EN19	7	of	12
EN	EN1	EN19	7	the	12
EN	EN1	EN19	7	RLE	12	62175007	1	no	C0230415	1	no
EN	EN1	EN19	7	showed
EN	EN1	EN19	7	mild	13	255604002	0	yes	C2945599	0	yes
EN	EN1	EN19	7	pain	13	49218002	0	yes	C2031134	0	yes
EN	EN1	EN19	7	in	13
EN	EN1	EN19	7	right	13	24028007	0	yes	C0205090	0	yes
EN	EN1	EN19	7	hip	13	49218002	0	yes	C2031134	0	yes
EN	EN1	EN19	7	with	13
EN	EN1	EN19	7	some	13
EN	EN1	EN19	7	movements	13		3		C2031134	0	yes
EN	EN1	EN19	7	.
EN	EN1	EN19	8	When
EN	EN1	EN19	8	patient
EN	EN1	EN19	8	was
EN	EN1	EN19	8	distracted
EN	EN1	EN19	8	some
EN	EN1	EN19	8	maneuvers	14
EN	EN1	EN19	8	were	14
EN	EN1	EN19	8	not	14
EN	EN1	EN19	8	painful	14	22253000	0	yes	C0030193	0	yes
EN	EN1	EN19	8	.
EN	EN1	FI20	0	§
EN	EN1	FI20	0	5
EN	EN1	FI20	0	Adhesive	1	418920007	0	yes		3
EN	EN1	FI20	0	electrodes	1	16470007	0	yes	C0013812	0	yes
EN	EN1	FI20	0	that
EN	EN1	FI20	0	were
EN	EN1	FI20	0	applied
EN	EN1	FI20	0	for
EN	EN1	FI20	0	resuscitation	2	89666000	1	yes	C0007203	1	yes
EN	EN1	FI20	0	and
EN	EN1	FI20	0	resulting
EN	EN1	FI20	0	burn	3	125666000	0	yes	C0006434	0	yes
EN	EN1	FI20	0	wounds	3	125666000	0	no	C0006434	0	yes
EN	EN1	FI20	0	are	3
EN	EN1	FI20	0	located	3
EN	EN1	FI20	0	on	3
EN	EN1	FI20	0	the	3
EN	EN1	FI20	0	thorax	3	51185008	0	yes	C0817096	0	yes
EN	EN1	FI20	0	.
EN	EN1	FI20	1	Canulas	4	448713003	1	no	C0745442	0	no
EN	EN1	FI20	1	for	4
EN	EN1	FI20	1	intravenous	4	448713003	1	yes	C0745442	0	yes
EN	EN1	FI20	1	infusions	4	448713003	1	no	C0745442	0	no
EN	EN1	FI20	1	stick
EN	EN1	FI20	1	in
EN	EN1	FI20	1	the
EN	EN1	FI20	1	crooks	5	244001006	1	no	C0817647	1	no
EN	EN1	FI20	1	of	5	244001006	1	no	C0817647	1	no
EN	EN1	FI20	1	the	5	244001006	1	no	C0817647	1	no
EN	EN1	FI20	1	arms	5	244001006	1	no	C0817647	1	no
EN	EN1	FI20	1	with
EN	EN1	FI20	1	Ringer	6	373756000	2	yes	C1874000	0	yes
EN	EN1	FI20	1	-	6
EN	EN1	FI20	1	Acetate	6	373756000	2	no	C1874000	0	yes
EN	EN1	FI20	1	pouches	6	65124004	2	no	C0038999	2	no
EN	EN1	FI20	1	attach
EN	EN1	FI20	1	to
EN	EN1	FI20	1	the
EN	EN1	FI20	1	ends
EN	EN1	FI20	1	.
EN	EN1	FI20	2	Hematomas	7	385494008	0	yes	C0018944	0	yes
EN	EN1	FI20	2	around	7	355648006	0	no	C1282914	0	no
EN	EN1	FI20	2	the	7
EN	EN1	FI20	2	punctures	7	11639007	0	yes	C0033119	0	yes
EN	EN1	FI20	2	.
EN	EN1	FI20	3	A	8
EN	EN1	FI20	3	slightly	8	255604002	0	yes	C2945599	0	yes
EN	EN1	FI20	3	bruised	8	125667009	0	yes	C0009938	0	yes
EN	EN1	FI20	3	graze	8	262536007	0	yes	C0043242	0	yes
EN	EN1	FI20	3	is	8
EN	EN1	FI20	3	visible	8
EN	EN1	FI20	3	in	8
EN	EN1	FI20	3	the	8
EN	EN1	FI20	3	middle	8	260528009	0	yes	C0444598	0	yes
EN	EN1	FI20	3	of	8
EN	EN1	FI20	3	the	8
EN	EN1	FI20	3	thorax	8	51185008	0	yes	C0817096	0	yes
EN	EN1	FI20	3	at	9
EN	EN1	FI20	3	the	9
EN	EN1	FI20	3	lower	9	261122009	2	yes	C0556957	1	yes
EN	EN1	FI20	3	end	9	261122009	2	no
EN	EN1	FI20	3	of	9
EN	EN1	FI20	3	the	9
EN	EN1	FI20	3	sternum	9	56873002	0	yes	C0038293	0	yes
EN	EN1	FI20	3	which
EN	EN1	FI20	3	was
EN	EN1	FI20	3	caused
EN	EN1	FI20	3	by
EN	EN1	FI20	3	a
EN	EN1	FI20	3	very	10	260358002	0	yes	C0442824	0	yes
EN	EN1	FI20	3	superficial	10	26283006	0	yes	C0205124	0	yes
EN	EN1	FI20	3	excoriation	10	247444006	1	yes	C0015256	0	yes
EN	EN1	FI20	3	.
EN	EN1	FI20	4	No
EN	EN1	FI20	4	other
EN	EN1	FI20	4	wounds	11	13924000	0	yes	C1998924	1	yes
EN	EN1	FI20	4	caused	11	417746004	2	no	C1998924	1	no
EN	EN1	FI20	4	by	11	417746004	2	no	C1998924	1	no
EN	EN1	FI20	4	external	11	417746004	2	no	C1998924	1	no
EN	EN1	FI20	4	force	11	417746004	2	no	C1998924	1	no
EN	EN1	FI20	4	are
EN	EN1	FI20	4	apparent
EN	EN1	FI20	4	.
EN	EN1	FI21	0	§
EN	EN1	FI21	0	7
EN	EN1	FI21	0	Intact	1	11163003	0	yes	C0205266	0	yes
EN	EN1	FI21	0	teeth	1	245543004	0	yes	C0040426	0	yes
EN	EN1	FI21	0	are	1
EN	EN1	FI21	0	in	1
EN	EN1	FI21	0	the	1
EN	EN1	FI21	0	mouth	1
EN	EN1	FI21	0	.
EN	EN1	FI21	1	Fractures	2	263172003, 263156006	0	yes	C0024692, C0024953	0	yes
EN	EN1	FI21	1	are	2
EN	EN1	FI21	1	visible	2
EN	EN1	FI21	1	on	2
EN	EN1	FI21	1	the	2
EN	EN1	FI21	1	medians	2	260528009	0	yes	C0444598	0	yes
EN	EN1	FI21	1	of	2
EN	EN1	FI21	1	Mandible	2	263172003	0	yes	C0024692	0	yes
EN	EN1	FI21	1	and	2
EN	EN1	FI21	1	Maxilla	2	263156006	0	yes	C0024953	0	yes
EN	EN1	FI21	1	the	3
EN	EN1	FI21	1	fragments	3	123735002	1	yes	C0585059	1	yes
EN	EN1	FI21	1	are	3
EN	EN1	FI21	1	dislocated	3	123735002	1	no	C0585059	1	no
EN	EN1	FI21	1	.
EN	EN1	FI21	2	Normal	4
EN	EN1	FI21	2	mucous	4	33044003	0	yes	C0023053, C0227140, C0026639	0	yes
EN	EN1	FI21	2	membranes	4	33044003	0	yes	C0227140, C0026639	0	yes
EN	EN1	FI21	2	in	4
EN	EN1	FI21	2	mouth	4	33044003	0	no	C0026639	0	yes
EN	EN1	FI21	2	pharynx	4	33044003	0	yes	C0227140	0	yes
EN	EN1	FI21	2	and	4
EN	EN1	FI21	2	on	4
EN	EN1	FI21	2	the	4
EN	EN1	FI21	2	larynx	4	71248005	0	yes	C0023053	0	yes
EN	EN1	FI21	2	.
EN	EN1	FI21	3	Hyoid	5	21387005	0	yes	C0020417	1	yes
EN	EN1	FI21	3	and	5
EN	EN1	FI21	3	thyroid	5	52940008	0	yes	C0040126	0	yes
EN	EN1	FI21	3	cartilage	5	52940008	0	yes	C0040126	0	yes
EN	EN1	FI21	3	are	5
EN	EN1	FI21	3	intact	5	11163003	0	yes	C0205266	0	yes
EN	EN1	FI21	3	.
EN	EN1	FI21	4	Fragmental	6	13321001	0	no	C0476171	0	no
EN	EN1	FI21	4	fractures	6	125606003	0	yes	C0262414	0	yes
EN	EN1	FI21	4	of	6
EN	EN1	FI21	4	the	6
EN	EN1	FI21	4	two	6	14806007, 39976000	0	yes	C0004457, C0004170	0	yes
EN	EN1	FI21	4	upper	6	14806007, 39976000	0	yes	C0004457, C0004170	0	yes
EN	EN1	FI21	4	vertebrae	6	14806007, 39976000	0	yes	C0004457, C0004170	0	yes
EN	EN1	FI21	4	of	6
EN	EN1	FI21	4	the	6
EN	EN1	FI21	4	cervical	6	125606003	0	yes	C0262414	0	yes
EN	EN1	FI21	4	spine	6	125606003	0	yes	C0262414	0	yes
EN	EN1	FI21	4	.
EN	EN1	FI21	5	Otherwise
EN	EN1	FI21	5	the
EN	EN1	FI21	5	cervical	7	122494005	0	yes	C0728985	0	yes
EN	EN1	FI21	5	spine	7	122494005	0	yes	C0728985	0	yes
EN	EN1	FI21	5	is	7
EN	EN1	FI21	5	intact	7	11163003	0	yes	C0205266	0	yes
EN	EN1	FI21	5	.
EN	EN1	FI21	6	Oesophagus	8	262793000	0	yes	C0347629	0	yes
EN	EN1	FI21	6	as	8
EN	EN1	FI21	6	well	8
EN	EN1	FI21	6	as	8
EN	EN1	FI21	6	trachea	8	282459005	0	yes	C0560329	0	yes
EN	EN1	FI21	6	are	8
EN	EN1	FI21	6	torn	8	282459005, 262793000	0	no	C0560329, C0347629	0	no
EN	EN1	FI21	6	at	8
EN	EN1	FI21	6	the	8
EN	EN1	FI21	6	lower	8	261122009	2	yes	C0441994	2	yes
EN	EN1	FI21	6	end	8	261122009	2	no	C0920882	2	no
EN	EN1	FI21	6	of	8
EN	EN1	FI21	6	the	8
EN	EN1	FI21	6	neck	8	123958008	2	yes	C0920882	2	yes
EN	EN1	FI21	6	.
EN	EN1	FI21	7	Some
EN	EN1	FI21	7	blood	9	87612001	0	yes	C0005767	0	yes
EN	EN1	FI21	7	is	9
EN	EN1	FI21	7	on	9
EN	EN1	FI21	7	the	9
EN	EN1	FI21	7	lower	9	261122009	2	yes	C0441994	2	yes
EN	EN1	FI21	7	end	9	261122009	2	no	C0920882	2	no
EN	EN1	FI21	7	of	9
EN	EN1	FI21	7	the	9
EN	EN1	FI21	7	trachea	9	44567001	0	yes	C0040578	0	yes
EN	EN1	FI21	7	and	9
EN	EN1	FI21	7	in	9
EN	EN1	FI21	7	the	9
EN	EN1	FI21	7	main	9	102297006	0	yes	C0024496	0	yes
EN	EN1	FI21	7	bronchi	9	102297006	0	yes	C0024496	0	yes
EN	EN1	FI21	7	.
EN	EN1	FI22	0	§
EN	EN1	FI22	0	10
EN	EN1	FI22	0	The
EN	EN1	FI22	0	inner	1	272631008	0	no	C0446633	0	no
EN	EN1	FI22	0	organs	1	272631008	0	yes	C0446633	0	yes
EN	EN1	FI22	0	of	1	272631008	0	no	C0446633	0	no
EN	EN1	FI22	0	the	1	272631008	0	no	C0446633	0	no
EN	EN1	FI22	0	abdominal	1	272631008	0	yes	C0446633	0	yes
EN	EN1	FI22	0	cavity	1	272631008	0	no	C0446633	0	no
EN	EN1	FI22	0	are	1
EN	EN1	FI22	0	in	1
EN	EN1	FI22	0	their	1
EN	EN1	FI22	0	normal	1
EN	EN1	FI22	0	positions	1
EN	EN1	FI22	0	.
EN	EN1	FI22	1	No
EN	EN1	FI22	1	abnormalities	2	64572001	0	no	C1290865, C0031142	0	no
EN	EN1	FI22	1	on	2
EN	EN1	FI22	1	peritonaeum	2	15425007	0	yes	C0031142	0	yes
EN	EN1	FI22	1	or	2
EN	EN1	FI22	1	abdominal	2	83908009	0	yes	C1290865	0	yes
EN	EN1	FI22	1	wall	2	83908009	0	yes	C1290865	0	yes
EN	EN1	FI22	1	.
EN	EN1	FI22	2	The
EN	EN1	FI22	2	liver	3	181268008	0	yes	C0023884	0	yes
EN	EN1	FI22	2	weighs	3	300848003	0	no	C0043100	0	yes
EN	EN1	FI22	2	1828	3
EN	EN1	FI22	2	g	3	258682000	0	yes	C0439208	0	yes
EN	EN1	FI22	2	with
EN	EN1	FI22	2	pale	4	371262000	0	yes	C0554991	0	yes
EN	EN1	FI22	2	yellow	4	371244009	0	yes	C0221205	0	yes
EN	EN1	FI22	2	-	4
EN	EN1	FI22	2	brown	4		3			3
EN	EN1	FI22	2	colour	4	371262000, 371244009	0	no	C0221205, C0554991	0	yes
EN	EN1	FI22	2	on	4
EN	EN1	FI22	2	exterior	4	279958000	1	no	C0458922	1	no
EN	EN1	FI22	2	and	4
EN	EN1	FI22	2	cut	4		3
EN	EN1	FI22	3	surfaces	4	279958000	1	yes	C0458922	1	yes
EN	EN1	FI22	3	.
EN	EN1	FI22	4	The
EN	EN1	FI22	4	liver	5	197321007	1	yes	C0015695	1	yes
EN	EN1	FI22	4	is	5
EN	EN1	FI22	4	adipose	5	197321007	1	no	C0015695	1	no
EN	EN1	FI22	4	.
EN	EN1	FI22	5	The
EN	EN1	FI22	5	bile	6	28273000	0	yes	C0005400	0	yes
EN	EN1	FI22	5	ducts	6	28273000	0	yes	C0005400	0	yes
EN	EN1	FI22	5	are	6
EN	EN1	FI22	5	open	6	56116003	0	yes	C0175566	0	yes
EN	EN1	FI22	5	a
EN	EN1	FI22	5	light	7		3			3
EN	EN1	FI22	5	green	7	371246006	0	yes	C0332583	0	yes
EN	EN1	FI22	5	liquid	7	91720002	1	no	C0005889	1	no
EN	EN1	FI22	5	is	7
EN	EN1	FI22	5	in	7
EN	EN1	FI22	5	the	7
EN	EN1	FI22	5	gall	7	28231008	0	yes	C0016976	0	yes
EN	EN1	FI22	5	bladder	7	28231008	0	yes	C0016976	0	yes
EN	EN1	FI22	5	and
EN	EN1	FI22	5	the
EN	EN1	FI22	5	structure	8	28231008	0	yes	C0016976	0	no
EN	EN1	FI22	5	of	8
EN	EN1	FI22	5	the	8
EN	EN1	FI22	5	gall	8	28231008	0	yes	C0016976	0	yes
EN	EN1	FI22	5	bladder	8	28231008	0	yes	C0016976	0	yes
EN	EN1	FI22	5	is	8
EN	EN1	FI22	5	normal	8
EN	EN1	FI22	5	.
EN	EN1	FI22	6	§
EN	EN1	FI22	6	11
EN	EN1	FI22	6	A
EN	EN1	FI22	6	small
EN	EN1	FI22	6	amount
EN	EN1	FI22	6	of
EN	EN1	FI22	6	light	9		3			3
EN	EN1	FI22	6	-	9
EN	EN1	FI22	6	coloured	9
EN	EN1	FI22	6	chymus	9	26856001	0	yes	C0227258	0	yes
EN	EN1	FI22	6	in	9
EN	EN1	FI22	6	the	9
EN	EN1	FI22	6	stomach	9	69695003	0	yes	C0038351	0	yes
EN	EN1	FI22	6	.
EN	EN1	FI22	7	The
EN	EN1	FI22	7	gastric	10	78653002	0	yes	C0017136	0	yes
EN	EN1	FI22	7	mucosa	10	78653002	0	yes	C0017136	0	yes
EN	EN1	FI22	7	is	10
EN	EN1	FI22	7	clean	10	398168006	0	yes		3
EN	EN1	FI22	7	.
EN	EN1	FI22	8	The
EN	EN1	FI22	8	duodenum	11	77763002	0	yes	C0227284	0	yes
EN	EN1	FI22	8	mucosa	11	77763002	0	yes	C0227284	0	yes
EN	EN1	FI22	8	is	11
EN	EN1	FI22	8	immaculate	11		3			3
EN	EN1	FI22	8	.
EN	EN1	FI22	9	No	12
EN	EN1	FI22	9	abnormalities	12	119523007, 119522002	1	no	C0341268, C0341321	1	no
EN	EN1	FI22	9	in	12
EN	EN1	FI22	9	the	12
EN	EN1	FI22	9	small	12	119522002	1	yes	C0341268	1	yes
EN	EN1	FI22	9	and	12
EN	EN1	FI22	9	large	12	119523007	1	yes	C0341321	1	yes
EN	EN1	FI22	9	bowel	12	119523007, 119522002	1	no	C0341268, C0341321	1	no
EN	EN1	FI22	9	sections	12	119523007, 119522002	1	no	C0341268, C0341321	1	no
EN	EN1	FI22	9	.
EN	EN1	FI23	0	Was
EN	EN1	FI23	0	riding
EN	EN1	FI23	0	in
EN	EN1	FI23	0	a
EN	EN1	FI23	0	motorcar
EN	EN1	FI23	0	crossed
EN	EN1	FI23	0	over
EN	EN1	FI23	0	the
EN	EN1	FI23	0	left
EN	EN1	FI23	0	lane
EN	EN1	FI23	0	on
EN	EN1	FI23	0	41833
EN	EN1	FI23	0	and
EN	EN1	FI23	0	fell
EN	EN1	FI23	0	into
EN	EN1	FI23	0	a
EN	EN1	FI23	0	ditch
EN	EN1	FI23	0	.
EN	EN1	FI23	1	According
EN	EN1	FI23	1	to
EN	EN1	FI23	1	the
EN	EN1	FI23	1	boy
EN	EN1	FI23	1	who
EN	EN1	FI23	1	was
EN	EN1	FI23	1	travelling
EN	EN1	FI23	1	with
EN	EN1	FI23	1	him
EN	EN1	FI23	1	the
EN	EN1	FI23	1	driver
EN	EN1	FI23	1	suddenly	1	271594007	0	no	C0039070	0	no
EN	EN1	FI23	1	blacked	1	271594007	0	no	C0039070	0	no
EN	EN1	FI23	1	out	1	271594007	0	no	C0039070	0	no
EN	EN1	FI23	1	.
EN	EN1	FI23	2	According
EN	EN1	FI23	2	to
EN	EN1	FI23	2	the
EN	EN1	FI23	2	medical
EN	EN1	FI23	2	record
EN	EN1	FI23	2	a
EN	EN1	FI23	2	coronary	2	53741008	0	yes	C0010068	0	yes
EN	EN1	FI23	2	heart	2	53741008	0	yes	C0010068	0	yes
EN	EN1	FI23	2	disease	2	53741008	0	yes	C0010068	0	yes
EN	EN1	FI23	2	existed
EN	EN1	FI23	2	and
EN	EN1	FI23	2	bypass	3	232717009	1	yes	C0010055	1	yes
EN	EN1	FI23	2	surgery	3	232717009	1	no	C0010055	1	no
EN	EN1	FI23	2	had
EN	EN1	FI23	2	been
EN	EN1	FI23	2	performed
EN	EN1	FI23	2	in
EN	EN1	FI23	2	2013
EN	EN1	FI23	2	where
EN	EN1	FI23	2	haemorrhaging	4	50960005, 51241000	0	yes	C0019080, C0149533	0	yes
EN	EN1	FI23	2	that	4
EN	EN1	FI23	2	had	4
EN	EN1	FI23	2	been	4
EN	EN1	FI23	2	detected	4
EN	EN1	FI23	2	in	4
EN	EN1	FI23	2	the	4
EN	EN1	FI23	2	mitral	4	91134007	0	yes	C0026264	0	yes
EN	EN1	FI23	2	and	4
EN	EN1	FI23	2	tricuspid	4	46030003	0	yes	C0040960	0	yes
EN	EN1	FI23	2	valves	4	46030003, 91134007	0	yes	C0040960, C0026264	0	yes
EN	EN1	FI23	2	were	4
EN	EN1	FI23	2	eliminated	4	51241000	1	no	C0149533	1	no
EN	EN1	FI23	2	as
EN	EN1	FI23	2	well
EN	EN1	FI23	2	.
EN	EN1	FI23	3	Recovery	4	129821003	0	yes	C0812358	0	yes
EN	EN1	FI23	3	after	4	129821003	0	yes	C0812358	0	yes
EN	EN1	FI23	3	surgery	4	129821003	0	yes	C0812358	0	yes
EN	EN1	FI23	3	was	4
EN	EN1	FI23	3	prolonged	4	129821003	0	no	C0812358	0	no
EN	EN1	FI23	3	due
EN	EN1	FI23	3	to
EN	EN1	FI23	3	a
EN	EN1	FI23	3	pericardial	5	373945007	0	yes	C0031039	0	yes
EN	EN1	FI23	3	effusion	5	373945007	0	yes	C0031039	0	yes
EN	EN1	FI23	3	.
EN	EN1	FI23	4	Moreover
EN	EN1	FI23	4	cardiac	6	698247007	0	yes	C0003811	0	yes
EN	EN1	FI23	4	arrhythmias	6	698247007	0	yes	C0003811	0	yes
EN	EN1	FI23	4	were
EN	EN1	FI23	4	detected
EN	EN1	FI23	4	.
EN	EN1	FI23	5	In
EN	EN1	FI23	5	early
EN	EN1	FI23	5	2014
EN	EN1	FI23	5	a
EN	EN1	FI23	5	long	7	164850009	1	no	C0013799	1	no
EN	EN1	FI23	5	-	7
EN	EN1	FI23	5	term	7	164850009	1	no	C0013799	1	no
EN	EN1	FI23	5	electrocardiogram	7	164850009	1	yes	C0013799	1	yes
EN	EN1	FI23	5	was
EN	EN1	FI23	5	taken
EN	EN1	FI23	5	and
EN	EN1	FI23	5	an
EN	EN1	FI23	5	ergometric	8				C0085143	2	yes
EN	EN1	FI23	5	examination	8		3		C0085143	2	no
EN	EN1	FI23	5	was
EN	EN1	FI23	5	performed
EN	EN1	FI23	5	after
EN	EN1	FI23	5	which
EN	EN1	FI23	5	medication	9	33633005	0		C2239117	0	yes
EN	EN1	FI23	5	was	9
EN	EN1	FI23	5	prescribed	9	33633005	0		C2239117	0	yes
EN	EN1	FI23	5	.
EN	EN1	FI23	6	Reassessment	10	386053000	2	no	C0031809	2	no
EN	EN1	FI23	6	check	10		3		C0260860	2	yes
EN	EN1	FI23	6	-	10
EN	EN1	FI23	6	ups	10		3		C0260860	2	no
EN	EN1	FI23	6	had
EN	EN1	FI23	6	been
EN	EN1	FI23	6	scheduled
EN	EN1	FI23	6	for
EN	EN1	FI23	6	the
EN	EN1	FI23	6	end
EN	EN1	FI23	6	of
EN	EN1	FI23	6	the
EN	EN1	FI23	6	year
EN	EN1	FI23	6	.
EN	EN1	FI26	0	The
EN	EN1	FI26	0	examination
EN	EN1	FI26	0	revealed
EN	EN1	FI26	0	slight	1	255604002	0	yes	C2945599	0	yes
EN	EN1	FI26	0	bleeding	1	50960005	0	yes	C0019080	0	yes
EN	EN1	FI26	0	in	1
EN	EN1	FI26	0	the	1
EN	EN1	FI26	0	area	1
EN	EN1	FI26	0	of	1
EN	EN1	FI26	0	the	1
EN	EN1	FI26	0	mitral	1	91134007	0	yes	C0026264	0	yes
EN	EN1	FI26	0	valve	1	91134007	0	yes	C0026264	0	yes
EN	EN1	FI26	0	.
EN	EN1	FI26	1	The	2
EN	EN1	FI26	1	liquid	2	32457005	1	no	C0005889	1	no
EN	EN1	FI26	1	was	2
EN	EN1	FI26	1	removed	2	122462000	2	no	C0013103	2	no
EN	EN1	FI26	1	by	2
EN	EN1	FI26	1	tapping	2	122462000	2	no	C0013103	2	no
EN	EN1	FI26	1	and	2
EN	EN1	FI26	1	xxx	2
EN	EN1	FI26	1	slowly	2
EN	EN1	FI26	1	recovered	2
EN	EN1	FI26	1	.
EN	EN1	FI26	2	He
EN	EN1	FI26	2	regularly	3	17854005	2	yes	C0205272	2	yes
EN	EN1	FI26	2	went	3
EN	EN1	FI26	2	for	3
EN	EN1	FI26	2	checkups	3	386053000	2	no	C0260860	0	yes
EN	EN1	FI26	2	which
EN	EN1	FI26	2	revealed
EN	EN1	FI26	2	severe	4	24484000	0	yes	C0205082	0	yes
EN	EN1	FI26	2	arrhythmias	4	698247007	0	yes	C0003811	0	yes
EN	EN1	FI26	2	.
EN	EN1	FI26	3	In
EN	EN1	FI26	3	January
EN	EN1	FI26	3	2014
EN	EN1	FI26	3	a
EN	EN1	FI26	3	long	5	164850009	1	no	C0013799	1	no
EN	EN1	FI26	3	-	5
EN	EN1	FI26	3	term	5	164850009	1	no	C0013799	1	no
EN	EN1	FI26	3	electrocardiogram	5	164850009	1	yes	C0013799	1	yes
EN	EN1	FI26	3	was
EN	EN1	FI26	3	taken
EN	EN1	FI26	3	due
EN	EN1	FI26	3	to
EN	EN1	FI26	3	the
EN	EN1	FI26	3	arrhythmias	6	698247007	0	yes	C0003811	0	yes
EN	EN1	FI26	3	.
EN	EN1	FI26	4	in
EN	EN1	FI26	4	addition
EN	EN1	FI26	4	an
EN	EN1	FI26	4	ergometric	7				C0085143	2	yes
EN	EN1	FI26	4	examination	7		3		C0085143	2	no
EN	EN1	FI26	4	was
EN	EN1	FI26	4	performed
EN	EN1	FI26	4	in
EN	EN1	FI26	4	April
EN	EN1	FI26	4	2014
EN	EN1	FI26	5	After
EN	EN1	FI26	5	consultation
EN	EN1	FI26	5	at
EN	EN1	FI26	5	the
EN	EN1	FI26	5	cardiac
EN	EN1	FI26	5	department
EN	EN1	FI26	5	of
EN	EN1	FI26	5	the
EN	EN1	FI26	5	Meilahti
EN	EN1	FI26	5	hospital
EN	EN1	FI26	5	medication	8	410942007	1	no	C0013227	0	yes
EN	EN1	FI26	5	with
EN	EN1	FI26	5	Digoxin	9	387461009	0	yes	C0012265	0	yes
EN	EN1	FI26	5	Bisoprolol	10	386868003	0	yes	C0053799	0	yes
EN	EN1	FI26	5	Potassium	11	8631001	0	yes	C0032825	0	yes
EN	EN1	FI26	5	chloride	11	8631001	0	yes	C0032825	0	yes
EN	EN1	FI26	5	Furosemide	12	387475002	0	yes	C0016860	0	yes
EN	EN1	FI26	5	Simvastatin	13	387584000	0	yes	C0074554	0	yes
EN	EN1	FI26	5	and
EN	EN1	FI26	5	Warfarin	14	372756006	0	yes	C0043031	0	yes
EN	EN1	FI26	5	was
EN	EN1	FI26	5	prescribed	15	33633005	1	yes	C2239117	1	yes
EN	EN1	FI26	5	.
EN	EN1	FI26	6	Moreover
EN	EN1	FI26	6	further
EN	EN1	FI26	6	check	16	386053000	2	no	C0260860	0	yes
EN	EN1	FI26	6	-	16
EN	EN1	FI26	6	ups	16	386053000	2	no	C0260860	0	yes
EN	EN1	FI26	6	were
EN	EN1	FI26	6	ordered
EN	EN1	FI26	6	for
EN	EN1	FI26	6	the
EN	EN1	FI26	6	end
EN	EN1	FI26	6	of
EN	EN1	FI26	6	the
EN	EN1	FI26	6	year
EN	EN1	FI26	6	.
EN	EN1	FI28	0	On	1	410679008	1	no	C1176491	1	no
EN	EN1	FI28	0	the	1
EN	EN1	FI28	0	neck	1	45048000	1	yes	C1176491	1	yes
EN	EN1	FI28	0	is	1
EN	EN1	FI28	0	strangulation	1	25318002	2	yes	C0277631	0	yes
EN	EN1	FI28	0	indentation	1	82448003	0	yes	C0332467	0	yes
EN	EN1	FI28	0	as
EN	EN1	FI28	0	well
EN	EN1	FI28	0	as
EN	EN1	FI28	0	a
EN	EN1	FI28	0	strangulation	2	25318002	2	yes	C0277631	0	yes
EN	EN1	FI28	0	item	2		3		C1547019	2	no
EN	EN1	FI28	0	that
EN	EN1	FI28	0	matches
EN	EN1	FI28	0	the
EN	EN1	FI28	0	indentation
EN	EN1	FI28	0	.
EN	EN1	FI28	1	The
EN	EN1	FI28	1	conjunctiva	3	246676003	1	yes	C2127308	1	yes
EN	EN1	FI28	1	on	3
EN	EN1	FI28	1	both	3	40638003	0	yes	C2127308	1	yes
EN	EN1	FI28	1	eyes	3	40638003	0	yes	C2127308	1	yes
EN	EN1	FI28	1	were	3
EN	EN1	FI28	1	heavily	3	24484000	1	no	C0205082	1	no
EN	EN1	FI28	1	bloodlines	3	246676003	1	no	C2127308	1	no
EN	EN1	FI28	1	and
EN	EN1	FI28	1	the
EN	EN1	FI28	1	inside	4	260521003	1	no	C0205102	0	yes
EN	EN1	FI28	1	of	4
EN	EN1	FI28	1	the	4
EN	EN1	FI28	1	eyelids	4	80243003	0	yes	C0155216	1	yes
EN	EN1	FI28	1	was	4
EN	EN1	FI28	1	heavily	4	24484000	1	no	C0205082	1	no
EN	EN1	FI28	1	blood	4		3			3
EN	EN1	FI28	1	-	4
EN	EN1	FI28	1	lined	4		3			3
EN	EN1	FI28	1	.
EN	EN1	FI28	2	Punctate	5	7800008	0	yes	C0205330	0	yes
EN	EN1	FI28	2	blood	5
EN	EN1	FI28	2	extravasations	5	76676007	0	no	C0019080	0	no
EN	EN1	FI28	2	were
EN	EN1	FI28	2	not
EN	EN1	FI28	2	found
EN	EN1	FI28	2	.
EN	EN1	FI28	3	The
EN	EN1	FI28	3	lips	6	162743000	0	yes	C0240194	0	yes
EN	EN1	FI28	3	were	6
EN	EN1	FI28	3	turned	6
EN	EN1	FI28	3	blue	6	162743000	0	yes	C0240194	0	yes
EN	EN1	FI28	3	and
EN	EN1	FI28	3	the
EN	EN1	FI28	3	tip	7	73041003	0	yes	C0226946	0	yes
EN	EN1	FI28	3	of	7	73041003	0	yes	C0226946	0	yes
EN	EN1	FI28	3	the	7
EN	EN1	FI28	3	tongue	7	73041003	0	yes	C0226946	0	yes
EN	EN1	FI28	3	was	7
EN	EN1	FI28	3	between	7	11896004	0	yes	C0205103	0	yes
EN	EN1	FI28	3	the	7
EN	EN1	FI28	3	lips	7	48477009	0	yes	C0023759	0	yes
EN	EN1	FI28	3	.
EN	EN1	FI28	4	In
EN	EN1	FI28	4	the
EN	EN1	FI28	4	forensic	8		3		C0871752	2	yes
EN	EN1	FI28	4	chemistry	8		3		C0871752	2	no
EN	EN1	FI28	4	examination	8		3		C0871752	2	no
EN	EN1	FI28	4	the
EN	EN1	FI28	4	blood	9	167009006	0	yes	C1167994	0	yes
EN	EN1	FI28	4	alcohol	9	167009006	0	yes	C1167994	0	yes
EN	EN1	FI28	4	test	9	167009006	0	no	C1167994	0	no
EN	EN1	FI28	4	revealed
EN	EN1	FI28	4	an
EN	EN1	FI28	4	ethanol	10	167009006	0	no	C1167994	0	no
EN	EN1	FI28	4	content	10	167009006	0	no	C1167994	0	no
EN	EN1	FI28	4	of	10
EN	EN1	FI28	4	0.02	10	118582008	0	yes	C0439165	0	yes
EN	EN1	FI28	4	and
EN	EN1	FI28	4	the
EN	EN1	FI28	4	urine	11	271289006	1	yes	C0202305	0	yes
EN	EN1	FI28	4	alcohol	11	271289006	1	no	C0202305	0	yes
EN	EN1	FI28	4	test	11	271289006	1	yes	C0202305	0	yes
EN	EN1	FI28	4	revealed
EN	EN1	FI28	4	an
EN	EN1	FI28	4	ethanol	12	271289006	1	yes	C0202305	0	no
EN	EN1	FI28	4	content	12	271289006	1	no	C0202305	0	no
EN	EN1	FI28	4	of	12
EN	EN1	FI28	4	2.9	12
EN	EN1	FI28	4	%.	12	118582008	0	yes	C0439165	0	yes
EN	EN1	FI28	5	The
EN	EN1	FI28	5	alcohol	13	63267000	0	yes	C0202304	0	yes
EN	EN1	FI28	5	test	13	63267000	0	no	C0202304	0	yes
EN	EN1	FI28	5	on	13
EN	EN1	FI28	5	the	13
EN	EN1	FI28	5	vitreous	13	47538007	0	yes	C0042905	0	yes
EN	EN1	FI28	5	body	13	47538007	0	yes	C0042905	0	yes
EN	EN1	FI28	5	revealed
EN	EN1	FI28	5	an
EN	EN1	FI28	5	ethanol	14	63267000	2	no	C0202304	2	no
EN	EN1	FI28	5	content	14	63267000	2	no	C0202304	2	no
EN	EN1	FI28	5	of	14
EN	EN1	FI28	5	2.7	14
EN	EN1	FI28	5	%.	14	118582008	0	yes	C0439165	0	yes
EN	EN1	FI28	6	Other
EN	EN1	FI28	6	analysed
EN	EN1	FI28	6	alcohols	15	53041004	0	yes	C0001975	0	yes
EN	EN1	FI28	6	could
EN	EN1	FI28	6	not
EN	EN1	FI28	6	be
EN	EN1	FI28	6	detected
EN	EN1	FI28	6	in
EN	EN1	FI28	6	blood	16	87612001	0	yes	C0005767	0	yes
EN	EN1	FI28	6	urine	17	78014005	0	yes	C0042036	0	yes
EN	EN1	FI28	6	or
EN	EN1	FI28	6	vitreous	18	47538007	0	yes	C0042905	0	yes
EN	EN1	FI28	6	body	18	47538007	0	yes	C0042905	0	yes
EN	EN1	FI28	6	.
EN	EN1	FI28	7	The
EN	EN1	FI28	7	qualitative	19	26716007	0	yes	C0205556	0	yes
EN	EN1	FI28	7	drug	19	394642008	0	yes	C0202274	0	yes
EN	EN1	FI28	7	screening	19	394642008	0	yes	C0202274	0	yes
EN	EN1	FI28	7	of	19
EN	EN1	FI28	7	the	19
EN	EN1	FI28	7	urine	19	78014005	0	yes	C0202274	0	yes
EN	EN1	FI28	7	revealed
EN	EN1	FI28	7	nicotine	20	68540007	0	yes	C0028040	0	yes
EN	EN1	FI28	7	(§
EN	EN1	FI28	7	19
EN	EN1	FI28	7	and
EN	EN1	FI28	7	of
EN	EN1	FI28	7	toxicological
EN	EN1	FI28	7	examination
EN	EN1	FI28	7	attest
EN	EN1	FI28	7	of
EN	EN1	FI28	7	the
EN	EN1	FI28	7	institute
EN	EN1	FI28	7	of
EN	EN1	FI28	7	forensic
EN	EN1	FI28	7	chemistry
EN	EN1	FI28	7	no
EN	EN1	FI28	7	.
EN	EN1	FI28	8	nnn
EN	EN1	FI28	8	).
EN	EN1	FR30	0	Cranio	1	66787007	0	yes	C0596392	0	yes
EN	EN1	FR30	0	-	1
EN	EN1	FR30	0	facial	1	89545001	0		C0596392	0	yes
EN	EN1	FR30	0	trauma	1	417746004	0	yes	C0043251	0	yes
EN	EN1	FR30	0	with
EN	EN1	FR30	0	wounds	2	416462003	0	yes	C0560624, C0339089	0	no
EN	EN1	FR30	0	to	2
EN	EN1	FR30	0	the	2
EN	EN1	FR30	0	left	2	7771000	0	yes	C0205091	0	yes
EN	EN1	FR30	0	eyelid	2	80243003	0	yes	C0339089	0	yes
EN	EN1	FR30	0	and	2
EN	EN1	FR30	0	chin	2	30291003	0	yes	C0560624	0	yes
EN	EN1	FR30	0	.
EN	EN1	FR30	1	Symmetrical	3	255473004	0	yes	C0332516	0	yes
EN	EN1	FR30	1	bilateral	3	51440002	0	yes	C2230197	0	yes
EN	EN1	FR30	1	miosis	3	301939004	0	yes	C2230197	0	yes
EN	EN1	FR30	1	.
EN	EN1	FR30	2	Slight	4	255604002	0	yes	C2945599	0	yes
EN	EN1	FR30	2	divergence	4	263741009	0	yes	C0443204	0	yes
EN	EN1	FR30	2	in	4
EN	EN1	FR30	2	the	4
EN	EN1	FR30	2	gaze	4	246772007	0	yes	C0553544	0	yes
EN	EN1	FR30	2	with
EN	EN1	FR30	2	external	5	261074009	0	yes	C0205101	0	yes
EN	EN1	FR30	2	strabismus	5	22066006	0	yes	C0038379	0	yes
EN	EN1	FR30	2	of	5
EN	EN1	FR30	2	the	5
EN	EN1	FR30	2	left	5	8966001	0	yes	C0229090	0	yes
EN	EN1	FR30	2	eye	5	8966001	0	yes	C0229090	0	yes
EN	EN1	FR30	2	.
EN	EN1	FR30	3	Bending	6		3		C0700231	0	yes
EN	EN1	FR30	3	of	6
EN	EN1	FR30	3	four	6	9362000	0	yes	C0205450	0	yes
EN	EN1	FR30	3	members	6	66019005	0	yes	C0015385	0	yes
EN	EN1	FR30	3	upon	6	248240001	2	no
EN	EN1	FR30	3	nociceptive	6	248240001	2	no	C3178766	1	yes
EN	EN1	FR30	3	stimulation	6	248240001	2	no	C3178766	1	no
EN	EN1	FR30	3	.
EN	EN1	FR30	4	The
EN	EN1	FR30	4	sylvian	7
EN	EN1	FR30	4	velocities	7
EN	EN1	FR30	4	are	7
EN	EN1	FR30	4	symmetrical	7
EN	EN1	FR30	4	and	7
EN	EN1	FR30	4	correct	7
EN	EN1	FR30	4	.
EN	EN1	FR30	5	Absence	8	168733007	1	no	C0239026	1	no
EN	EN1	FR30	5	of	8
EN	EN1	FR30	5	chest	8	168733007, 262525000	1	yes	C0039980, C0239026	1	yes
EN	EN1	FR30	5	clinical	8	262525000	1	no	C0039980	1	no
EN	EN1	FR30	5	and	8
EN	EN1	FR30	5	radiological	8	168733007	1	no	C0239026	1	no
EN	EN1	FR30	5	impact	8	262525000	1	no	C0039980	1	no
EN	EN1	FR30	5	.
EN	EN1	FR30	6	Normotension	9	2004005	0	yes	C2712122	0	yes
EN	EN1	FR30	6	with	9
EN	EN1	FR30	6	sinus	9	49710005	0	yes	C0085610	0	yes
EN	EN1	FR30	6	bradycardia	9	49710005	0	yes	C0085610	0	yes
EN	EN1	FR30	6	.
EN	EN1	FR30	7	Left	10	7771000	0	yes	C0205091	0	yes
EN	EN1	FR30	7	femoral	10	6628008	0	yes	C0159836	0	yes
EN	EN1	FR30	7	diaphyseal	10	6628008	0	yes	C0159836	0	yes
EN	EN1	FR30	7	open	10	6628008	0	yes	C0159836	0	yes
EN	EN1	FR30	7	fracture	10	6628008	0	yes	C0159836	0	yes
EN	EN1	FR30	7	.
EN	EN1	FR30	8	Injury	11	125601008, 125598003	0	yes	C0043264, C0022744	0	yes
EN	EN1	FR30	8	to	11
EN	EN1	FR30	8	right	11	24028007	0	yes	C0205090	0	yes
EN	EN1	FR30	8	knee	11	125601008	0	yes	C0022744	0	yes
EN	EN1	FR30	8	and	11
EN	EN1	FR30	8	right	11	24028007	0	yes	C0205090	0	yes
EN	EN1	FR30	8	wrist	11	125598003	0	yes
EN	EN1	FR30	8	wound	12	416462003	0	yes	C0043250	0	yes
EN	EN1	FR30	8	on	12
EN	EN1	FR30	8	the	12
EN	EN1	FR30	8	dorsum	12	63125000	0	yes	C0931559	0
EN	EN1	FR30	8	of	12
EN	EN1	FR30	8	the	12
EN	EN1	FR30	8	right	12	24028007	0	yes	C0931559	0	yes
EN	EN1	FR30	8	hand	12	63125000	0	yes	C0931559	0	yes
EN	EN1	FR30	8	.
EN	EN1	FR30	9	Ophthalmologic	13	36228007	0	yes	C0200149	0	yes
EN	EN1	FR30	9	examination	13	36228007	0	y	C0200149	0	y
EN	EN1	FR30	9	under	13	371881003	0	yes	C0347984	0	yes
EN	EN1	FR30	9	general	13	50697003	0	yes	C0002915	0	y
EN	EN1	FR30	9	anesthesia	13	50697003	0	y	C0002915	0	yes
EN	EN1	FR30	9	shows
EN	EN1	FR30	9	an
EN	EN1	FR30	9	intact	14	11163003	0	yes	C0205266	0	yes
EN	EN1	FR30	9	ocular	14	244486005	0	yes	C0015392	0	y
EN	EN1	FR30	9	globe	14	244486005	0	yes	C0015392	0	yes
EN	EN1	FR30	9	with
EN	EN1	FR30	9	a
EN	EN1	FR30	9	good	15	20572008	0	yes	C0205170	0	yes
EN	EN1	FR30	9	ocular	15	302157000	1	no	C0430888	1	no
EN	EN1	FR30	9	tone	15	302157000	1	no	C0430888	1	no
EN	EN1	FR30	9	and
EN	EN1	FR30	9	some	16
EN	EN1	FR30	9	debris	16	257159000	0	yes	C0440266	0	yes
EN	EN1	FR30	9	the	16
EN	EN1	FR30	9	right	16	24028007	0	yes	C0205090	0
EN	EN1	FR30	9	under	16	351726001	0	yes	C0542339	0	yes
EN	EN1	FR30	9	-
EN	EN1	FR30	9	eyelid	16	80243003	0	yes	C0015426	0	yes
EN	EN1	FR30	9	rights
EN	EN1	FR30	9	.
EN	EN1	FR31	0	EVOLUTION
EN	EN1	FR31	0	IN
EN	EN1	FR31	0	THE
EN	EN1	FR31	0	TREATMENT
EN	EN1	FR31	0	:
EN	EN1	FR31	0	initial
EN	EN1	FR31	0	evolution
EN	EN1	FR31	0	to
EN	EN1	FR31	0	septic	1	76571007	0	yes	C0036983	0	yes
EN	EN1	FR31	0	shock	1	76571007	0	yes	C0036983	0	yes
EN	EN1	FR31	0	requiring
EN	EN1	FR31	0	5	2
EN	EN1	FR31	0	microg	2		3		C1300567	0	yes
EN	EN1	FR31	0	/	2		3		C1300567	0	yes
EN	EN1	FR31	0	kg	2		3		C1300567	0	yes
EN	EN1	FR31	0	/	2	286549009	0	no	C1300567	0	yes
EN	EN1	FR31	0	min	2	286549009	0	yes	C1300567	0	yes
EN	EN1	FR31	0	of	2
EN	EN1	FR31	0	dobutamine	2	387145002	0	yes	C0012963	0	yes
EN	EN1	FR31	0	and
EN	EN1	FR31	0	2	3
EN	EN1	FR31	0	mg	3	258834009	0	yes	C0439421	0	yes
EN	EN1	FR31	0	/	3	258834009	0	yes	C0439421	0	yes
EN	EN1	FR31	0	h	3	258834009	0	yes	C0439421	0	yes
EN	EN1	FR31	0	of	3
EN	EN1	FR31	0	norepinephrine	3	45555007	0	yes	C0028351	0	yes
EN	EN1	FR31	0	.
EN	EN1	FR31	0	Moderate	4	6736007	0	yes	C0205081	0	yes
EN	EN1	FR31	0	functional	4	236423003	0	yes	C1565489	0	yes
EN	EN1	FR31	0	renal	4	236423003	0	yes	C1565489	0	yes
EN	EN1	FR31	0	impairment	4	236423003	0	yes	C1565489	0	yes
EN	EN1	FR31	0	(
EN	EN1	FR31	0	creatinine	5	104612006	0	yes	C0201975	0	yes
EN	EN1	FR31	0	=	5
EN	EN1	FR31	0	140	5
EN	EN1	FR31	0	micromol	5	258923005	0	yes	C1532563	0	yes
EN	EN1	FR31	0	/	5	258923005	0	yes	C1532563	0	yes
EN	EN1	FR31	0	ml	5	258923005	0	yes	C1532563	0	yes
EN	EN1	FR31	0	recovering
EN	EN1	FR31	0	in
EN	EN1	FR31	0	a
EN	EN1	FR31	0	few
EN	EN1	FR31	0	days
EN	EN1	FR31	0	with
EN	EN1	FR31	0	rehydration	6	243221009	0	yes	C0034997	0	yes
EN	EN1	FR31	0	and
EN	EN1	FR31	0	volume	7	288173003	1	no	C0032121	1	no
EN	EN1	FR31	0	expansion	7	288173003	1	yes	C0574032, C0032121	1	yes
EN	EN1	FR31	0	.
EN	EN1	FR31	1	Abundant	8	255509001	0	no	C0549177	0	no
EN	EN1	FR31	1	right	8	24028007	0	yes	C0205090	0	yes
EN	EN1	FR31	1	pleural	8	60046008	0	yes	C0747646	0	yes
EN	EN1	FR31	1	effusion	8	60046008	0	yes	C0747646	0	yes
EN	EN1	FR31	1	will
EN	EN1	FR31	1	be
EN	EN1	FR31	1	drained	9	278296000	1	no	C0747646, C0013103	0	no
EN	EN1	FR31	1	on
EN	EN1	FR31	1	XXX
EN	EN1	FR31	1	.
EN	EN1	FR31	2	the
EN	EN1	FR31	2	liquid	10	32457005	0	no	C0005889	0	no
EN	EN1	FR31	2	is	10
EN	EN1	FR31	2	sterile	10	261029002	0	yes	C0232920	0	yes
EN	EN1	FR31	2	and
EN	EN1	FR31	2	the
EN	EN1	FR31	2	drain	11	238356005	1	yes	C0411815	0	yes
EN	EN1	FR31	2	is	11
EN	EN1	FR31	2	removed	11	238356005	1	yes	C0411815	0	yes
EN	EN1	FR31	2	on
EN	EN1	FR31	2	XXX
EN	EN1	FR31	2	.
EN	EN1	FR31	3	As
EN	EN1	FR31	3	far
EN	EN1	FR31	3	as
EN	EN1	FR31	3	infection	12	40733004	0	yes	C3714514	0	yes
EN	EN1	FR31	3	is
EN	EN1	FR31	3	concerned
EN	EN1	FR31	3	besides
EN	EN1	FR31	3	the
EN	EN1	FR31	3	intestinal	12	261093006	0	yes	C2985398	0	yes
EN	EN1	FR31	3	flora	12	41146007	2	no	C2985398	0	yes
EN	EN1	FR31	3	found	12
EN	EN1	FR31	3	in	12
EN	EN1	FR31	3	the	12
EN	EN1	FR31	3	peritoneum	12	15425007	0	yes	C1704247	1	yes
EN	EN1	FR31	3	there
EN	EN1	FR31	3	is
EN	EN1	FR31	3	also
[truncated: 38,952 more rows]
