# Supplementary material for: Qualitative analysis of manual annotations of clinical text with SNOMED CT
Source: PLoS One. 2018 Dec 27;13(12):e0209547. doi: 10.1371/journal.pone.0209547 (PMC6307753; doi:10.1371/journal.pone.0209547)
Supplement: S3 File — This file contains the results of the qualitative analysis of the English annotations with reference standard and their associated categories. (XLSX) [file pone.0209547.s003.xlsx]

## Sheet: RawResults
		SCT SCENARIO										UMLS SCENARIO
		Annotator #1			Annotator #2			Review				Annotator #1			Annotator #2			Review
Doc ID	TOKEN	CODE(S)	CONCEPT COVERAGE	TERM COVERAGE	CODE(S)	CONCEPT COVERAGE	TERM COVERAGE		CONCEPT COVERAGE	Reviewed by	Comments	CODE(S)	CONCEPT COVERAGE	TERM COVERAGE	CODE(S)	CONCEPT COVERAGE	TERM COVERAGE	CODE(S)	CONCEPT COVERAGE	Reviewed by	Comments	General comments
DE41	Bisoprolol	386868003|Bisoprolol (substance)	0	yes	386868003|Bisoprolol (substance)	0	yes	386868003|Bisoprolol (substance)	0	J+S		C0053799|Bisoprolol	0	yes	C0053799|Bisoprolol	0	yes	C0053799|Bisoprolol	0	J+S
DE41	5
DE41	mg	258684004|milligram (qualifier value)	0	yes	258684004|milligram (qualifier value)	0	yes	258684004|milligram (qualifier value)	0	J+S		C0439210|mg	0	yes	C0439210|mg	0	yes	C0439210|mg	0	J+S
DE41	bds	229799001|bd - Twice daily	0	no	229799001|bd - Twice daily	0	no	229799001|bd - Twice daily	0	J+S		C0585361|BID	0	no	C0585361|BID	0	yes	C0585361|BID	0	J+S
DE41	Amlodipine	386864001|Amlodipine (substance)	0	yes	386864001|Amlodipine (substance)	0	yes	386864001|Amlodipine (substance)	0	J+S		C0051696|Amlodipine	0	yes	C0051696|Amlodipine	0	yes	C0051696|Amlodipine	0	J+S
DE41	5
DE41	mg	258684004|milligram (qualifier value)	0	yes	258684004|milligram (qualifier value)	0	yes	258684004|milligram (qualifier value)	0	J+S		C0439210|mg	0	yes	C0439210|mg	0	yes	C0439210|mg	0	J+S
DE41	tid	229798009|3x /day	0	yes	229798009|3x /day	0	yes	229798009|3x /day	0	J+S		C0556984|Three Times Daily	0	yes	C0556984|Three Times Daily	0	yes	C0556984|Three Times Daily	0	J+S
DE41	Tamsulosin	372509005|Tamsulosin (substance)	0	yes	372509005|Tamsulosin (substance)	0	yes	372509005|Tamsulosin (substance)	0	J+S		C0257343|5-(2-((2-(2-ethoxyphenoxy)ethyl)amino)propyl)-2-methoxybenzenesulfonamide	0	yes	C0257343|5-(2-((2-(2-ethoxyphenoxy)ethyl)amino)propyl)-2-methoxybenzenesulfonamide	0	yes	C0257343|5-(2-((2-(2-ethoxyphenoxy)ethyl)amino)propyl)-2-methoxybenzenesulfonamide	0	J+S
DE41	0.4
DE41	mg	258684004|milligram (qualifier value)	0	yes	258684004|milligram (qualifier value)	0	yes	258684004|milligram (qualifier value)	0	J+S		C0439210|mg	0	yes	C0439210|mg	0	yes	C0439210|mg	0	J+S
DE41	0-0-1					3		396147000|Once a day, in the evening (qualifier value)	0	J+S						3			3	J+S
DE41	Hydroxyzine	372856003|Hydroxyzine (substance)	0	yes	372856003|Hydroxyzine (substance)	0	yes	372856003|Hydroxyzine (substance)	0	J+S		C0020404|Hydroxyzine	0	yes	C0020404|Hydroxyzine	0	yes	C0020404|Hydroxyzine	0	J+S
DE41	25
DE41	mg	258684004|milligram (qualifier value)	0	yes	258684004|milligram (qualifier value)	0	yes	258684004|milligram (qualifier value)	0	J+S		C0439210|mg	0	yes	C0439210|mg	0	yes	C0439210|mg	0	J+S
DE41	bds	229799001|bd - Twice daily	0	yes	229799001|bd - Twice daily	0	no	229799001|bd - Twice daily	0	J+S		C0585361|BID	0	yes	C0585361|BID	0	yes	C0585361|BID	0	J+S
DE41	Cinacalcet	409392004|Cinacalcet (substance)	0	yes	409392004|Cinacalcet (substance)	0	yes	409392004|Cinacalcet (substance)	0	J+S					C1337242|Cinacalcet	0	yes	C1337242|Cinacalcet	0	J+S
DE41	tablets	385055001|Tablet	0	yes	385055001|Tablet	0	yes	385055001|Tablet	0	J+S					C0039225|Tablets	0	yes	C0039225|Tablets	0	J+S
DE41	35
DE41	mg	258684004|milligram (qualifier value)	0	yes	258684004|milligram (qualifier value)	0	yes	258684004|milligram (qualifier value)	0	J+S		C0439210|mg	0	yes	C0439210|mg	0	yes	C0439210|mg	0	J+S
DE41	qd	307439001|Four times a day	0	no	307439001|Four times a day	0	yes	307439001|Four times a day	0	J+S					C0585291|quarter in die	0	no	C0585291|quarter in die	0	J+S
DE41	Fluoxetine	372767007|Fluoxetine (substance)	0	yes	372767007|Fluoxetine (substance)	0	yes	372767007|Fluoxetine (substance)	0	J+S					C0016365|Fluoxetin	0	yes	C0016365|Fluoxetin	0	J+S
DE41	10
DE41	mg	258684004|milligram (qualifier value)	0	yes	258684004|milligram (qualifier value)	0	yes	258684004|milligram (qualifier value)	0	J+S		C0439210|mg	0	yes	C0439210|mg	0	yes	C0439210|mg	0	J+S
DE41	tid	229798009|3x /day	0	yes	229798009|3x /day	0	yes	229798009|3x /day	0	J+S		C0556984|Three Times Daily	0	yes	C0556984|Three Times Daily	0	yes	C0556984|Three Times Daily	0	J+S
DE41	Magnesium	72717003|Magnesium	0	yes	72717003|Magnesium	0	yes	72717003|Magnesium	0	J+S		C0024467|Magnesium	0	yes	C0024467|Magnesium	0	yes	C0024467|Magnesium	0	J+S
DE41	Tbl	385055001|Tablet	0	yes	385055001|Tablet	1	no	385055001|Tablet	0	J+S		C0039225|Tablets	0	yes	C0039225|Tablets	0	no	C0039225|Tablets	0	J+S
DE41	.
DE41	FT
DE41	150
DE41	mg	258684004|milligram (qualifier value)	0	yes	258684004|milligram (qualifier value)	0	yes	258684004|milligram (qualifier value)	0	J+S		C0439210|mg	0	yes	C0439210|mg	0	yes	C0439210|mg	0	J+S
DE41	bds	229799001|bd - Twice daily	0	yes	229799001|bd - Twice daily	0	no	229799001|bd - Twice daily	0	J+S		C0585361|BID	0	yes	C0585361|BID	0	yes	C0585361|BID	0	J+S
DE41	Nitroglycerin	346465006|Modified release glyceryl trinitrate	1	no	387404004|Nitroglycerin (substance)	0	yes	346465006|Modified release glyceryl trinitrate	0	J+S	This is a product not a substance. The active ingredient is Nitroglycerin	C0939706|Nitroglycerin ER	1	yes	C0017887|Glyceryl Trinitrate	0	yes	C0939706|Nitroglycerin ER	0	J+S
DE41	retard	346465006|Modified release glyceryl trinitrate	1	no				346465006|Modified release glyceryl trinitrate	0	J+S		C0939706|Nitroglycerin ER	1	no	C0011202|Delayed Action Preparations	0	no	C0939706|Nitroglycerin ER	0	J+S
DE41	2.5
DE41	mg	258684004|milligram (qualifier value)	0	yes	258684004|milligram (qualifier value)	0	yes	258684004|milligram (qualifier value)	0	J+S		C0439210|mg	0	yes	C0439210|mg	0	yes	C0439210|mg	0	J+S
DE41	caps	385049006|Capsule	0	yes				385049006|Capsule	0	J+S		C0006935|Capsules	0	no				C0006935|Capsules	0	J+S
DE41	.
DE41	bds	229799001|bd - Twice daily	0	no	229799001|bd - Twice daily	0	no	229799001|bd - Twice daily	0	J+S		C0585361|BID	0	no	C0585361|BID	0	yes	C0585361|BID	0	J+S
DE41	pm				422133006|Afternoon (qualifier value)	0	no	422133006|Afternoon (qualifier value)	0	J+S						3		C1509133|PM	0	J+S
DE41	Nitroglycerin	387404004|Nitroglycerin (substance)	0	yes	387404004|Nitroglycerin (substance)	0	yes	387404004|Nitroglycerin (substance)	0	J+S		C0017887|Glyceryl Trinitrate	0	yes	C0017887|Glyceryl Trinitrate	0	yes	C0017887|Glyceryl Trinitrate	0	J+S
DE41	pump	44668000|Pump, device	0	yes	44668000|Pump, device	0	yes	385074009|Sublingual spray	1	J+S	this ia a qualifier, but I think it should be a device. Or at least, related to a device	C0182537|pump	0	yes	C1556080|Pump	0	yes	C1273658|spray sublingual	1	J+S
DE41	spray	419694003|Spray	0	yes	421720008|Spray dose form	0	yes	385074009|Sublingual spray	1	J+S		C1154182|Spray Dosage Form	0	yes	C1154182|Spray Dosage Form	0	yes	C1273658|spray sublingual	1	J+S
DE41	as	225761000|prn	0	yes	225761000|prn	0	yes	225761000|prn	0	J+S		C0558288|As Required	0	yes	C0558288|As Required	0	yes	C0558288|As Required	0	J+S
DE41	required	225761000|prn	0	yes	225761000|prn	0	yes	225761000|prn	0	J+S		C0558288|As Required	0	yes	C0558288|As Required	0	yes	C0558288|As Required	0	J+S
DE41	Amantadine	372763006|Amantadine (substance)	0	yes	372763006|Amantadine (substance)	0	yes	372763006|Amantadine (substance)	0	J+S		C0002403|1-Aminoadamantane	0	yes	C0002403|1-Aminoadamantane	0	yes	C0002403|1-Aminoadamantane	0	J+S
DE41	bds	229799001|bd - Twice daily	0	no	229799001|bd - Twice daily	0	no	229799001|bd - Twice daily	0	J+S		C0585361|BID	0	no	C0585361|BID	0	yes	C0585361|BID	0	J+S
DE41	Allopurinol	387135004|Allopurinol (substance)	0	yes	387135004|Allopurinol (substance)	0	yes	387135004|Allopurinol (substance)	0	J+S		C0002144|Allopurinol	0	yes	C0002144|Allopurinol	0	yes	C0002144|Allopurinol	0	J+S
DE41	300
DE41	½
DE41	tablet	385055001|Tablet	0	yes	385055001|Tablet	0	yes	385055001|Tablet	0	J+S		C0039225|Tablets	0	yes	C0039225|Tablets	0	yes	C0039225|Tablets	0	J+S
DE41	every	225760004|Alternate days	0	yes	225760004|Alternate days	0	yes	225760004|Alternate days	0	J+S		C0558287|q.a.d.	0	yes	C0558287|q.a.d.	0	yes	C0558287|q.a.d.	0	J+S
DE41	other	225760004|Alternate days	0	yes	225760004|Alternate days	0	yes	225760004|Alternate days	0	J+S		C0558287|q.a.d.	0	yes	C0558287|q.a.d.	0	yes	C0558287|q.a.d.	0	J+S
DE41	day	225760004|Alternate days	0	yes	225760004|Alternate days	0	yes	225760004|Alternate days	0	J+S		C0558287|q.a.d.	0	yes	C0558287|q.a.d.	0	yes	C0558287|q.a.d.	0	J+S
DE41	(
DE41	last
DE41	dose
DE41	on
DE41	30.11.2009
DE41	Mefenamic	387185008|Mefenamic acid (substance)	0	yes	387185008|Mefenamic acid (substance)	0	yes	387185008|Mefenamic acid (substance)	0	J+S		C0025152|Acid, Mefenamic	0	yes	C0025152|Acid, Mefenamic	0	yes	C0025152|Acid, Mefenamic	0	J+S
DE41	acid	387185008|Mefenamic acid (substance)	0	yes	387185008|Mefenamic acid (substance)	0	yes	387185008|Mefenamic acid (substance)	0	J+S		C0025152|Acid, Mefenamic	0	yes	C0025152|Acid, Mefenamic	0	yes	C0025152|Acid, Mefenamic	0	J+S
DE41	500
DE41	mg	258684004|milligram (qualifier value)	0	yes	258684004|milligram (qualifier value)	0	yes	258684004|milligram (qualifier value)	0	J+S		C0439210|mg	0	yes	C0439210|mg	0	yes	C0439210|mg	0	J+S
DE41	up
DE41	to					3										3
DE41	3x	229798009|3x /day	0	yes	229798009|3x /day	2	yes	229798009|3x /day	0	J+S		C0556984|Three Times Daily	0	yes	C0556984|Three Times Daily	2	yes	C0556984|Three Times Daily	0	J+S
DE41	daily	229798009|3x /day	0	yes	229798009|3x /day	2	yes	229798009|3x /day	0	J+S		C0556984|Three Times Daily	0	yes	C0556984|Three Times Daily	2	yes	C0556984|Three Times Daily	0	J+S
DE41	for
DE41	pain	22253000|Pain observations	0	yes	22253000|Pain observations	2	yes	22253000|Pain observations	0	J+S		C0030193|Pain	0	yes				C0030193|Pain	0	J+S
DE41	in
DE41	conjunction
DE41	with
DE41	simultaneous	79970003|Simultaneous	0	yes				79970003|Simultaneous	0	J+S		C0521115|simultaneous	0	yes				C0521115|simultaneous	0	J+S
DE41	administration	416118004|Administration (procedure)	0	yes				416118004|Administration (procedure)	0	J+S		C1533734|Treatment	0	yes				C1533734|Treatment	0	J+S
DE41	of
DE41	a
DE41	drug	373517009|Protective agent (substance)	0	yes		3		373517009|Protective agent (substance)	0	J+S		C0033613|Agents, Protective	0	yes		3		C0033613|Agents, Protective	0	J+S
DE41	to	373517009|Protective agent (substance)	0	yes		3		373517009|Protective agent (substance)	0	J+S		C0033613|Agents, Protective	0	yes		3		C0033613|Agents, Protective	0	J+S
DE41	protect	373517009|Protective agent (substance)	0	yes		3		373517009|Protective agent (substance)	0	J+S		C0033613|Agents, Protective	0	yes		3		C0033613|Agents, Protective	0	J+S
DE41	the					3										3
DE41	stomach	69695003|Stomach	0	yes		3		69695003|Stomach	0	J+S		C0038351|Stomach	0	yes		3		C0038351|Stomach	0	J+S
DE41	e
DE41	.
DE41	g
DE41	.
DE41	Pantoprazole	395821003|Pantoprazole (substance)	0	yes	395821003|Pantoprazole (substance)	0	yes	395821003|Pantoprazole (substance)	0	J+S		C0081876|1H-Benzimidazole, 5-(difluoromethoxy)-2-(((3,4-dimethoxy-2-pyridinyl)methyl)sulfinyl)-	0	yes	C0081876|1H-Benzimidazole, 5-(difluoromethoxy)-2-(((3,4-dimethoxy-2-pyridinyl)methyl)sulfinyl)-	0	yes	C0081876|1H-Benzimidazole, 5-(difluoromethoxy)-2-(((3,4-dimethoxy-2-pyridinyl)methyl)sulfinyl)-	0	J+S
DE41	40mg	258684004|milligram (qualifier value)	0	yes	258684004|milligram (qualifier value)	2	yes	258684004|milligram (qualifier value)	0	J+S		C0439210|mg	0	yes	C0439210|mg	2	yes	C0439210|mg	0	J+S
DE41	.
DE41	Torasemide				318034005|Torasemide (product)	0	yes	318034005|Torasemide (product)	0	J+S					C0076840|1-isopropyl-3-((4-m-toluidino-3-pyridyl)sulfonyl)urea	0	yes	C0076840|1-isopropyl-3-((4-m-toluidino-3-pyridyl)sulfonyl)urea	0	J+S
DE41	bds	229799001|bd - Twice daily	0	no	229799001|bd - Twice daily	0	no	229799001|bd - Twice daily	0	J+S		C0585361|BID	0	no	C0585361|BID	0	yes	C0585361|BID	0	J+S
DE41	Melperone				442519006|Melperone	0	yes	442519006|Melperone	0	J+S					C0066477|4'-fluor-4-(4-methylpiperidino)-butyrophenone	0	yes	C0066477|4'-fluor-4-(4-methylpiperidino)-butyrophenone	0	J+S
DE41	50
DE41	mg	258684004|milligram (qualifier value)	0	yes	258684004|milligram (qualifier value)	0	yes	258684004|milligram (qualifier value)	0	J+S		C0439210|mg	0	yes	C0439210|mg	0	yes	C0439210|mg	0	J+S
DE41	p				422133006|Afternoon (qualifier value)	0	no	422133006|Afternoon (qualifier value)	0	J+S						3		C1509133|PM	0	J+S
DE41	.				422133006|Afternoon (qualifier value)	0	no	422133006|Afternoon (qualifier value)	0	J+S						3		C1509133|PM	0	J+S
DE41	m				422133006|Afternoon (qualifier value)	0	no	422133006|Afternoon (qualifier value)	0	J+S						3		C1509133|PM	0	J+S
DE41	.
FI21	§
FI21	7
FI21	Intact	11163003|Intact	0	yes	11163003|Intact	0	yes	11163003|Intact	0	J+S		C0205266|Intact	0	yes	C1554187|Intact	0	yes	C0205266|Intact	0	J+S
FI21	teeth	245543004|Teeth	0	yes	245543004|Teeth	0	yes	245543004|Teeth	0	J+S		C0040426|Teeth	0	yes	C1519551|Tooth Tissue	0	yes	C0040426|Teeth	0	J+S
FI21	are
FI21	in
FI21	the
FI21	mouth				123851003|Mouth structure	0	yes	123851003|Mouth structure	0	J+S					C0230028|Mouth	0	yes	C0230028|Mouth	0	J+S
FI21	.
FI21	Fractures	263172003|Fracture of mandible;263156006|Fracture of upper jaw	0	yes	263172003|Fracture of mandible;263156006|Fracture of upper jaw	0	yes	263172003|Fracture of mandible;263156006|Fracture of upper jaw	0	J+S		C0024692|Fracture, Mandibular;C0024953|Fractures, Maxillary	0	yes	C0024692|Fracture, Mandibular;C0024953|Fractures, Maxillary	0	yes	C0024692|Fracture, Mandibular;C0024953|Fractures, Maxillary	0	J+S
FI21	are
FI21	visible
FI21	on
FI21	the
FI21	medians	260528009|Middle	0	yes	260528009|Middle	0	yes	260528009|Middle	0	J+S		C0444598|Middle	0	yes	C2939193|Median	0	yes	C0444598|Middle	0	J+S
FI21	of
FI21	Mandible	263172003|Fracture of mandible	0	yes	263172003|Fracture of mandible	0	yes	263172003|Fracture of mandible	0	J+S		C0024692|Fracture, Mandibular	0	yes	C0024692|Fracture, Mandibular	0	yes	C0024692|Fracture, Mandibular	0	J+S
FI21	and
FI21	Maxilla	263156006|Fracture of upper jaw	0	yes	263156006|Fracture of upper jaw	0	yes	263156006|Fracture of upper jaw	0	J+S		C0024953|Fractures, Maxillary	0	yes	C0024953|Fractures, Maxillary	0	yes	C0024953|Fractures, Maxillary	0	J+S
FI21	the
FI21	fragments	123735002|Fracture with displacement	1	yes				123735002|Fracture with displacement	0	J+S		C0585059|fracture displacement	1	yes				C0585059|fracture displacement	0	J+S
FI21	are
FI21	dislocated	123735002|Fracture with displacement	1	no				123735002|Fracture with displacement	0	J+S		C0585059|fracture displacement	1	no				C0585059|fracture displacement	0	J+S
FI21	.
FI21	Normal				17621005|Normal	0	yes	17621005|Normal	0	J+S					C1550457|Normal	0	yes	C1550457|Normal	0	J+S
FI21	mucous	33044003|Structure of mucous membrane of oropharynx	0	yes	113277000|Oral mucous membrane	0	yes	33044003|Structure of mucous membrane of oropharynx	0	J+S		C0023053|Laryngeal Mucosa;C0227140|Mucosa of pharynx;C0026639|Mouth Mucosa	0	yes	C0026639|Mouth Mucosa	0	yes	C0227161|Mucousa of oropharynx	0	J+S
FI21	membranes	33044003|Structure of mucous membrane of oropharynx	0	yes	113277000|Oral mucous membrane	0	yes	33044003|Structure of mucous membrane of oropharynx	0	J+S		C0227140|Mucosa of pharynx;C0026639|Mouth Mucosa	0	yes	C0026639|Mouth Mucosa	0	yes	C0227161|Mucousa of oropharynx	0	J+S
FI21	in
FI21	mouth	33044003|Structure of mucous membrane of oropharynx	0	no	113277000|Oral mucous membrane	0	yes	33044003|Structure of mucous membrane of oropharynx	0	J+S	oropharynx vs. mouth + oropharynx	C0026639|Mouth Mucosa	0	yes	C0026639|Mouth Mucosa	0	yes	C0026639|Mouth Mucosa	0	J+S
FI21	pharynx	33044003|Structure of mucous membrane of oropharynx	0	yes				33044003|Structure of mucous membrane of oropharynx	0	J+S		C0227140|Mucosa of pharynx	0	yes				C0227140|Mucosa of pharynx	0	J+S
FI21	and
FI21	on
FI21	the
FI21	larynx	71248005|Mucous membrane of larynx	0	yes				71248005|Mucous membrane of larynx	1	J+S		C0023053|Laryngeal Mucosa	0	yes				C0023053|Laryngeal Mucosa	0	J+S
FI21	.
FI21	Hyoid	21387005|Hyoid bone	0	yes	21387005|Hyoid bone	0	yes	21387005|Hyoid bone	0	J+S		C0020417|Bone, Hyoid	1	yes	C0020417|Bone, Hyoid	0	yes	C0020417|Bone, Hyoid	0	J+S
FI21	and
FI21	thyroid	52940008|Thyroid cartilage structure	0	yes	52940008|Thyroid cartilage structure	0	yes	52940008|Thyroid cartilage structure	0	J+S		C0040126|Cartilage, Thyroid	0	yes	C0040126|Cartilage, Thyroid	0	yes	C0040126|Cartilage, Thyroid	0	J+S
FI21	cartilage	52940008|Thyroid cartilage structure	0	yes	52940008|Thyroid cartilage structure	0	yes	52940008|Thyroid cartilage structure	0	J+S		C0040126|Cartilage, Thyroid	0	yes	C0040126|Cartilage, Thyroid	0	yes	C0040126|Cartilage, Thyroid	0	J+S
FI21	are
FI21	intact	11163003|Intact	0	yes	11163003|Intact	0	yes	11163003|Intact	0	J+S		C0205266|Intact	0	yes	C1554187|Intact	0	yes	C0205266|Intact	0	J+S
FI21	.
FI21	Fragmental	13321001|Comminuted	0	no	112624007|Fragmentation	0	yes	13321001|Comminuted	1	J+S		C0476171|Comminuted Fracture	0	no	C0486805|Fragment	0	yes	C0476171|Comminuted Fracture	1	J+S
FI21	fractures	125606003|Fracture of neck	0	yes	207984009|Fracture of second cervical vertebra;207983003|Fracture of first cervical vertebra	1	yes	207984009|Fracture of second cervical vertebra;207983003|Fracture of first cervical vertebra	1	J+S		C0262414|Fracture of neck	0	yes	C0349012|Fracture of first cervical vertebra;C0349013|Fracture of second cervical vertebra	1	yes	C0349012|Fracture of first cervical vertebra;C0349013|Fracture of second cervical vertebra	1	J+S
FI21	of
FI21	the
FI21	two	14806007|C1 vertebra;39976000|Specific axis site	0	yes	207984009|Fracture of second cervical vertebra;207983003|Fracture of first cervical vertebra	1	no	207984009|Fracture of second cervical vertebra;207983003|Fracture of first cervical vertebra	1	J+S		C0004457|Second cervical vertebra;C0004170|First cervical vertebra	0	yes	C0349012|Fracture of first cervical vertebra;C0349013|Fracture of second cervical vertebra	1	no	C0349012|Fracture of first cervical vertebra;C0349013|Fracture of second cervical vertebra	1	J+S
FI21	upper	14806007|C1 vertebra;39976000|Specific axis site	0	yes	207984009|Fracture of second cervical vertebra;207983003|Fracture of first cervical vertebra	1	yes	207984009|Fracture of second cervical vertebra;207983003|Fracture of first cervical vertebra	1	J+S		C0004457|Second cervical vertebra;C0004170|First cervical vertebra	0	yes	C0349012|Fracture of first cervical vertebra;C0349013|Fracture of second cervical vertebra	1	yes	C0349012|Fracture of first cervical vertebra;C0349013|Fracture of second cervical vertebra	1	J+S
FI21	vertebrae	14806007|C1 vertebra;39976000|Specific axis site	0	yes				207984009|Fracture of second cervical vertebra;207983003|Fracture of first cervical vertebra	1	J+S		C0004457|Second cervical vertebra;C0004170|First cervical vertebra	0	yes				C0349012|Fracture of first cervical vertebra;C0349013|Fracture of second cervical vertebra	1	J+S
FI21	of
FI21	the
FI21	cervical	125606003|Fracture of neck	0	yes				207984009|Fracture of second cervical vertebra;207983003|Fracture of first cervical vertebra	1	J+S		C0262414|Fracture of neck	0	yes				C0349012|Fracture of first cervical vertebra;C0349013|Fracture of second cervical vertebra	1	J+S
FI21	spine	125606003|Fracture of neck	0	yes				207984009|Fracture of second cervical vertebra;207983003|Fracture of first cervical vertebra	1	J+S		C0262414|Fracture of neck	0	yes				C0349012|Fracture of first cervical vertebra;C0349013|Fracture of second cervical vertebra	1	J+S
FI21	.
FI21	Otherwise
FI21	the
FI21	cervical	122494005|Cervical spine	0	yes	122494005|Cervical spine	2	yes	122494005|Cervical spine	0	J+S		C0728985|Cervical spinal column	0	yes	C0728985|Cervical spinal column	2	yes	C0728985|cervical spine column	0	J+S
FI21	spine	122494005|Cervical spine	0	yes	122494005|Cervical spine	2	yes	122494005|Cervical spine	0	J+S		C0728985|Cervical spinal column	0	yes	C0728985|Cervical spinal column	2	yes	C0728985|cervical spine column	0	J+S
FI21	is
FI21	intact	11163003|Intact	0	yes	11163003|Intact	0	yes	11163003|Intact	0	J+S		C0205266|Intact	0	yes	C1554187|Intact	0	yes	C0205266|Intact	0	J+S
FI21	.
FI21	Oesophagus	262793000|Laceration of oesophagus	0	yes	262793000|Laceration of oesophagus	0	yes	262793000|Laceration of oesophagus	0	J+S		C0347629|Laceration Of Esophagus	0	yes	C0877393|esophageal tears	0	yes	C0347629|Laceration Of Esophagus	0	J+S
FI21	as
FI21	well
FI21	as
FI21	trachea	282459005|Laceration of trachea	0	yes	282459005|Laceration of trachea	0	yes	282459005|Laceration of trachea	0	J+S		C0560329|Laceration of trachea	0	yes		3		C0560329|Laceration of trachea	0	J+S
FI21	are
FI21	torn	282459005|Laceration of trachea;262793000|Laceration of oesophagus	0	no	282459005|Laceration of trachea;262793000|Laceration of oesophagus	0	no	282459005|Laceration of trachea;262793000|Laceration of oesophagus	0	J+S		C0560329|Laceration of trachea;C0347629|Laceration Of Esophagus	0	no	C0877393|esophageal tears	2		C0560329|Laceration of trachea;C0347629|Laceration Of Esophagus	0	J+S
FI21	at
FI21	the
FI21	lower	261122009|Lower	2	yes		3		261122009|Lower	0	J+S		C0441994|Lower	2	yes		3		C0441994|Lower	0	J+S
FI21	end	261122009|Lower	2	no				261122009|Lower	0	J+S		C0920882|Region of neck	2	no				C0920882|Region of neck	2	J+S
FI21	of
FI21	the
FI21	neck	123958008|Neck region	2	yes		3		123958008|Neck region	0	J+S		C0920882|Region of neck	2	yes		3		C0920882|Region of neck	2	J+S
FI21	.
FI21	Some
FI21	blood	87612001|Blood	0	yes	87612001|Blood	0	yes	87612001|Blood	0	J+S		C0005767|Blood	0	yes	C0005768|BLOOD	0	yes	C0005767|Blood	0	J+S
FI21	is
FI21	on
FI21	the
FI21	lower	261122009|Lower	2	yes	91743006|Lower third of trachea	0	yes	91743006|Lower third of trachea	0	J+S		C0441994|Lower	2	yes	C0040578|Trachea	2	no	C0040578|Trachea; C0441994|Lower	0	J+S
FI21	end	261122009|Lower	2	no	91743006|Lower third of trachea	0	no	91743006|Lower third of trachea	0	J+S		C0920882|Region of neck	2	no	C0040578|Trachea	2	no	C0040578|Trachea; C0441994|Lower	0	J+S
FI21	of				91743006|Lower third of trachea	0	no	91743006|Lower third of trachea	0	J+S					C0040578|Trachea	2	no	C0040578|Trachea; C0441994|Lower	0	J+S
FI21	the
FI21	trachea	44567001|Tracheal structure	0	yes	91743006|Lower third of trachea	0	yes	91743006|Lower third of trachea	0	J+S		C0040578|Trachea	0	yes	C0040578|Trachea	2	yes	C0040578|Trachea; C0441994|Lower	0	J+S
FI21	and
FI21	in
FI21	the
FI21	main	102297006|Main bronchus	0	yes	102297006|Main bronchus	0	yes	102297006|Main bronchus	0	J+S		C0024496|Main bronchus	0	yes	C0024496|Main bronchus	0	yes	C0024496|Main bronchus	0	J
FI21	bronchi	102297006|Main bronchus	0	yes	102297006|Main bronchus	0	yes	102297006|Main bronchus	0	J+S		C0024496|Main bronchus	0	yes	C0024496|Main bronchus	0	yes	C0024496|Main bronchus	0	J
FI21	.
FI26	The
FI26	examination
FI26	revealed
FI26	slight	255604002|Mild	0	yes	255510006|Slight	0	yes	255510006|Slight	0	J+S		C2945599|Mild	0	yes	C2937276|slight	0	yes	C2937276|slight	0	J+S
FI26	bleeding	50960005|Haemorrhage	0	yes	50960005|Haemorrhage	0	yes	50960005|Haemorrhage	0	J+S		C0019080|Hemorrhages	0	yes	C0019080|Hemorrhages	0	yes	C0019080|Hemorrhages	0	J+S
FI26	in
FI26	the
FI26	area
FI26	of
FI26	the
FI26	mitral	91134007|Mitral valve	0	yes	91134007|Mitral valve	0	yes	91134007|Mitral valve	0	J+S		C0026264|Left atrioventricular valve	0	yes	C0026264|Left atrioventricular valve	0	yes	C0026264|Left atrioventricular valve	0	J+S
FI26	valve	91134007|Mitral valve	0	yes	91134007|Mitral valve	0	yes	91134007|Mitral valve	0	J+S		C0026264|Left atrioventricular valve	0	yes	C0026264|Left atrioventricular valve	0	yes	C0026264|Left atrioventricular valve	0	J+S
FI26	.
FI26	The
FI26	liquid	32457005|Body fluid	1	no	33463005|Fluid	0	yes	33463005|Fluid	0	J+S		C0005889|Body Fluids	1	no	C1304698|Liquid	0	yes	C0005889|Body Fluids	1	J+S
FI26	was
FI26	removed	122462000|Drainage	2	no				122462000|Drainage	1	J+S		C0013103|Drainage	2	no				C0013103|Drainage	1	J+S
FI26	by
FI26	tapping	122462000|Drainage	2	no	14766002|Aspiration	0	no	122462000|Drainage	1	J+S		C0013103|Drainage	2	no	C0349707|aspiration	0	no	C0013103|Drainage	1	J+S
FI26	and
FI26	xxx
FI26	slowly
FI26	recovered
FI26	.
FI26	He
FI26	regularly	17854005|Regular	2	yes				17854005|Regular	0	J+S		C0205272|Regularity	2	yes				C0205272|Regularity	0	J+S
FI26	went
FI26	for
FI26	checkups	386053000|Patient evaluation procedure	2	no				386053000|Patient evaluation procedure	2	J+S		C0260860|General medical examination	0	yes				C0598836|checkup	0	J+S
FI26	which
FI26	revealed
FI26	severe	24484000|Severe (severity modifier)	0	yes	24484000|Severe (severity modifier)	0	yes	24484000|Severe (severity modifier)	0	J+S		C0205082|Severe	0	yes	C0205082|Severe	0	yes	C0205082|Severe	0	J+S
FI26	arrhythmias	698247007|Arrhythmia	0	yes	698247007|Arrhythmia	0	yes	698247007|Arrhythmia	0	J+S		C0003811|Arrhythmia	0	yes	C0003811|Arrhythmia	0	yes	C0003811|Arrhythmia	0	J+S
FI26	.
FI26	In
FI26	January
FI26	2014
FI26	a
FI26	long	164850009|Ambulatory ECG	1	no	164850009|Ambulatory ECG	0	no	252417001|24 Hour electrocardiogram	1	J+S		C0013799|Ambulatory Electrocardiographic Monitoring	1	no	C0443252|Long Term	0	yes	C0430461|24 Hour ECG	1	J+S
FI26	-				164850009|Ambulatory ECG	0	no	252417001|24 Hour electrocardiogram	1	J+S					C0443252|Long Term	0	yes	C0430461|24 Hour ECG	1	J+S
FI26	term	164850009|Ambulatory ECG	1	no	164850009|Ambulatory ECG	0	no	252417001|24 Hour electrocardiogram	1	J+S		C0013799|Ambulatory Electrocardiographic Monitoring	1	no	C0443252|Long Term	0	yes	C0430461|24 Hour ECG	1	J+S
FI26	electrocardiogram	164850009|Ambulatory ECG	1	yes	164850009|Ambulatory ECG	0	yes	252417001|24 Hour electrocardiogram	1	J+S		C0013799|Ambulatory Electrocardiographic Monitoring	1	yes	C0013798|Electrocardiogram	0	yes	C0430461|24 Hour ECG	1	J+S
FI26	was
FI26	taken
FI26	due
FI26	to
FI26	the
FI26	arrhythmias	698247007|Arrhythmia	0	yes	698247007|Arrhythmia	0	yes	698247007|Arrhythmia	0	J+S		C0003811|Arrhythmia	0	yes	C0003811|Arrhythmia	0	yes	C0003811|Arrhythmia	0	J+S
FI26	.
FI26	in
FI26	addition
FI26	an
FI26	ergometric					3		26046004|Cardiovascular stress test using bicycle ergometer	1	J+S		C0085143|Ergometries	2	yes		3		C0430459|Cardiovascular stress test using bicycle ergometer	1	J+S
FI26	examination		3		5880005|Clinical examination	0	yes	26046004|Cardiovascular stress test using bicycle ergometer	1	J+S		C0085143|Ergometries	2	no	C0582103|Examination	0	yes	C0430459|Cardiovascular stress test using bicycle ergometer	1	J+S
FI26	was
FI26	performed
FI26	in
FI26	April
FI26	2014.
FI26	After
FI26	consultation
FI26	at
FI26	the
FI26	cardiac
FI26	department
FI26	of
FI26	the
FI26	Meilahti
FI26	hospital
FI26	medication	410942007|Drug or medicament (substance)	1	no				416608005|Drug therapy (procedure)	0	J+S		C0013227|Drugs	0	yes				C0013216|Drug Therapy	0	J+S
FI26	with
FI26	Digoxin	387461009|Digoxin (substance)	0	yes	387461009|Digoxin (substance)	0	yes	387461009|Digoxin (substance)	0	J+S		C0012265|Digoxin	0	yes	C0012265|Digoxin	0	yes	C0012265|Digoxin	0	J+S
FI26	Bisoprolol	386868003|Bisoprolol (substance)	0	yes	386868003|Bisoprolol (substance)	0	yes	386868003|Bisoprolol (substance)	0	J+S		C0053799|Bisoprolol	0	yes	C0053799|Bisoprolol	0	yes	C0053799|Bisoprolol	0	J+S
FI26	Potassium	8631001|Potassium chloride	0	yes	8631001|Potassium chloride	0	yes	8631001|Potassium chloride	0	J+S		C0032825|Chloride, Potassium	0	yes	C0032825|Chloride, Potassium	0	yes	C0032825|Chloride, Potassium	0	J+S
FI26	chloride	8631001|Potassium chloride	0	yes	8631001|Potassium chloride	0	yes	8631001|Potassium chloride	0	J+S		C0032825|Chloride, Potassium	0	yes	C0032825|Chloride, Potassium	0	yes	C0032825|Chloride, Potassium	0	J+S
FI26	Furosemide	387475002|Furosemide (substance)	0	yes	387475002|Furosemide (substance)	0	yes	387475002|Furosemide (substance)	0	J+S		C0016860|Frusemid	0	yes	C0016860|Frusemid	0	yes	C0016860|Frusemid	0	J+S
FI26	Simvastatin	387584000|Simvastatin (substance)	0	yes	387584000|Simvastatin (substance)	0	yes	387584000|Simvastatin (substance)	0	J+S		C0074554|simvastatin	0	yes	C0074554|simvastatin	0	yes	C0074554|simvastatin	0	J+S
FI26	and
FI26	Warfarin	372756006|Warfarin (substance)	0	yes	372756006|Warfarin (substance)	0	yes	372756006|Warfarin (substance)	0	J+S		C0043031|Warfarin	0	yes	C0043031|Warfarin	0	yes	C0043031|Warfarin	0	J+S
FI26	was
FI26	prescribed	33633005|Medication prescribing	1	yes				33633005|Medication prescribing	1	J+S		C2239117|Prescribing Medication	1	yes				C2239117|Prescribing Medication	1	J+S
FI26	.
FI26	Moreover
FI26	further
FI26	check	386053000|Patient evaluation procedure	2	no				386053000|Patient evaluation procedure	2	J+S		C0260860|General medical examination	0	yes				C0598836|checkup	0	J+S
FI26	-							386053000|Patient evaluation procedure	2	J+S								C0598836|checkup	0	J+S
FI26	ups	386053000|Patient evaluation procedure	2	no				386053000|Patient evaluation procedure	2	J+S		C0260860|General medical examination	0	yes				C0598836|checkup	0	J+S
FI26	were
FI26	ordered
FI26	for
FI26	the
FI26	end
FI26	of
FI26	the
FI26	year
FI26	.
FR30	Cranio	66787007|Cephalic	0	yes	82271004|Injury of head region	2	no	82271004|Injury of head region	0	J+S		C0596392|craniofacial	0	yes	C1456530|Craniofacial Injuries	0	yes	C1456530|Craniofacial Injuries	0	J+S
FR30	-				82271004|Injury of head region	2	no		4						C1456530|Craniofacial Injuries	0	no	C1456530|Craniofacial Injuries	0	J+S
FR30	facial	89545001|Face	0		82271004|Injury of head region	2	no	125593007|Facial injury	0	J+S		C0596392|craniofacial	0	yes	C1456530|Craniofacial Injuries	0	yes	C1456530|Craniofacial Injuries	0	J+S
FR30	trauma	417746004|Traumatic injury (disorder)	0	yes	82271004|Injury of head region	2	no					C0043251|Injuries and Wounds	0	yes	C1456530|Craniofacial Injuries	0	no	C1456530|Craniofacial Injuries	0	J+S
FR30	with
FR30	wounds	416462003|Wound (disorder)	0	yes	262749000|Open wound of eyelid;313261004|Open wound of chin	1	yes	262749000|Open wound of eyelid;313261004|Open wound of chin	0	J+S		C0560624|chin injury;C0339089|Eyelid injury	0	no	C2237635|wound of chin;C1408779|wound of eyelid	0	yes	C2237635|wound of chin;C1408779|wound of eyelid	0	J+S
FR30	to
FR30	the
FR30	left	7771000|Left side	0	yes	7771000|Left side	0	yes	7771000|Left side	0	J+S		C0205091|Left	0	yes	C0205091|Left	0	yes	C0205091|Left	0	J+S
FR30	eyelid	80243003|Eyelid	0	yes	262749000|Open wound of eyelid	1	yes	262749000|Open wound of eyelid;313261004|Open wound of chin	0	J+S		C0339089|Eyelid injury	0	yes	C1408779|wound of eyelid	0	yes	C1408779|wound of eyelid	0	J+S
FR30	and
FR30	chin	30291003|Mental region of face	0	yes	313261004|Open wound of chin	1	yes	262749000|Open wound of eyelid;313261004|Open wound of chin	0	J+S		C0560624|chin injury	0	yes	C2237635|wound of chin	0	yes	C2237635|wound of chin	0	J+S
FR30	.																			J+S
FR30	Symmetrical	255473004|Symmetrical	0	yes	255473004|Symmetrical	0	yes	255473004|Symmetrical	0	J+S		C0332516|symmetry	0	yes	C0332516|symmetry	0	yes	C0332516|symmetry	0	J+S
FR30	bilateral	51440002|Right and left (qualifier value)	0	yes	51440002|Right and left (qualifier value)	0	yes	51440002|Right and left (qualifier value)	0	J+S		C2230197|bilateral miosis	0	yes	C2230197|bilateral miosis	0	yes	C2230197|bilateral miosis	0	J+S
FR30	miosis	301939004|Pupil constriction	0	yes	301939004|Pupil constriction	0	yes	301939004|Pupil constriction	0	J+S		C2230197|bilateral miosis	0	yes	C2230197|bilateral miosis	0	yes	C2230197|bilateral miosis	0	J+S
FR30	.
FR30	Slight	255604002|Mild	0	yes	255510006|Slight	0	yes	255510006|Slight	0	J+S		C2945599|Mild	0	yes	C2937276|slight	0	yes	C2937276|slight	0	J+S
FR30	divergence	263741009|Divergence	0	yes	366084008|Finding of ocular divergence	0	yes	366084008|Finding of ocular divergence	0	J+S		C0443204|divergence	0	yes	C0443204|divergence	0	yes	C0443204|divergence; C0553544|gazes	0	J+S
FR30	in
FR30	the
FR30	gaze	246772007|Gaze	0	yes	366084008|Finding of ocular divergence	0	no	366084008|Finding of ocular divergence	0	J+S		C0553544|gazes	0	yes	C0553544|gazes	0	no	C0443204|divergence; C0553544|gazes	0	J+S
FR30	with
FR30	external	261074009|External	0	yes	399054005|Exotropia (disorder)	0	yes	399054005|Exotropia (disorder)	0	J+S		C0205101|External	0	yes	C0015310|Divergent Strabismus	0	no	C0015310|Divergent Strabismus	0	J+S
FR30	strabismus	22066006|Strabismus	0	yes	399054005|Exotropia (disorder)	0	yes	399054005|Exotropia (disorder)	0	J+S		C0038379|Phorias	0	yes	C0015310|Divergent Strabismus	0	yes	C0015310|Divergent Strabismus	0	J+S
FR30	of
FR30	the
FR30	left	8966001|Left eye	0	yes	8966001|Left eye	0	yes	8966001 |Left eye structure (body structure)|	0	J+S		C0229090|Left eye	0	yes	C0229090|Left eye	0	yes	C0229090|Left eye	0	J+S
FR30	eye	8966001|Left eye	0	yes	8966001|Left eye	0	yes	8966001 |Left eye structure (body structure)|	0	J+S		C0229090|Left eye	0	yes	C0229090|Left eye	0	yes	C0229090|Left eye	0	J+S
FR30	.
FR30	Bending		3		39187007|Bent	0	yes	282977007|Does Bend	0	J+S		C0700231|bend	0	yes	C0205133|bent	0	yes	C0700231|bend	0	J+S
FR30	of
FR30	four	9362000|Four	0	yes					4			C0205450|Four	0	yes					4
FR30	members	66019005|Extremity	0	yes				66019005|Extremity	0	J+S		C0015385|Extremity	0	yes				C0015385|Extremity	0	J+S
FR30	upon	248240001|Response to pain	2	no					4										4
FR30	nociceptive	248240001|Response to pain	2	no	22253000|Pain observations	0	no	22253000 |Pain (finding)|	0	J+S		C3178766|Nociceptive Pain	1	yes	C0030193|Pain	0	no	C3178766|Nociceptive Pain	0	J+S
FR30	stimulation	248240001|Response to pain	2	no	122545008|Stimulation	0	yes	122545008|Stimulation	0	J+S		C3178766|Nociceptive Pain	1	no	C1292856|stimulations	0	yes	C1292856|stimulations	0	J+S
FR30	.
FR30	The
FR30	sylvian					3		80447000 |Structure of cerebral aqueduct (body structure)|	0	J+S								C0007769|Cerebral aqueduct	0	J+S
FR30	velocities				118592000|VEL	0	yes	118592000 |Velocity (property) (qualifier value)|	0	J+S					C0439830|Vel	0	no	C0439830|Vel	0	J+S
FR30	are
FR30	symmetrical				255473004|Symmetrical	0	yes	255473004|Symmetrical	0	J+S					C0332516|symmetry	0	no	C0332516|symmetry	0	J+S
FR30	and
FR30	correct				17621005|Normal	1	no	17621005|Normal	1	J+S					C2349182|Correct	0	no	C0205307|Normal	0	J+S
FR30	.
FR30	Absence	168733007|Standard chest X-ray normal	1	no				168733007 | Standard chest X-ray normal (finding), 275736000 | On examination - chest examination normal (finding)	0	J+S		C0239026|Chest X-ray normal	1	no				C0239026|Chest X-ray normal	0	J+S
FR30	of
FR30	chest	168733007|Standard chest X-ray normal;262525000|Chest injury	1	yes				168733007 | Standard chest X-ray normal (finding), 275736000 | On examination - chest examination normal (finding)	0	J+S		C0039980|Chest Injuries;C0239026|Chest X-ray normal	1	yes				C0239026|Chest X-ray normal	0	J+S
FR30	clinical	262525000|Chest injury	1	no				168733007 | Standard chest X-ray normal (finding), 275736000 | On examination - chest examination normal (finding)	0	J+S		C0039980|Chest Injuries	1	no				C0817096|Chest; C0205307|Normal	0	J+S
FR30	and
FR30	radiological	168733007|Standard chest X-ray normal	1	no				168733007 | Standard chest X-ray normal (finding), 275736000 | On examination - chest examination normal (finding)	0	J+S		C0239026|Chest X-ray normal	1	no				C0239026|Chest X-ray normal	0	J+S
FR30	impact	262525000|Chest injury	1	no				168733007 | Standard chest X-ray normal (finding), 275736000 | On examination - chest examination normal (finding)	0	J+S		C0039980|Chest Injuries	1	no				C0239026|Chest X-ray normal	0	J+S
FR30	.
FR30	Normotension	2004005|Normotensive	0	yes	2004005|Normotensive	0	yes	2004005|Normotensive	0	J+S		C2712122|Normotensive	0	yes	C2712122|Normotensive	0	yes	C2712122|Normotensive	0	J+S
FR30	with
FR30	sinus	49710005|Sinus bradycardia (disorder)	0	yes	49710005|Sinus bradycardia (disorder)	0	yes	49710005|Sinus bradycardia (disorder)	0	J+S		C0085610|Sinus bradycardia	0	yes	C0085610|Sinus bradycardia	0	yes	C0085610|Sinus bradycardia	0	J+S
FR30	bradycardia	49710005|Sinus bradycardia (disorder)	0	yes	49710005|Sinus bradycardia (disorder)	0	yes	49710005|Sinus bradycardia (disorder)	0	J+S		C0085610|Sinus bradycardia	0	yes	C0085610|Sinus bradycardia	0	yes	C0085610|Sinus bradycardia	0	J+S
FR30	.
FR30	Left	7771000|Left side	0	yes	8966001|Left eye	0	yes	7771000|Left side	0	J+S		C0205091|Left	0	yes	C0205091|Left	0	yes	C0205091|Left	0	J+S
FR30	femoral	6628008|Open fracture of shaft of femur	0	yes	6628008|Open fracture of shaft of femur	0	yes	6628008|Open fracture of shaft of femur	0	J+S		C0159836|Fracture of shaft of femur, open	0	yes	C0159836|Fracture of shaft of femur, open	0	yes	C0159836|Fracture of shaft of femur, open	0	J+S
FR30	diaphyseal	6628008|Open fracture of shaft of femur	0	yes	6628008|Open fracture of shaft of femur	0	no	6628008|Open fracture of shaft of femur	0	J+S		C0159836|Fracture of shaft of femur, open	0	yes	C0159836|Fracture of shaft of femur, open	0	no	C0159836|Fracture of shaft of femur, open	0	J+S
FR30	open	6628008|Open fracture of shaft of femur	0	yes	6628008|Open fracture of shaft of femur	0	yes	6628008|Open fracture of shaft of femur	0	J+S		C0159836|Fracture of shaft of femur, open	0	yes	C0159836|Fracture of shaft of femur, open	0	yes	C0159836|Fracture of shaft of femur, open	0	J+S
FR30	fracture	6628008|Open fracture of shaft of femur	0	yes	6628008|Open fracture of shaft of femur	0	yes	6628008|Open fracture of shaft of femur	0	J+S		C0159836|Fracture of shaft of femur, open	0	yes	C0159836|Fracture of shaft of femur, open	0	yes	C0159836|Fracture of shaft of femur, open	0	J+S
FR30	.
FR30	Injury	125601008|Knee injury;125598003|Wrist injury	0	yes	125601008|Knee injury;125598003|Wrist injury	0	yes	125601008|Knee injury;125598003|Wrist injury	1	J+S		C0043264|Injuries, Wrist;C0022744|Injuries, Knee	0	yes	C0043264|Injuries, Wrist;C0022744|Injuries, Knee	0	yes	C0043264|Injuries, Wrist;C0022744|Injuries, Knee	0	J+S
FR30	to
FR30	right	24028007|Rt - Right	0	yes	24028007|Rt - Right	0	yes	6757004 | Structure of right knee (body structure)	0	J+S		C0205090|Right	0	yes	C2202022|wound of right hand (physical finding)	0	yes	C0230431|Structure of right knee	0	J+S
FR30	knee	125601008|Knee injury	0	yes	125601008|Knee injury	0	yes	6757004 | Structure of right knee (body structure)	0	J+S		C0022744|Injuries, Knee	0	yes	C0022744|Injuries, Knee	0	yes	C0230431|Structure of right knee	0	J+S
FR30	and
FR30	right	24028007|Rt - Right	0	yes	24028007|Rt - Right	0	yes	9736006 | Structure of right wrist (body structure)	0	J+S		C0205090|Right	0	yes	C2202022|wound of right hand (physical finding)	0	yes	C0230365|Structure of right wrist	0	J+S
FR30	wrist	125598003|Wrist injury	0	yes	125598003|Wrist injury	0	yes	9736006 | Structure of right wrist (body structure)	0	J+S	discuss variants of coding. Rationale for not useing right qualifier is possibly unclear attribution				C0043264|Injuries, Wrist	0	yes	C0230365|Structure of right wrist	0	J+S
FR30	wound	416462003|Wound (disorder)	0	yes	125652005|Open wound of hand	1	yes	416462003|Wound (disorder)	0	J+S		C0043250|Wound	0	yes	C2202022|wound of right hand (physical finding)	1	yes	C2202022|wound of right hand (physical finding)	0	J+S
FR30	on
FR30	the
FR30	dorsum	63125000|Dorsum of hand	0	yes	63125000|Dorsum of hand	0	yes	63125000|Dorsum of hand	0	J+S		C0931559|Right hand back	0		C0205095|Dorsal	0	yes	C0931559|Right hand back	0	J+S
FR30	of
FR30	the
FR30	right	24028007|Rt - Right	0	yes	24028007|Rt - Right	0	yes	78791008 | Structure of right hand (body structure)	0	J+S		C0931559|Right hand back	0	yes	C2202022|wound of right hand (physical finding)	0	yes	C0931559|Right hand back	0	J+S
FR30	hand	63125000|Dorsum of hand	0	yes	125652005|Open wound of hand;63125000|Dorsum of hand	1	yes	78791008 | Structure of right hand (body structure)	0	J+S		C0931559|Right hand back	0	yes	C2202022|wound of right hand (physical finding)	1	yes	C0931559|Right hand back	0	J+S
FR30	.
FR30	Ophthalmologic	36228007|Examining eye	0	yes	91177008|Eye examination under anesthesia	2	no	91177008|Eye examination under anesthesia; 50697003|General anaesthesia	0	J+S		C0200149|examination of eyes (physical finding)	0	yes	C0200156|Eye examination under anaesthetic	2	no	C0200156|Eye examination under anaesthetic; C0002915|General anesthesia	0	J+S
FR30	examination	36228007|Examining eye	0	y	91177008|Eye examination under anesthesia	2	yes	91177008|Eye examination under anesthesia; 50697003|General anaesthesia	0	J+S		C0200149|examination of eyes (physical finding)	0	y	C0200156|Eye examination under anaesthetic	2	yes	C0200156|Eye examination under anaesthetic; C0002915|General anesthesia	0	J+S
FR30	under	371881003|During (attribute)	0	yes	351726001|Beneath	0	yes	91177008|Eye examination under anesthesia; 50697003|General anaesthesia	0	J+S		C0347984|statu	0	yes	C0542339|Inferior	0	yes	C0200156|Eye examination under anaesthetic; C0002915|General anesthesia	0	J+S
FR30	general	50697003|General anaesthesia	0	yes	91177008|Eye examination under anesthesia	2	yes	91177008|Eye examination under anesthesia; 50697003|General anaesthesia	0	J+S		C0002915|General anesthesia	0	y	C0200156|Eye examination under anaesthetic	2	yes	C0200156|Eye examination under anaesthetic; C0002915|General anesthesia	0	J+S
FR30	anesthesia	50697003|General anaesthesia	0	y	91177008|Eye examination under anesthesia	2	yes	91177008|Eye examination under anesthesia; 50697003|General anaesthesia	0	J+S		C0002915|General anesthesia	0	yes	C0200156|Eye examination under anaesthetic	2	yes	C0200156|Eye examination under anaesthetic; C0002915|General anesthesia	0	J+S
FR30	shows
FR30	an
FR30	intact	11163003|Intact	0	yes	11163003|Intact	0	yes	11163003|Intact	0	J+S		C0205266|Intact	0	yes	C1554187|Intact	0	yes	C0205266|Intact	0	J+S
FR30	ocular	244486005|Entire eye	0	yes	417723001|Intraocular pressure right eye (finding)	1	yes	81745001 |Structure of eye proper (body structure)|	0	J+S		C0015392|Eyeball	0	y	C0848159|Test;pressure;ocular	1	yes	C0015392|Eyeball	0	J+S
FR30	globe	244486005|Entire eye	0	yes	244486005|Entire eye	0	yes	81745001 |Structure of eye proper (body structure)|	0	J+S		C0015392|Eyeball	0	yes	C0015392|Eyeball	0	yes	C0015392|Eyeball	0	J+S
FR30	with
FR30	a
FR30	good	20572008|Good	0	yes	17621005|Normal	1	yes	60280003 |Normal intraocular pressure (finding)|	0	J+S		C0205170|Good	0	yes	C1561563|Good	0	yes	C0578863] Normal intraocular pressure	0	J+S
FR30	ocular	302157000|Observation of intraocular pressure	1	no	417723001|Intraocular pressure right eye (finding)	1	yes	60280003 |Normal intraocular pressure (finding)|	0	J+S		C0430888|Intraocular pressure	1	no	C0848159|Test;pressure;ocular	1	yes	C0578863] Normal intraocular pressure	0	J+S
FR30	tone	302157000|Observation of intraocular pressure	1	no	417723001|Intraocular pressure right eye (finding)	1	yes	60280003 |Normal intraocular pressure (finding)|	0	J+S		C0430888|Intraocular pressure	1	no	C0848159|Test;pressure;ocular	1	yes	C0578863] Normal intraocular pressure	0	J+S
FR30	and
FR30	some
FR30	debris	257159000|Debris	0	yes	257159000|Debris	0	yes	257159000|Debris	0	J+S		C0440266|Debris	0	yes	C0440266|Debris	0	yes	C0440266|Debris	0	J
FR30	the
FR30	right	24028007|Rt - Right	0	yes	24028007|Rt - Right	0	yes					C0205090|Right	0		C2202022|wound of right hand (physical finding)	0	yes
FR30	under	351726001|Beneath	0	yes	351726001|Beneath	0	yes	351726001|Beneath	0	J+S		C0542339|Inferior	0	yes	C0542339|Inferior	0	yes	C0542339|Inferior	0	J
FR30	-
FR30	eyelid	80243003|Eyelid	0	yes	80243003|Eyelid	0	yes	80243003 |Eyelid structure (body structure)|; 24028007|Rt - Right	0	J+S		C0015426|Eyelid	0	yes	C0015426|Eyelid	0	yes	C0015426|Eyelid; C0205090|Right	0	J
FR30	rights				24028007|Rt - Right	0	yes	80243003 |Eyelid structure (body structure)|; 24028007|Rt - Right	0	J+S					C2202022|wound of right hand (physical finding)	0	yes	C0015426|Eyelid; C0205090|Right	0	J
FR30	.
EN11	Medications	410942007|Drug or medicament (substance)	0	no	18629005|Medication administration	0	yes	416608005|Drug therapy (procedure)	0	J+S		C0013227|Drugs	0	no	C0013227|Drugs	0	yes	C0013227|Drugs	0	J+S
EN11	:
EN11	doxepin	85037008|Doxepin hydrochloride	0	yes	85037008|Doxepin hydrochloride	0	yes	85037008|Doxepin hydrochloride	0	J+S		C0700535|Doxepin Hydrochloride	0	yes	C0700535|Doxepin Hydrochloride	0	yes	C0700535|Doxepin Hydrochloride	0	J+S
EN11	-				85037008|Doxepin hydrochloride	0	no		4						C0700535|Doxepin Hydrochloride	0	no		4
EN11	HCl	85037008|Doxepin hydrochloride	0	yes	85037008|Doxepin hydrochloride	0	yes					C0700535|Doxepin Hydrochloride	0	yes	C0700535|Doxepin Hydrochloride	0	yes
EN11	20mg	258684004|milligram (qualifier value)	0	yes				258684004|milligram (qualifier value)	0	J+S		C0439210|mg	0	yes				C0439210|mg	0	J+S
EN11	qHS	396142006|Once a day, at bedtime (qualifier value)	0	yes	396142006|Once a day, at bedtime (qualifier value)	0	yes	396142006|Once a day, at bedtime (qualifier value)	0	J+S		C1275563|qh	0	yes	C1275563|qh	0	yes	C1275563|qh	0	J+S
EN11	triamterene	404850000|Hydrochlorothiazide + triamterene (product)	0	yes	387525002|Hydrochlorothiazide (substance);387053007|Triamterene (substance)	0	yes	387525002|Hydrochlorothiazide (substance);387053007|Triamterene (substance)	0	J+S		C0813211|6-chloro-3,4-dihydro-2H-1,2,4-benzothiadiazine- 7-sulfonamide, 1,1-dioxide, mixt. with 6-phenyl- 2,4,7-pteridinetriamine	0	yes	C0813211|6-chloro-3,4-dihydro-2H-1,2,4-benzothiadiazine- 7-sulfonamide, 1,1-dioxide, mixt. with 6-phenyl- 2,4,7-pteridinetriamine	0	yes	C0813211|6-chloro-3,4-dihydro-2H-1,2,4-benzothiadiazine- 7-sulfonamide, 1,1-dioxide, mixt. with 6-phenyl- 2,4,7-pteridinetriamine	0	J+S
EN11	+	404850000|Hydrochlorothiazide + triamterene (product)	0	yes	387525002|Hydrochlorothiazide (substance);387053007|Triamterene (substance)	0	no	387525002|Hydrochlorothiazide (substance);387053007|Triamterene (substance)	0	J+S		C0813211|6-chloro-3,4-dihydro-2H-1,2,4-benzothiadiazine- 7-sulfonamide, 1,1-dioxide, mixt. with 6-phenyl- 2,4,7-pteridinetriamine	0	yes	C0813211|6-chloro-3,4-dihydro-2H-1,2,4-benzothiadiazine- 7-sulfonamide, 1,1-dioxide, mixt. with 6-phenyl- 2,4,7-pteridinetriamine	0	no	C0813211|6-chloro-3,4-dihydro-2H-1,2,4-benzothiadiazine- 7-sulfonamide, 1,1-dioxide, mixt. with 6-phenyl- 2,4,7-pteridinetriamine	0	J+S
EN11	hydrochlorothiazide	404850000|Hydrochlorothiazide + triamterene (product)	0	yes	387525002|Hydrochlorothiazide (substance);387053007|Triamterene (substance)	0	yes	387525002|Hydrochlorothiazide (substance);387053007|Triamterene (substance)	0	J+S		C0813211|6-chloro-3,4-dihydro-2H-1,2,4-benzothiadiazine- 7-sulfonamide, 1,1-dioxide, mixt. with 6-phenyl- 2,4,7-pteridinetriamine	0	yes	C0813211|6-chloro-3,4-dihydro-2H-1,2,4-benzothiadiazine- 7-sulfonamide, 1,1-dioxide, mixt. with 6-phenyl- 2,4,7-pteridinetriamine	0	yes	C0813211|6-chloro-3,4-dihydro-2H-1,2,4-benzothiadiazine- 7-sulfonamide, 1,1-dioxide, mixt. with 6-phenyl- 2,4,7-pteridinetriamine	0	J+S
EN11	37.5/25
EN11	qD	69620002|Daily	0	no	69620002|Daily	0	no	69620002|Daily	0	J+S		C0332173|QD	0	yes	C0332173|QD	0	yes	C0332173|QD	0	J+S
EN11	Warfarin	372756006|Warfarin (substance)	0	yes	372756006|Warfarin (substance)	0	yes	372756006|Warfarin (substance)	0	J+S		C0043031|Warfarin	0	yes	C0043031|Warfarin	0	yes	C0043031|Warfarin	0	J+S
EN11	5
EN11	mg	258684004|milligram (qualifier value)	0	yes	258684004|milligram (qualifier value)	0	yes	258684004|milligram (qualifier value)	0	J+S		C0439210|mg	0	yes	C0439210|mg	0	yes	C0439210|mg	0	J+S
EN11	PO	260548002|Oral	0	yes	260548002|Oral	0	yes	260548002|Oral	0	J+S		C0442027|Orally	0	yes	C0442027|Orally	0	yes	C0442027|Orally	0	J+S
EN11	mwf	307148002|Wednesday;307150005|Friday;307145004|Monday	0	no	307148002|Wednesday;307150005|Friday;307145004|Monday	0	yes	307148002|Wednesday;307150005|Friday;307145004|Monday	0	J+S		C0585024|Monday;C0585027|Wednesday;C0585029|Friday	0	no	C0585024|Monday;C0585027|Wednesday;C0585029|Friday	0	yes	C0585024|Monday;C0585027|Wednesday;C0585029|Friday	0	J+S
EN11	2.5
EN11	po	260548002|Oral	0	yes	260548002|Oral	0	yes	260548002|Oral	0	J+S		C0442027|Orally	0	yes	C0442027|Orally	0	yes	C0442027|Orally	0	J+S
EN11	qd	69620002|Daily	0	no	69620002|Daily	0	no	69620002|Daily	0	J+S		C0332173|QD	0	yes	C0332173|QD	0	yes	C0332173|QD	0	J+S
EN11	tues	307147007|Tuesday	0	yes	307147007|Tuesday	0	yes	307147007|Tuesday	0	J+S		C0585026|Tuesday	0	yes	C0585026|Tuesday	0	yes	C0585026|Tuesday	0	J+S
EN11	thurs	307149005|Thursday	0	yes	307149005|Thursday	0	yes	307149005|Thursday	0	J+S		C0585028|Thursday	0	yes	C0585028|Thursday	0	yes	C0585028|Thursday	0	J+S
EN11	sat	307151009|Saturday	0	yes	307151009|Saturday	0	yes	307151009|Saturday	0	J+S		C0585030|Saturday	0	yes	C0585030|Saturday	0	yes	C0585030|Saturday	0	J+S
EN11	sun	307146003|Sunday	0	yes	307146003|Sunday	0	yes	307146003|Sunday	0	J+S		C0585025|Sunday	0	yes	C0585025|Sunday	0	yes	C0585025|Sunday	0	J+S
EN11	.
EN11	Simvastatin	387584000|Simvastatin (substance)	0	yes	387584000|Simvastatin (substance)	0	yes	387584000|Simvastatin (substance)	0	J+S		C0074554|simvastatin	0	yes	C0074554|simvastatin	0	yes	C0074554|simvastatin	0	J+S
EN11	40
EN11	qhs	396142006|Once a day, at bedtime (qualifier value)	0	yes	396142006|Once a day, at bedtime (qualifier value)	0	yes	396142006|Once a day, at bedtime (qualifier value)	0	J+S		C1275563|qh	0	yes	C1275563|qh	0	yes	C1275563|qh	0	J+S
EN11	Calcium	387307005|Calcium carbonate (substance)	0	yes	387307005|Calcium carbonate (substance)	0	yes	387307005|Calcium carbonate (substance)	0	J+S		C0006681|Calcium Carbonate	0	yes	C0006681|Calcium Carbonate	0	yes	C0006681|Calcium Carbonate	0	J+S
EN11	carbonate	387307005|Calcium carbonate (substance)	0	yes	387307005|Calcium carbonate (substance)	0	yes	387307005|Calcium carbonate (substance)	0	J+S		C0006681|Calcium Carbonate	0	yes	C0006681|Calcium Carbonate	0	yes	C0006681|Calcium Carbonate	0	J+S
EN11	650
EN11	qd	69620002|Daily	0	no	69620002|Daily	0	no	69620002|Daily	0	J+S		C0332173|QD	0	yes	C0332173|QD	0	yes	C0332173|QD	0	J+S
EN11	Metaxalone	87599003|Metaxalone	0	yes	87599003|Metaxalone	0	yes	87599003|Metaxalone	0	J+S		C0163055|5-((3,5-dimethylphenoxy)methyl)-2-oxazolidinone	0	no	C0163055|5-((3,5-dimethylphenoxy)methyl)-2-oxazolidinone	0	yes	C0163055|5-((3,5-dimethylphenoxy)methyl)-2-oxazolidinone	0	J+S
EN11	400-800
EN11	TID	229798009|3x /day	0	yes	229798009|3x /day	0	yes	229798009|3x /day	0	J+S		C0556984|Three Times Daily	0	yes	C0556984|Three Times Daily	0	yes	C0556984|Three Times Daily	0	J+S
EN11	MVT	412250002|Multivitamin agent (substance)	1	no	387508004|Thiotepa (substance);386913001|Mitoxantrone (substance);387316009|Etoposide (substance)	0	no	412250002|Multivitamin agent (substance)	1	J+S		C1656551|Multi Vitamines	1	no	C0280523|etoposide/mitoxantrone/thiotepa	0	yes	C1656551|Multi Vitamines	1	J+S
EN11	qd	69620002|Daily	0	no	69620002|Daily	0	no	69620002|Daily	0	J+S		C0332173|QD	0	yes	C0332173|QD	0	yes	C0332173|QD	0	J+S
EN11	omeprazole	387137007|Omeprazole (substance)	0	yes	387137007|Omeprazole (substance)	0	yes	387137007|Omeprazole (substance)	0	J+S		C0028978|Omeprazole	0	yes	C0028978|Omeprazole	0	yes	C0028978|Omeprazole	0	J+S
EN11	20
EN11	qd	69620002|Daily	0	no	69620002|Daily	0	no	69620002|Daily	0	J+S		C0332173|QD	0	yes	C0332173|QD	0	yes	C0332173|QD	0	J+S
EN11	proctosol	396458002|Hydrocortisone (substance)	2	no	255582007|Rectal;396458002|Hydrocortisone (substance)	0	no	396458002|Hydrocortisone (substance)	0	J+S		C0722821|Proctosol-HC	0	yes	C0722821|Proctosol-HC	0	yes	C0722821|Proctosol-HC	0	J+S
EN11	-											C0722821|Proctosol-HC	0	yes	C0722821|Proctosol-HC	0	yes	C0722821|Proctosol-HC	0	J+S
EN11	hc	396458002|Hydrocortisone (substance)	2	yes	396458002|Hydrocortisone (substance)	0	no	396458002|Hydrocortisone (substance)	0	J+S		C0722821|Proctosol-HC	0	yes	C0722821|Proctosol-HC	0	yes	C0722821|Proctosol-HC	0	J+S
EN11	cream	385099005|Cream	0	yes	385099005|Cream	2	yes	385099005|Cream	0	J+S		C1378128|Cream	0	yes	C1378128|Cream	0	yes	C1378128|Cream	0	J+S
EN11	prn	225761000|prn	0	yes	225761000|prn	0	yes	225761000|prn	0	J		C0558288|As Required	0	yes	C0558288|As Required	0	yes	C0558288|As Required	0	J
EN11	Fexofenadine	372522002|Fexofenadine (substance)	0	yes	372522002|Fexofenadine (substance)	0	yes	372522002|Fexofenadine (substance)	0	J+S		C0296800|alpha-(4-(1-carboxy-1-methylethyl)phenyl)-4-hydroxydiphenylmethyl-1-piperidinebutanol	0	yes	C0296800|alpha-(4-(1-carboxy-1-methylethyl)phenyl)-4-hydroxydiphenylmethyl-1-piperidinebutanol	0	yes	C0296800|alpha-(4-(1-carboxy-1-methylethyl)phenyl)-4-hydroxydiphenylmethyl-1-piperidinebutanol	0	J+S
EN11	60
EN11	prn	225761000|prn	0	yes	225761000|prn	0	yes	225761000|prn	0	J+S		C0558288|As Required	0	yes	C0558288|As Required	0	yes	C0558288|As Required	0	J+S
EN11	citalopram	372596005|Citalopram (substance)	0	yes	372596005|Citalopram (substance)	0	yes	372596005|Citalopram (substance)	0	J+S		C0008845|Citalopram	0	yes	C0008845|Citalopram	0	yes	C0008845|Citalopram	0	J+S
EN11	20
EN11	qd	69620002|Daily	0	no	69620002|Daily	0	no	69620002|Daily	0	J+S		C0332173|QD	0	yes	C0332173|QD	0	yes	C0332173|QD	0	J+S
	.
FI28	On	410679008|Surface (qualifier value)	1	no				410679008|Surface (qualifier value)	0	J+S		C1176491|Neck surface	1	no				C1176491|Neck surface	1	J+S
FI28	the
FI28	neck	45048000|Neck structure	1	yes				45048000|Neck structure	0	J+S		C1176491|Neck surface	1	yes				C1176491|Neck surface	1	J+S
FI28	is
FI28	strangulation	25318002|Death by strangulation (event)	2	yes	25318002|Death by strangulation (event)	0	yes	25318002|Death by strangulation (event)	0	J+S		C0277631|Strangulation	0	yes	C0277631|Strangulation	0	yes	C0277631|Strangulation	0	J+S
FI28	indentation	82448003|Indentation	0	yes	82448003|Indentation	0	yes	82448003|Indentation	0	J+S		C0332467|indentations	0	yes	C0332467|indentations	0	yes	C0332467|indentations	0	J+S
FI28	as
FI28	well
FI28	as
FI28	a
FI28	strangulation	25318002|Death by strangulation (event)	2	yes	25318002|Death by strangulation (event)	0	yes		3	J+S		C0277631|Strangulation	0	yes	C0277631|Strangulation	0	yes		3	J+S
FI28	item		3			3			3	J+S		C1547019|Device	2	no		3			3	J+S
FI28	that
FI28	matches					3			3	J+S						3			3	J+S
FI28	the
FI28	indentation				82448003|Indentation	0	yes	82448003|Indentation	0	J+S					C0332467|indentations	0	yes	C0332467|indentations	0	J+S
FI28	.
FI28	The
FI28	conjunctiva	246676003|Bloodshot eye	1	yes	21117005|Conjunctival hemorrhage	0	yes	246676003 | Injection of surface of eye (finding) |	0	J+S		C2127308|bloodshot both eyes	1	yes	C0009760|Conjunctival hemorrhage	0	yes	C2127308|bloodshot both eyes	0	J+S
FI28	on
FI28	both	40638003|OU - Both eyes	0	yes	40638003|OU - Both eyes	0	yes	40638003|OU - Both eyes	0	J+S		C2127308|bloodshot both eyes	1	yes	C0229118|bilateral eyes	0	yes	C2127308|bloodshot both eyes	0	J+S
FI28	eyes	40638003|OU - Both eyes	0	yes	40638003|OU - Both eyes	0	yes	40638003|OU - Both eyes	0	J+S		C2127308|bloodshot both eyes	1	yes	C0229118|bilateral eyes	0	yes	C2127308|bloodshot both eyes	0	J+S
FI28	were
FI28	heavily	24484000|Severe (severity modifier)	1	no	24484000|Severe (severity modifier)	1	no	24484000|Severe (severity modifier)	1	J+S		C0205082|Severe	1	no	C0205082|Severe	1	no	C0205082|Severe	1	J+S
FI28	bloodlines	246676003|Bloodshot eye	1	no	21117005|Conjunctival hemorrhage	0	no	246676003 | Injection of surface of eye (finding) |	1	J+S		C2127308|bloodshot both eyes	1	no	C0009760|Conjunctival hemorrhage	0	no	C2127308|bloodshot both eyes	0	J+S
FI28	and
FI28	the
FI28	inside	260521003|Inner	1	no	260521003|Inner	0	yes	63720000|Hemorrhage of eyelid; 260521003|Inner; 24484000|Severe (severity modifier)	2	J+S		C0205102|Internally	0	yes	C0205102|Internally	0	yes	C0155216|Hemorrhage of eyelid; C0205082|Severe; C0205102|Internally	2	J+S
FI28	of
FI28	the
FI28	eyelids	80243003|Eyelid	0	yes	63720000|Hemorrhage of eyelid	0	yes	63720000|Hemorrhage of eyelid; 260521003|Inner; 24484000|Severe (severity modifier)	2	J+S		C0155216|Hemorrhage of eyelid	1	yes	C0015426|Eyelid	0	yes	C0155216|Hemorrhage of eyelid; C0205082|Severe; C0205102|Internally	2	J+S
FI28	was
FI28	heavily	24484000|Severe (severity modifier)	1	no	24484000|Severe (severity modifier)	1	no	63720000|Hemorrhage of eyelid; 260521003|Inner; 24484000|Severe (severity modifier)	2	J+S		C0205082|Severe	1	no	C0205082|Severe	1	no	C0155216|Hemorrhage of eyelid; C0205082|Severe; C0205102|Internally	2	J+S
FI28	blood		3		63720000|Hemorrhage of eyelid	0	yes	63720000|Hemorrhage of eyelid; 260521003|Inner; 24484000|Severe (severity modifier)	2	J+S			3		C0019080|Hemorrhages	0	yes	C0155216|Hemorrhage of eyelid; C0205082|Severe; C0205102|Internally	2	J+S
FI28	-
FI28	lined		3		63720000|Hemorrhage of eyelid	0	yes	63720000|Hemorrhage of eyelid; 260521003|Inner; 24484000|Severe (severity modifier)	2	J+S			3		C0019080|Hemorrhages	0	yes	C0155216|Hemorrhage of eyelid; C0205082|Severe; C0205102|Internally	2	J+S
FI28	.
FI28	Punctate	7800008|Punctate	0	yes	7800008|Punctate	0	yes	7800008|Punctate	0	J+S		C0205330|punctate	0	yes	C0205330|punctate	0	yes	C0205330|punctate	0	J+S
FI28	blood				50960005|Haemorrhage	0	yes	50960005 | Hemorrhage (morphologic abnormality)	0	J+S					C0019080|Hemorrhages	0	yes	C0019080|Hemorrhages	0	J+S
FI28	extravasations	76676007|Extravasation	0	no	50960005|Haemorrhage	0	yes	50960005 | Hemorrhage (morphologic abnormality)	0	J+S		C0019080|Hemorrhages	0	no	C0019080|Hemorrhages	0	yes		0	J+S
FI28	were
FI28	not
FI28	found
FI28	.
FI28	The				162743000|Blue lips	0	no	162743000|Blue lips	0	J+S					C0240194|Blue lips	0	no	C0240194|Blue lips	0	J+S
FI28	lips	162743000|Blue lips	0	yes	249875003|Increased protrusion of tongue	1	no	162743000|Blue lips	0	J+S		C0240194|Blue lips	0	yes	C0241442|Protrusion tongue	1	no	C0240194|Blue lips	0	J+S
FI28	were				162743000|Blue lips	0	no	162743000|Blue lips	0	J+S					C0240194|Blue lips	0	no	C0240194|Blue lips	0	J+S
FI28	turned				162743000|Blue lips	0	no	162743000|Blue lips	0	J+S					C0240194|Blue lips	0	no	C0240194|Blue lips	0	J+S
FI28	blue	162743000|Blue lips	0	yes	162743000|Blue lips	0	yes	162743000|Blue lips	0	J+S		C0240194|Blue lips	0	yes	C0240194|Blue lips	0	yes	C0240194|Blue lips	0	J+S
FI28	and
FI28	the				249875003|Increased protrusion of tongue	1	no								C0241442|Protrusion tongue	1	no
FI28	tip	73041003|Tip of tongue	0	yes	73041003|Tip of tongue	0	yes	249875003|Increased protrusion of tongue	1	J+S		C0226946|Tip of tongue	0	yes	C0226946|Tip of tongue	0	yes	C0241442|Protrusion tongue	1	J+S
FI28	of	73041003|Tip of tongue	0	yes				C0241442|Protrusion tongue	1	J+S		C0226946|Tip of tongue	0	yes				C0241442|Protrusion tongue	1	J+S
FI28	the				249875003|Increased protrusion of tongue	1	no	249875003|Increased protrusion of tongue	1	J+S					C0241442|Protrusion tongue	1	no	C0241442|Protrusion tongue	1	J+S
FI28	tongue	73041003|Tip of tongue	0	yes	73041003|Tip of tongue;249875003|Increased protrusion of tongue	1	yes	249875003|Increased protrusion of tongue	1	J+S		C0226946|Tip of tongue	0	yes	C0226946|Tip of tongue;C0241442|Protrusion tongue	1	yes	C0241442|Protrusion tongue	1	J+S
FI28	was				249875003|Increased protrusion of tongue	1	no	249875003|Increased protrusion of tongue	1	J+S					C0241442|Protrusion tongue	1	no
FI28	between	11896004|Intermediate	0	yes	249875003|Increased protrusion of tongue	1	no	249875003|Increased protrusion of tongue	1	J+S		C0205103|Intermediate	0	yes	C0241442|Protrusion tongue	1	no	C0241442|Protrusion tongue	1	J+S
FI28	the				249875003|Increased protrusion of tongue	1	no	249875003|Increased protrusion of tongue	1	J+S					C0241442|Protrusion tongue	1	no	C0241442|Protrusion tongue	1	J+S
FI28	lips	48477009|Lip structure	0	yes	249875003|Increased protrusion of tongue	1	no	249875003|Increased protrusion of tongue	1	J+S		C0023759|Lips	0	yes	C0241442|Protrusion tongue	1	no	C0241442|Protrusion tongue	1	J+S
FI28	.
FI28	In
FI28	the
FI28	forensic		3					168450005 | Forensic examination (procedure)	0	J+S		C0871752|Forensic Evaluation	2	yes				C0871752|Forensic Evaluation	0	J+S
FI28	chemistry		3					15220000 | Laboratory test (procedure)	1	J+S		C0871752|Forensic Evaluation	2	no				C0022885|Laboratory Procedures	1	J+S
FI28	examination		3					168450005 | Forensic examination (procedure)	0	J+S		C0871752|Forensic Evaluation	2	no				C0871752|Forensic Evaluation	0	J+S
FI28	the
FI28	blood	167009006|Blood alcohol level	0	yes	32845008|Alcohol measurement, urine	0	yes	167009006 |Blood ethanol measurement (procedure)|	0	J+S		C1167994|alcohol blood	0	yes	C1167994|alcohol blood	0	yes	C1167994|alcohol blood	0	J+S
FI28	alcohol	167009006|Blood alcohol level	0	yes	32845008|Alcohol measurement, urine	0	yes	167009006 |Blood ethanol measurement (procedure)|	0	J+S		C1167994|alcohol blood	0	yes	C1167994|alcohol blood	0	yes	C1167994|alcohol blood	0	J+S
FI28	test	167009006|Blood alcohol level	0	no	32845008|Alcohol measurement, urine	0	yes	167009006 |Blood ethanol measurement (procedure)|	0	J+S		C1167994|alcohol blood	0	no	C1167994|alcohol blood	0	yes	C1167994|alcohol blood	0	J+S
FI28	revealed
FI28	an
FI28	ethanol	167009006|Blood alcohol level	0	no	32845008|Alcohol measurement, urine	0	yes	167009006|Blood alcohol level	0	J+S		C1167994|alcohol blood	0	no	C1167994|alcohol blood	0	yes	C0542492|Blood alcohol level measurement	0	J+S
FI28	content	167009006|Blood alcohol level	0	no	32845008|Alcohol measurement, urine	0	yes	167009006|Blood alcohol level	0	J+S		C1167994|alcohol blood	0	no	C1167994|alcohol blood	0	yes	C0542492|Blood alcohol level measurement	0	J+S
FI28	of
FI28	2.0%	118582008|PCT	0	yes								C0439165|%	0	yes
FI28	and
FI28	the
FI28	urine	271289006|Urine ethanol measurement	1	yes	32845008|Alcohol measurement, urine	0	yes	271289006 | Urine ethanol measurement (procedure)	0	J+S		C0202305|alcohol test urine	0	yes	C1167994|alcohol blood	0	yes	C0202305|alcohol test urine	0	J+S
FI28	alcohol	271289006|Urine ethanol measurement	1	no	32845008|Alcohol measurement, urine	0	yes	271289006 | Urine ethanol measurement (procedure)	0	J+S		C0202305|alcohol test urine	0	yes	C1167994|alcohol blood	0	yes	C0202305|alcohol test urine	0	J+S
FI28	test	271289006|Urine ethanol measurement	1	yes	32845008|Alcohol measurement, urine	0	yes	271289006 | Urine ethanol measurement (procedure)	0			C0202305|alcohol test urine	0	yes	C1167994|alcohol blood	0	yes	C0202305|alcohol test urine	0
FI28	revealed
FI28	an
FI28	ethanol	271289006|Urine ethanol measurement	1	yes	32845008|Alcohol measurement, urine	0	yes	271289006 | Urine ethanol measurement (procedure)	0	J+S		C0202305|alcohol test urine	0	no	C1167994|alcohol blood	0	yes	C0202305|alcohol test urine	0	J
FI28	content	271289006|Urine ethanol measurement	1	no	32845008|Alcohol measurement, urine	0	yes	271289006 | Urine ethanol measurement (procedure)	0	J+S		C0202305|alcohol test urine	0	no	C1167994|alcohol blood	0	yes	C0202305|alcohol test urine	0	J
FI28	of
FI28	2.9
FI28	%.	118582008|PCT	0	yes	118582008|PCT	0	yes					C0439165|%	0	yes	C0439165|%	0	yes
FI28	The
FI28	alcohol	63267000|Alcohol measurement	0	yes	63267000|Alcohol measurement	0	yes	430837008 |Ethanol measurement (procedure)|	0	J+S		C0202304|Ethanol	0	yes	C0202304|Ethanol	0	yes	C0202304|Ethanol	0	J+S
FI28	test	63267000|Alcohol measurement	0	no	63267000|Alcohol measurement	0	no	430837008 |Ethanol measurement (procedure)|	0	J+S		C0202304|Ethanol	0	yes	C0202304|Ethanol	0	no	C0202304|Ethanol	0	J+S
FI28	on					3										3
FI28	the					3										3
FI28	vitreous	47538007|Vitreous humour	0	yes	258438000|Vitreous fluid specimen	0	yes	258438000|Vitreous fluid specimen	0	J+S		C0042905|Corpus vitreum	0	yes	C0042905|Corpus vitreum	2	yes	C0042905|Corpus vitreum	0	J+S
FI28	body	47538007|Vitreous humour	0	yes	258438000|Vitreous fluid specimen	0	no	258438000|Vitreous fluid specimen	0	J+S		C0042905|Corpus vitreum	0	yes	C0042905|Corpus vitreum	2	yes	C0042905|Corpus vitreum	0	J+S
FI28	revealed					3										3
FI28	an					3										3
FI28	ethanol	63267000|Alcohol measurement	2	no	63267000|Alcohol measurement	0	yes	430837008 |Ethanol measurement (procedure)|	0	J+S		C0202304|Ethanol	2	no	C0202304|Ethanol	0	yes	C0202304|Ethanol	0	J+S
FI28	content	63267000|Alcohol measurement	2	no	63267000|Alcohol measurement	0	no	430837008 |Ethanol measurement (procedure)|	0	J+S		C0202304|Ethanol	2	no	C0202304|Ethanol	0	no	C0202304|Ethanol	0	J+S
FI28	of					3										3
FI28	2.7					3										3
FI28	%.	118582008|PCT	0	yes	118582008|PCT	0	yes					C0439165|%	0	yes	C0439165|%	0	yes
FI28	Other					3										3
FI28	analysed					3										3
FI28	alcohols	53041004|Alcohol (substance)	0	yes		3		63267000|Alcohol measurement	0	J+S		C0001975|Alcohols	0	yes		3			3	J+S
FI28	could					3										3
FI28	not					3										3
FI28	be					3										3
FI28	detected					3										3
FI28	in					3										3
FI28	blood	87612001|Blood	0	yes		3		119297000|Blood specimen	0	J+S		C0005767|Blood	0	yes		3		C0005767|Blood	0	J+S
FI28	urine	78014005|Urine	0	yes	122575003|Urine sample	0	yes	122575003|Urine sample	0	J+S		C0042036|Urine	0	yes	C1610733|urine specimen	0	yes	C1610733|urine specimen	0	J+S
FI28	or					3			4							3			4
FI28	vitreous	47538007|Vitreous humour	0	yes	122575003|Urine sample	0	yes	258438000|Vitreous fluid specimen	1	J+S		C0042905|Corpus vitreum	0	yes	C0042905|Corpus vitreum	2	yes	C0042905|Corpus vitreum	0	J+S
FI28	body	47538007|Vitreous humour	0	yes	122575003|Urine sample	0	yes	258438000|Vitreous fluid specimen	1	J+S		C0042905|Corpus vitreum	0	yes	C0042905|Corpus vitreum	2	yes	C0042905|Corpus vitreum	0	J+S
FI28	.
FI28	The
FI28	qualitative	26716007|Qualitative	0	yes	26716007|Qualitative	0	yes	26716007|Qualitative	0	J+S		C0205556|qualitative	0	yes	C0034375|Evaluation, Qualitative	0	yes	C0202274|urine drug screens	0	J+S
FI28	drug	394642008|Drug screening test (procedure)	0	yes	394642008|Drug screening test (procedure)	0	yes	310627008 |Urine drug screening (procedure)|	0	J+S		C0202274|urine drug screens	0	yes	C0373483|Drug screen	0	yes	C0202274|urine drug screens	0	J+S
FI28	screening	394642008|Drug screening test (procedure)	0	yes	394642008|Drug screening test (procedure)	0	yes	310627008 |Urine drug screening (procedure)|	0	J+S		C0202274|urine drug screens	0	yes	C0373483|Drug screen	0	yes	C0202274|urine drug screens	0	J+S
FI28	of
FI28	the
FI28	urine	78014005|Urine	0	yes	122575003|Urine sample	0	yes	310627008 |Urine drug screening (procedure)|	0	J+S		C0202274|urine drug screens	0	yes	C1993479|Nicotine &#x7C; urine	0	yes	C0202274|urine drug screens	0	J+S
FI28	revealed
FI28	nicotine	68540007|Nicotine	0	yes	68540007|Nicotine	0	yes	68540007|Nicotine	0	J+S		C0028040|Nicotine	0	yes	C1993479|Nicotine &#x7C; urine	0	yes	C0028040|Nicotine	0	J+S
FI28	(§
FI28	19
FI28	and
FI28	of
FI28	toxicological				314076009|Poison screening	0	yes	314076009|Poison screening	0	J+S					C1262043|Toxicologic test	0	yes	C1262043|Toxicologic test	0	J+S
FI28	examination				314076009|Poison screening	0	no	314076009|Poison screening	0	J+S					C1262043|Toxicologic test	0	no	C1262043|Toxicologic test	0	J+S
FI28	attest
FI28	of
FI28	the
FI28	institute
FI28	of
FI28	forensic
FI28	chemistry
FI28	no
FI28	.
FI28	nnn
FI28	).
SE52	Reason
SE52	for
SE52	contact
SE52	Monthly							89185003|Every month	0	J+S								C0332177|Monthly	0	J+S
SE52	checkups							386053000|Patient evaluation procedure	2	J+S								C0598836|checkup	0	J+S
SE52	after
SE52	treatment							276239002 | Therapy (regime/therapy)	0	J+S								C0087111|Treatments	0	J+S
SE52	of				195277008|Aneurysm of internal iliac artery	0	no
SE52	an
SE52	aneurysm	195277008|Aneurysm of internal iliac artery	0	yes	195277008|Aneurysm of internal iliac artery	0	yes	195277008|Aneurysm of internal iliac artery	0	J+S		C0162870|Aneurysm of iliac artery	0	yes	C0340613|Arterial aneurysm	0	yes	C0162870|Aneurysm of iliac artery;C0226364|Internal iliac artery	0	J+S
SE52	of				195277008|Aneurysm of internal iliac artery	0	no
SE52	the
SE52	internal	195277008|Aneurysm of internal iliac artery	0	yes	195277008|Aneurysm of internal iliac artery	0	yes	195277008|Aneurysm of internal iliac artery	0	J+S			0	yes	C0226364|Internal iliac artery	0	yes	C0162870|Aneurysm of iliac artery;C0226364|Internal iliac artery	0	J+S
SE52	iliac	195277008|Aneurysm of internal iliac artery	0	yes	195277008|Aneurysm of internal iliac artery	0	yes	195277008|Aneurysm of internal iliac artery	0	J+S		C0162870|Aneurysm of iliac artery;C0226364|Internal iliac artery	0	yes	C0226364|Internal iliac artery	0	yes	C0162870|Aneurysm of iliac artery;C0226364|Internal iliac artery	0	J+S
SE52	(				195277008|Aneurysm of internal iliac artery	0	no								C0226364|Internal iliac artery	0	no
SE52	hypogastric	195277008|Aneurysm of internal iliac artery	0	yes	195277008|Aneurysm of internal iliac artery	0	no	195277008|Aneurysm of internal iliac artery	0	J+S		C0162870|Aneurysm of iliac artery;C0226364|Internal iliac artery	0	yes	C0226364|Internal iliac artery	0	yes	C0162870|Aneurysm of iliac artery;C0226364|Internal iliac artery	0	J+S
SE52	artery	195277008|Aneurysm of internal iliac artery	0	yes	195277008|Aneurysm of internal iliac artery	0	no	195277008|Aneurysm of internal iliac artery	0	J+S		C0162870|Aneurysm of iliac artery;C0226364|Internal iliac artery	0	yes	C0226364|Internal iliac artery	0	yes	C0162870|Aneurysm of iliac artery;C0226364|Internal iliac artery	0	J+S
SE52	on
SE52	the
SE52	left	7771000|Left side	0	yes	7771000|Left side	0	yes	7771000|Left side	0	J+S		C0205091|Left	0	yes	C0205091|Left	0	yes	C0205091|Left	0	J+S
SE52	side	7771000|Left side	0	yes				7771000|Left side	0	J+S		C0205091|Left	0	yes				C0205091|Left	0	J+S
SE52	.
SE52	Current
SE52	Atrial	49436004|AF - Atrial fibrillation	0	yes	49436004|AF - Atrial fibrillation	0	yes	49436004|AF - Atrial fibrillation	0	J+S		C0004238|Atrial Fibrillation	0	yes	C0004238|Atrial Fibrillation	0	yes	C0004238|Atrial Fibrillation	0	J+S
SE52	fibrillation	49436004|AF - Atrial fibrillation	0	yes	49436004|AF - Atrial fibrillation	0	yes	49436004|AF - Atrial fibrillation	0	J+S		C0004238|Atrial Fibrillation	0	yes	C0004238|Atrial Fibrillation	0	yes	C0004238|Atrial Fibrillation	0	J+S
SE52	treated
SE52	with
SE52	Warfarin	372756006|Warfarin (substance)	0	yes	372756006|Warfarin (substance)	0	yes	372756006|Warfarin (substance)	0	J+S		C0043031|Warfarin	0	yes	C0043031|Warfarin	0	yes	C0043031|Warfarin	0	J+S
SE52	.
SE52	hypertonia	56731001|Tight muscle	0	yes	56731001|Tight muscle	0	yes	56731001 |Increased muscle tone (finding)|	0	J+S		C0026826|Hypertonia, Muscle	0	yes	C0026826|Hypertonia, Muscle	0	yes	C0026826|Hypertonia, Muscle	0	J+S
SE52	treated
SE52	with
SE52	medication				416608005|Drug therapy (procedure)	0	no	416608005|Drug therapy (procedure)	0	J+S					C0013227|Drugs	0	yes	C0013216|Pharmacotherapy	0	J+S
SE52	.
SE52	Former	410513005|In the past (qualifier value)	0	yes	8517006|Ex-smoker (finding)	0	no	8517006|Ex-smoker (finding)	0	J+S		C3494626|Former heavy tobacco smoker	2	yes	C0337671|Prior Smoker	0	yes	C0337671|Prior Smoker	0	J+S
SE52	smoker	77176002|Smoker	0	yes	8517006|Ex-smoker (finding)	0	yes	8517006|Ex-smoker (finding)	0	J+S		C3494626|Former heavy tobacco smoker	2	yes	C0337671|Prior Smoker	0	yes	C0337671|Prior Smoker	0	J+S
SE52	.
SE52	Has
SE52	an
SE52	aneurysm	195277008|Aneurysm of internal iliac artery	0	yes	195277008|Aneurysm of internal iliac artery	0	yes	195277008|Aneurysm of internal iliac artery	0	J+S		C0162870|Aneurysm of iliac artery	0	yes	C0340613|Arterial aneurysm	0	yes	C0162870|Aneurysm of iliac artery;C0226364|Internal iliac artery	0	J+S
SE52	of
SE52	the
SE52	internal	195277008|Aneurysm of internal iliac artery	0	yes	90024005|Internal iliac artery	0	yes	195277008|Aneurysm of internal iliac artery	0	J+S			0	yes	C0226364|Internal iliac artery	0	yes	C0162870|Aneurysm of iliac artery;C0226364|Internal iliac artery	0	J+S
SE52	iliac	195277008|Aneurysm of internal iliac artery	0	yes	90024005|Internal iliac artery	0	yes	195277008|Aneurysm of internal iliac artery	0	J+S		C0162870|Aneurysm of iliac artery;C0226364|Internal iliac artery	0	yes	C0226364|Internal iliac artery	0	yes	C0162870|Aneurysm of iliac artery;C0226364|Internal iliac artery	0	J+S
SE52	(				90024005|Internal iliac artery	0	no								C0226364|Internal iliac artery	0	no
SE52	hypogastric	195277008|Aneurysm of internal iliac artery	0	yes	90024005|Internal iliac artery	0	yes	195277008|Aneurysm of internal iliac artery	0	J+S		C0162870|Aneurysm of iliac artery;C0226364|Internal iliac artery	0	yes	C0226364|Internal iliac artery	0	yes	C0162870|Aneurysm of iliac artery;C0226364|Internal iliac artery	0	J+S
SE52	artery	195277008|Aneurysm of internal iliac artery	0	yes	90024005|Internal iliac artery	0	yes	195277008|Aneurysm of internal iliac artery	0	J+S		C0162870|Aneurysm of iliac artery;C0226364|Internal iliac artery	0	yes	C0226364|Internal iliac artery	0	yes	C0162870|Aneurysm of iliac artery;C0226364|Internal iliac artery	0	J+S
SE52	which
SE52	we
SE52	treated							276239002 | Therapy (regime/therapy)	0	J+S								C0087111|Treatments	0	J+S
SE52	inside
SE52	the
SE52	artery				90024005|Internal iliac artery	0	yes	90024005|Internal iliac artery	1	J+S					C0226364|Internal iliac artery	0	yes	C0226364|Internal iliac artery	1	J+S
SE52	by
SE52	embolization	122463005|Embolization procedure	0	yes	233333003|Embolisation of internal iliac artery	0	yes	233333003|Embolisation of internal iliac artery	1	J+S		C0013931|Embolization, Therapeutic	0	yes	C0013931|Embolization, Therapeutic	0	yes	C0013931|Embolization, Therapeutic	1	J+S
SE52	with	20401003|With	0	yes								C0332287|With	0	yes
SE52	onyx	413914009|Copolymer (substance)	2	no		3		413914009|Copolymer (substance)	2	J+S		C0059816|ethenol, polymer with ethene	0	no	C3160729|Onyx	0	yes	C1121355|Onyx copolymer	0	J+S
SE52	and
SE52	by
SE52	placing	440448005|Insertion of stent graft into iliac artery using fluoroscopic guidance (procedure)	2	no	233404000|Insertion of arterial stent	0	no	233404000|Insertion of arterial stent	0	J+S		C0522776|Stent placement	0	no	C0522776|Stent placement	0	no	C0522776|Stent placement	0	J+S
SE52	a				233404000|Insertion of arterial stent	0	no								C0522776|Stent placement	0	no
SE52	stent	440448005|Insertion of stent graft into iliac artery using fluoroscopic guidance (procedure)	2	yes	233404000|Insertion of arterial stent	0	yes	233404000|Insertion of arterial stent	0	J+S		C0522776|Stent placement	0	yes	C0522776|Stent placement	0	yes	C0522776|Stent placement	0	J+S
SE52	at
SE52	the
SE52	end				46053002|Distal	0	no	263556003 | Distal site (attribute)	2	J+S					C0205108|Distal	0	no	C0205108|Distal	2	J+S
SE52	of
SE52	the
SE52	internal	90024005|Internal iliac artery;440448005|Insertion of stent graft into iliac artery using fluoroscopic guidance (procedure)	2	yes	90024005|Internal iliac artery	0	yes	90024005|Internal iliac artery	0	J+S		C0226364|Internal iliac artery	0	yes	C0226364|Internal iliac artery	0	yes	C0226364|Internal iliac artery	0	J+S
SE52	iliac	90024005|Internal iliac artery;440448005|Insertion of stent graft into iliac artery using fluoroscopic guidance (procedure)	2	yes	90024005|Internal iliac artery	0	yes	90024005|Internal iliac artery	0	J+S		C0226364|Internal iliac artery	0	yes	C0226364|Internal iliac artery	0	yes	C0226364|Internal iliac artery	0	J+S
SE52	(				90024005|Internal iliac artery	0	no								C0226364|Internal iliac artery	0	no
SE52	hypogastric	440448005|Insertion of stent graft into iliac artery using fluoroscopic guidance (procedure)	2	no	90024005|Internal iliac artery	0	yes	90024005|Internal iliac artery	0	J+S		C0226364|Internal iliac artery	0	no	C0226364|Internal iliac artery	0	yes	C0226364|Internal iliac artery	0	J
SE52	artery	440448005|Insertion of stent graft into iliac artery using fluoroscopic guidance (procedure)	2	yes	90024005|Internal iliac artery	0	yes	90024005|Internal iliac artery	0	J		C0226364|Internal iliac artery	0	yes	C0226364|Internal iliac artery	0	yes	C0226364|Internal iliac artery	0	J
SE52	.
SE52	No
SE52	post				385486001|Postoperative complication (disorder)	0	yes	385486001|Postoperative complication (disorder)	0	J+S					C0032787|Complication, Postoperative	0	yes	C0032787|Complication, Postoperative	0	J+S
SE52	-				385486001|Postoperative complication (disorder)	0	no								C0032787|Complication, Postoperative	0	no
SE52	surgery	88797001|Complication of surgical procedure	0	yes	385486001|Postoperative complication (disorder)	0	no	385486001|Postoperative complication (disorder)	0	J+S		C0221082|complications surgical	0	yes	C0032787|Complication, Postoperative	0	no	C0032787|Complication, Postoperative	0	J+S
SE52	complications	88797001|Complication of surgical procedure	0	yes	385486001|Postoperative complication (disorder)	0	yes	385486001|Postoperative complication (disorder)	0	J+S		C0221082|complications surgical	0	yes	C0032787|Complication, Postoperative	0	yes	C0032787|Complication, Postoperative	0	J+S
SE52	whatsoever
SE52	.
SE52	The
SE52	Patient
SE52	is
SE52	fine							271300009 |On examination - patient well (finding)|	0	J+S									3	J+S
SE52	.
SE52	The
SE52	ankle	401221002|ABPI - Ankle brachial pressure index	0	yes	401221002|ABPI - Ankle brachial pressure index	0	yes	401221002|ABPI - Ankle brachial pressure index	0	J+S		C1328318|Ankle brachial index normal	2	yes		3			3	J+S
SE52	-
SE52	brachial	401221002|ABPI - Ankle brachial pressure index	0	yes	401221002|ABPI - Ankle brachial pressure index	0	yes	401221002|ABPI - Ankle brachial pressure index	0	J+S		C1328318|Ankle brachial index normal	2	yes		3			3	J+S
SE52	index	401221002|ABPI - Ankle brachial pressure index	0	yes	401221002|ABPI - Ankle brachial pressure index	0	yes	401221002|ABPI - Ankle brachial pressure index	0	J+S		C1328318|Ankle brachial index normal	2	yes		3			3	J+S
SE52	remains
SE52	unchanged				260388006|Unchanged	0	yes	260388006|Unchanged	0	J+S					C0442739|unchanged	0	yes	C0442739|unchanged	0	J+S
SE52	compared
SE52	to
SE52	the
SE52	state
SE52	prior
SE52	to
SE52	treatment							276239002 | Therapy (regime/therapy)	0	J+S								C0087111|Treatments	0	J+S
SE52	.
SE52	slightly				255510006|Slight	0	yes	255510006|Slight	0	J+S					C2945599|Mild	0	yes	C2937276|Slight (qualifier value)	0	J+S
SE52	reduced				260400001|Reduced	2	yes	260400001|Reduced	0	J+S					C1328317|Ankle brachial index decreased	1	no	C0392756|Reduced	0	J+S
SE52	but
SE52	no
SE52	major
SE52	complaints							409586006 | Complaint (finding)	0	J+S								C0277786|Chief complaint (finding)	0	J+S
SE52	of
SE52	claudicatio	275520000|Claudication	0	yes	275520000|Claudication	0	yes	275520000|Claudication	0	J+S		C0311395|Limping	0	yes	C1456822|Claudication	2	yes	C1456822|Claudication	0	J+S
SE52	.
SE52	CT	77477000|Computerised tomography	0	yes	77477000|Computerised tomography	0	no	77477000|Computerised tomography	0	J+S		C0040405|CAT Scan, X Ray	0	yes	C0040405|CAT Scan, X Ray	0	yes	C0040405|X-Ray Computed Tomography	0	J+S
SE52	was
SE52	not
SE52	done
SE52	but
SE52	is
SE52	recommended
SE52	.
FR32	A
FR32	psychiatric		3		10197000|Psychiatric interview and evaluation	0	yes	170679009 |Initial psychiatric assessment (regime/therapy)|	0	J+S		C0846574|psychiatric assessment	1	yes	C0846574|psychiatric assessment	0	yes	C0846574|psychiatric assessment	0	J+S
FR32	opinion		3		10197000|Psychiatric interview and evaluation	0	no	170679009 |Initial psychiatric assessment (regime/therapy)|	0	J+S		C0846574|psychiatric assessment	1	no	C0846574|psychiatric assessment	0	no	C0846574|psychiatric assessment	0	J+S
FR32	was
FR32	requested
FR32	from
FR32	Dr
FR32	.
FR32	Rodrigues
FR32	.
FR32	He
FR32	seemed
FR32	to
FR32	him
FR32	to
FR32	be
FR32	much
FR32	more					3										3
FR32	anxious	79015004|Worry	0	no	79015004|Worry	0	yes	198288003|Anxiety state	0	J+S		C0849801|Anxious state	0	yes	C0860603|anxiety (symptom)	0	yes	C0860603|anxiety (symptom)	0	J+S
FR32	than
FR32	sad	420038007|Feeling unhappy (finding)	0	no	366979004|Depressed mood (finding)	0	no	420038007|Feeling unhappy (finding)	1	J+S		C1688635|Unhappy	0	no	C2219477|affect sad	0	yes	C1688635|Unhappy	1	J+S
FR32	.
FR32	He
FR32	proposed
FR32	a
FR32	Clonazepam	387383007|Clonazepam (substance)	0	yes	387383007|Clonazepam (substance)	0	yes	387383007|Clonazepam (substance)	0	J+S		C0009011|Clonazepam	0	yes	C0009011|Clonazepam	0	yes	C0009011|Clonazepam	0	J+S
FR32	anxiolytic	373282008|Anxiolytic agent (substance)	0	yes	373282008|Anxiolytic agent (substance)	0	yes	373282008|Anxiolytic agent (substance)	0	J+S		C1735335|Anxiolytic therapy	0	yes	C0040616|Agents, Anti-Anxiety	0	yes	C1735335|Anxiolytic therapy	0	J+S
FR32	treatment	276239002|Therapy (regime/therapy)	2	no				276239002 | Therapy (regime/therapy)	0	J+S		C1735335|Anxiolytic therapy	0	no				C1735335|Anxiolytic therapy	0	J+S
FR32	for
FR32	intractable		3		274665008|Chronic intractable pain	0	yes	274665008|Chronic intractable pain	0	J+S		C0030200|Intractable Pain	0	yes	C0030200|Intractable Pain	0	yes	C0030200|Intractable Pain	0	J+S
FR32	pain	22253000|Pain observations	0	yes	274665008|Chronic intractable pain	0	yes	274665008|Chronic intractable pain	0	J+S		C0030200|Intractable Pain	0	yes	C0030200|Intractable Pain	0	yes	C0030200|Intractable Pain	0	J+S
FR32	and
FR32	anxiety	79015004|Worry	0	no	198288003|Anxiety state	0	yes	198288003|Anxiety state	0	J+S		C0849801|Anxious state	0	yes	C0860603|anxiety (symptom)	0	yes	C0860603|anxiety (symptom)	0	J+S
FR32	.
FR32	It
FR32	would
FR32	be
FR32	necessary
FR32	to
FR32	continue
FR32	treatment							276239002 | Therapy (regime/therapy)	0	J+S								C0087111|Treatments	0	J+S
FR32	with
FR32	the
FR32	doctor
FR32	or
FR32	other
FR32	psychiatrist
FR32	.
FR32	The
FR32	patient
FR32	has
FR32	difficulty
FR32	accepting
FR32	that
FR32	his
FR32	various
FR32	somatic		3		48429009|Somatic pain (finding)	1	yes	279314007 | Somatic syndrome finding (finding)	1	J+S	not quite the same	C2986476|Somatic	0	yes	C0752262|SOMATOSENSORY DIS	0	yes	C3267149|Somatic dysfunctional symptoms	0	J+S
FR32	symptoms		3		48429009|Somatic pain (finding)	1	no	279314007 | Somatic syndrome finding (finding)	1	J+S	not quite the same	C1457887|Symptom	0	yes	C0752262|SOMATOSENSORY DIS	0	no	C3267149|Somatic dysfunctional symptoms	0	J+S
FR32	are
FR32	related
FR32	to
FR32	his
FR32	anxiety	79015004|Worry	0	no	198288003|Anxiety state	0	yes	198288003|Anxiety state	0	J		C0849801|Anxious state	0	yes	C0860603|anxiety (symptom)	0	yes	C0860603|anxiety (symptom)	0	J
FR32	.
FR32	I
FR32	'
FR32	m
FR32	not
FR32	convinced
FR32	that
FR32	the
FR32	hospital
FR32	has
FR32	helped
FR32	convince
FR32	him
FR32	of
FR32	this
FR32	possibility
FR32	.
FR32	After
FR32	his
FR32	release
FR32	his
FR32	wife
FR32	told
FR32	me
FR32	he
FR32	had
FR32	decided
FR32	to
FR32	go
FR32	back
FR32	to
FR32	the
FR32	relaxation	64299003|Relaxation training therapy	0	yes	64299003|Relaxation training therapy	0	yes	64299003|Relaxation training therapy	0	J+S		C0282333|relaxation therapy	0	yes	C0282333|relaxation therapy	0	yes	C0282333|relaxation therapy	0	J+S
FR32	therapy	64299003|Relaxation training therapy	0	yes	64299003|Relaxation training therapy	0	yes	64299003|Relaxation training therapy	0	J+S		C0282333|relaxation therapy	0	yes	C0282333|relaxation therapy	0	yes	C0282333|relaxation therapy	0	J+S
FR32	.
SE50	Assessment
SE50	Therefore
SE50	further
SE50	examination
SE50	because
SE50	of
SE50	focal	87017008|Focal	0	yes	87017008|Focal	0	yes	87017008|Focal	0	J+S		C0205234|Focal	0	yes	C0205234|Focal	0	yes	C0205234|Focal	0	J+S
SE50	changes	263703002|State changes	0	yes	263703002|State changes	0	yes	263703002|State changes	0	J+S		C0443172|changed	0	yes	C0443172|changed	0	yes	C0443172|changed	0	J+S
SE50	in	263703002|State changes	0	yes					4			C0443172|changed	0	yes					4
SE50	the
SE50	left	80248007|Left breast	1	yes	80248007|Left breast	0	yes	80248007|Left breast	0	J+S		C0222601|Left Breast	0	yes	C0222601|Left Breast	0	yes	C0222601|Left Breast	0	J+S
SE50	breast	80248007|Left breast	1	yes	80248007|Left breast	0	yes	80248007|Left breast	0	J+S		C0222601|Left Breast	0	yes	C0222601|Left Breast	0	yes	C0222601|Left Breast	0	J+S
SE50	where
SE50	cytology	702666009|Cytology	0	yes	702666009|Cytology	0	yes	702666009|Cytology	0	J+S		C1305671|cytology	0	yes	C1305671|cytology	0	yes	C1305671|cytology	0	J+S
SE50	has
SE50	revealed
SE50	no
SE50	malignity	86049000|Malignant tumour morphology	0	no	86049000|Malignant tumour morphology	0	no	86049000|Malignant tumour morphology	0	J+S		C0006826|Cancer	0	yes	C0006826|Cancer	0	no	C0006826|Cancer	0	J+S
SE50	.
SE50	Repeated								3	J+S									3	J+S
SE50	mammograms	71651007|Mammography	0	yes	71651007|Mammography	0	yes	71651007|Mammography	0	J+S		C0024671|Mammographies	0	yes	C0024671|Mammographies	0	yes	C0024671|Mammographies	0	J+S
SE50	showed
SE50	no							260388006 |No status change (qualifier value)|	0	J+S								C0442739|No status change	0	J+S
SE50	changes				263703002|State changes	0	yes	260388006 |No status change (qualifier value)|	0	J+S					C0443172|changed	0	yes	C0442739|No status change	0	J+S
SE50	.
SE50	Possibility
SE50	to
SE50	resume
SE50	mammography	71651007|Mammography	0	yes	24623002|Screening mammography	0	yes	24623002|Screening mammography	0	J+S		C0024671|Mammographies	0	yes	C0203028|mammogram screening	0	yes	C0203028|mammogram screening	0	J+S
SE50	screenings				24623002|Screening mammography	0	yes	24623002|Screening mammography	0	J+S					C0203028|mammogram screening	0	yes	C0203028|mammogram screening	0	J+S
SE50	at
SE50	intervals				385673002|Interval (qualifier value)	0	yes	385673002|Interval (qualifier value)	0	J+S					C1272706|Window	0	yes	C1272706|Interval	0	J+S
SE50	of
SE50	18
SE50	months				258706009|month	0	yes	258706009|month	0	J+S					C0439231|month	0	yes	C0439231|month	0	J+S
SE50	.
SE50	Referral
SE50	note
SE50	will
SE50	be
SE50	prepared
SE50	.
SE50	Correspondence
SE50	Referral
SE50	Referral
SE50	note
SE50	for
SE50	mammography	71651007|Mammography	0	yes				71651007|Mammography	0	J+S		C0024671|Mammographies	0	yes				C0024671|Mammographies	0	J+S
SE50	prepared
SE50	.
SE50	Diagnosis
SE50	/
SE50	Coding
SE50	Treatment
SE50	Main
SE50	diagnosis
SE50	:
SE50	D486
SE50	tumour	126926005|Neoplasm of breast	0	yes	269497004|Neoplasm of uncertain behaviour of breast	0	no	269497004|Neoplasm of uncertain behaviour of breast	0	J+S		C1458155|Breast Neoplasms	0	yes	C0686287|breast neoplasm uncertain behavior female	1	no	C0496956|Neoplasm of uncertain or unknown behavior of breast	0	J+S
SE50	of				269497004|Neoplasm of uncertain behaviour of breast	0	no								C0686287|breast neoplasm uncertain behavior female	1	no
SE50	the				269497004|Neoplasm of uncertain behaviour of breast	0	no								C0686287|breast neoplasm uncertain behavior female	1	no
SE50	mammary	126926005|Neoplasm of breast	0	no	269497004|Neoplasm of uncertain behaviour of breast	0	no	269497004|Neoplasm of uncertain behaviour of breast	0	J+S		C1458155|Breast Neoplasms	0	yes	C0686287|breast neoplasm uncertain behavior female	1	no	C0496956|Neoplasm of uncertain or unknown behavior of breast	0	J+S
SE50	gland	126926005|Neoplasm of breast	0	no	269497004|Neoplasm of uncertain behaviour of breast	0	no	269497004|Neoplasm of uncertain behaviour of breast	0	J+S		C1458155|Breast Neoplasms	0	yes	C0686287|breast neoplasm uncertain behavior female	1	no	C0496956|Neoplasm of uncertain or unknown behavior of breast	0	J+S
SE50	of				269497004|Neoplasm of uncertain behaviour of breast	0	no								C0686287|breast neoplasm uncertain behavior female	1	no
SE50	uncertain	263916005|Uncertain behaviour	1	yes	269497004|Neoplasm of uncertain behaviour of breast	0	yes	269497004|Neoplasm of uncertain behaviour of breast	0	J+S		C0087130|Uncertainty	0	yes	C0686287|breast neoplasm uncertain behavior female	1	yes	C0496956|Neoplasm of uncertain or unknown behavior of breast	0	J+S
SE50	respectively
SE50	unknown
SE50	nature	263916005|Uncertain behaviour	1	no	269497004|Neoplasm of uncertain behaviour of breast	0	no	269497004|Neoplasm of uncertain behaviour of breast	0	J+S		C0087130|Uncertainty	2	no	C0686287|breast neoplasm uncertain behavior female	1	no	C0496956|Neoplasm of uncertain or unknown behavior of breast	0	J+S
	.
EN14	CN	274786004|Examination of cranial nerve	1	no	106150003|Cranial nerve finding	0	no	106150003|Cranial nerve finding	1	J+S	preference to finding (end of chain)	C0558819|examination of cranial nerves (physical finding)	1	no		3		C0558819|examination of cranial nerves (physical finding)	1	J
EN14	:
EN14	I	274786004|Examination of cranial nerve;11522000|Cranial nerve I	1	yes	274786004|Examination of cranial nerve;11522000|Cranial nerve I	0	no	274786004|Examination of cranial nerve;11522000 |Olfactory nerve structure (body structure)|	1	J+S		C2228468|olfactory nerve exam	1	yes		3		C0028938|First cranial nerve;C0558819|examination of cranial nerves (physical finding)	0	J
EN14	--
EN14	not				385660001|Not done (qualifier value)	0	yes	385660001|Not done (qualifier value)	0	J+S	There is a code for "Test not done" qualifier but was not in the Averbis Term browser				C1306555|procedure not carried out	0	yes	C1306555|procedure not carried out	0	J+S
EN14	tested				385660001|Not done (qualifier value)	1	no	385660001|Not done (qualifier value)	0	J+S					C1306555|procedure not carried out	1	no	C1306555|procedure not carried out	0	J+S
EN14	.
EN14	II	274786004|Examination of cranial nerve;18234004|Cranial nerve II	1	yes	106152006|Second cranial nerve finding	0	no	106152006|Second cranial nerve finding	1	J+S		C0029130|Second cranial nerve;C0558819|examination of cranial nerves (physical finding)	1	yes	C2228469|examination of optic nerve (physical finding)	0	no	C0029130|Second cranial nerve;C0558819|examination of cranial nerves (physical finding)	1	J+S
EN14	III	274786004|Examination of cranial nerve;56193007|Cranial nerve III	1	yes	106153001|Third cranial nerve finding	0	no	106153001|Third cranial nerve finding	1	J+S		C0028864|Third cranial nerve;C0558819|examination of cranial nerves (physical finding)	1	yes	C2228464|examination of oculomotor nerve (physical finding)	0	no	C0028864|Third cranial nerve;C0558819|examination of cranial nerves (physical finding)	1	J+S
EN14	-
EN14	mild	255604002|Mild	0	yes	255604002|Mild	0	yes	255604002|Mild	0	J+S		C2945599|Mild	0	yes	C2945599|Mild	0	yes	C2945599|Mild	0	J+S
EN14	anisocoria	13045009|Anisocoria	0	yes	13045009|Anisocoria	0	yes	13045009|Anisocoria	0	J+S		C0003079|Anisocoria	0	yes	C0003079|Anisocoria	0	yes	C0003079|Anisocoria	0	J+S
EN14	L	7771000|Left side	1	no	7771000|Left side	0	no	16089004|Pupil of left eye	0	J+S		C0229187|Pupil of left eye	1	no	C0205091|Left	0	no	C0229187|Pupil of left eye	0	J+S
EN14	pupil	35146001|Entire pupil;81827009|Diameter	1	yes	164020000|O/E - pupil size	0	yes	164020000 |On examination - pupil size (finding)|	0	J+S		C0489618|diameter pupil;C0229187|Pupil of left eye	1	yes	C0489618|diameter pupil	0	yes	C0229187|Pupil of left eye	0	J+S
EN14	3.5->3	258673006|millimeter (qualifier value)	1	no								C0439200|mm	1	no
EN14	R	24028007|Rt - Right;35146001|Entire pupil;81827009|Diameter	1	yes	24028007|Rt - Right;164020000|O/E - pupil size	1	no	52378001|Pupil of right eye;164020000 |On examination - pupil size (finding)|	1	J+S		C0489618|diameter pupil;C0229186|Pupil of right eye	1	no	C0489618|diameter pupil;C0205090|Right	1	no	C0229186|Pupil of right eye	0	J+S
EN14	4->3.5	258673006|millimeter (qualifier value)	1	no					4			C0439200|mm	1	no					4
EN14	VFFC	255475006|Full field;73750009|Visual field;410560002|Confrontation visual field test (procedure)	1	no	421096000|Full to confrontation visual fields (finding)	0	no	421096000|Full to confrontation visual fields (finding)	0	J+S		C0439724|full field;C0042825|visual fields exam (physical finding)	2	no	C2008887|visual fields confrontation peripheral vision was full	2	no	C2008887|visual fields confrontation peripheral vision was full	0	J+S
EN14	.
EN14	III	274786004|Examination of cranial nerve;56193007|Cranial nerve III	1	yes	106153001|Third cranial nerve finding	0	no	274786004|Examination of cranial nerve;56193007|Cranial nerve III	1	J+S		C0028864|Third cranial nerve;C0558819|examination of cranial nerves (physical finding)	1	yes	C2228464|examination of oculomotor nerve (physical finding)	0	no	C0558819|examination of cranial nerves (physical finding);C0028864|Third cranial nerve	0	J+S
EN14	IV	39322007|Cranial nerve IV;274786004|Examination of cranial nerve	1	yes	106154007|Fourth cranial nerve finding	0	no	39322007|Cranial nerve IV;274786004|Examination of cranial nerve	1	J+S		C2228491|examination of trochlear nerve	1	yes	C2228491|examination of trochlear nerve	0	no	C0558819|examination of cranial nerves (physical finding), C0041159|Fourth cranial nerve	0	J+S
EN14	VI	274786004|Examination of cranial nerve;80622005|Abductor digiti minimi	1	yes	106156009|Sixth cranial nerve finding	0	no	274786004|Examination of cranial nerve;80622005|Abductor digiti minimi	1	J+S		C0558819|examination of cranial nerves (physical finding);C0000741|Sixth cranial nerve	1	yes		3		C0558819|examination of cranial nerves (physical finding);C0000741|Sixth cranial nerve	0	J+S
EN14	--
EN14	EOMI	373642008|Extraocular eye movement (observable entity);11163003|Intact	1	no	11163003|Intact;366079002|Finding of eye movement	0	no	373642008|Extraocular eye movement (observable entity);11163003|Intact	1	J+S		C0205266|Intact;C0702182|eye movement	1	no		3		C0702182|Extraocular eye movement, C0205266|Intact	1	J+S
EN14	w							164073000 |On examination - no nystagmus (situation)|	0	J+S					C1549059|not present	0	no
EN14	/							164073000 |On examination - no nystagmus (situation)|	0	J+S
EN14	o							164073000 |On examination - no nystagmus (situation)|	0	J+S
EN14	nystagmus	563001|Nystagmus	0	yes	563001|Nystagmus	0	yes	164073000 |On examination - no nystagmus (situation)|	0	J+S		C0028738|Nystagmus	0	yes	C0028738|Nystagmus	0	yes	C0028738|Nystagmus	0	J+S
EN14	no				274824005|Ptosis absent	0	no	274824005|Ptosis absent	0	J+S					C1549059|not present	0	no
EN14	ptosis	11934000|Droopy eyelid	0	yes	274824005|Ptosis absent	0	yes	274824005|Ptosis absent	0	J+S		C0033377|Ptosis	0	yes	C1865916|bilateral ptosis	0	yes	C0033377|Ptosis	0	J+S
EN14	.
EN14	V	27612005|Cranial nerve V;274786004|Examination of cranial nerve	1	yes	106155008|Fifth cranial nerve finding	0	no	27612005|Cranial nerve V;274786004|Examination of cranial nerve	0	J+S		C2228490|examination of trigeminal nerve (physical finding)	1	no	C2228490|examination of trigeminal nerve (physical finding)	0	no	C0558819|examination of cranial nerves (physical finding);C0040996|Fifth cranial nerve	1	J+S
EN14	--
EN14	sensation	299926002|Pin prick discrimination present;299911004|Light touch sensation present	1	yes	164102007|O/E - cranial nerve 5 - intact	2	no	299911004|Light touch sensation present	0	J+S		C0542538|sensation	1	yes	C0542538|sensation	2	yes	C0542538|sensation	0	J+S
EN14	intact	299926002|Pin prick discrimination present;299911004|Light touch sensation present	1	no	164102007|O/E - cranial nerve 5 - intact	2	no	299911004|Light touch sensation present	0	J+S		C0205266|Intact	1	yes	C1554187|Intact	2	yes	C0205266|Intact	0	J+S
EN14	to
EN14	LT	299911004|Light touch sensation present	1	no	299914007|Normal light touch sensation	0	no	299911004|Light touch sensation present	0	J+S			3			3			3	J+S
EN14	/
EN14	PP	299926002|Pin prick discrimination present	1	no	299926002|Pin prick discrimination present	2	no	299926002|Pin prick discrimination present	0	J+S		C0423557|pin prick sensation	1		C0423557|pin prick sensation	0	no	C0423557|pin prick sensation	0	J+S
EN14	masseters	79368004|Masseter muscle	0	yes	79368004|Masseter muscle	0	yes	79368004|Masseter muscle	0	J+S		C0024876|Masseter Muscle	0	yes	C0024876|Masseter Muscle	0	yes	C0024876|Masseter Muscle	0	J+S
EN14	strong	260404005|Strong	0	yes	260404005|Strong	0	yes	260404005|Strong	0	J+S		C0442821|Strong	0	yes	C0427052|muscle power	0	no	C0442821|Strong	0	J+S
EN14	bilaterally	51440002|Right and left (qualifier value)	0	yes	51440002|Right and left (qualifier value)	0	yes	51440002|Right and left (qualifier value)	0	J+S		C0238767|Bilateral	0	yes	C0238767|Bilateral	0	yes	C0238767|Bilateral	0	J+S
EN14	.
EN14	VII	274786004|Examination of cranial nerve;56052001|Cranial nerve VII	1	yes	106157000|Seventh cranial nerve finding	0	no	274786004|Examination of cranial nerve, 56052001|Cranial nerve VII	1	J+S		C2228416|seventh cranial nerve exam	1	no	C2228416|seventh cranial nerve exam	0	no	C0558819|examination of cranial nerves (physical finding);C0015462|Seventh cranial nerve	1	J+S
EN14	-
EN14	slightly	255604002|Mild	0	yes	255510006|Slight	0	yes	255510006|Slight	0	J+S		C2945599|Mild	0	yes	C2937276|slight	0	yes	C2937276|slight	0	J+S
EN14	increased	35105006|Increased	0	yes	35105006|Increased	0	yes	35105006|Increased	0	J+S		C0205217|augmented	0	yes	C0205217|augmented	0	yes	C0205217|augmented	0	J+S
EN14	palpebral	595000|Palpebral fissure	0	yes	301916005|Observation of measures of palpebral fissure	0	yes	595000|Palpebral fissure	0	J+S		C0229244|Palpebral fissure	0	yes	C0229244|Palpebral fissure	0	yes	C0229244|Palpebral fissure	0	J+S
EN14	fissure	595000|Palpebral fissure	0	yes	301916005|Observation of measures of palpebral fissure	0	yes	595000|Palpebral fissure	0	J+S		C0229244|Palpebral fissure	0	yes	C0229244|Palpebral fissure	0	yes	C0229244|Palpebral fissure	0	J+S
EN14	on
EN14	L	7771000|Left side	0	yes	7771000|Left side	0	no	7771000|Left side	0	J+S		C0205091|Left	0	yes	C0205091|Left	0	no	C0205091|Left	0	J+S
EN14	but
EN14	WNL	125112009|Morphology within normal limits	0	yes	260394003|Normal limits	0	yes	260394003|Normal limits	0	J+S		C0442816|limit normal	0	yes	C0442816|limit normal	0	yes	C0442816|limit normal	0	J+S
EN14	.
EN14	VIII	274786004|Examination of cranial nerve;8598002|Acoustic nerve	1	yes	106158005|Eighth cranial nerve finding	0	no	274786004|Examination of cranial nerve;8598002|Acoustic nerve	1	J+S		C2228510|examination of vestibulocochlear nerve	1	yes	C2228510|examination of vestibulocochlear nerve	0	no	C0558819|examination of cranial nerves (physical finding);C0001162|Eighth cranial nerve	1	J+S
EN14	--
EN14	decreased	95820000|Bilateral hearing loss	1	no	430977001|Bilateral neural hearing loss (disorder)	1	no	430977001|Bilateral neural hearing loss (disorder)	1	J+S		C0018775|Bilateral Hearing Loss	1	no	C0521793|Eighth cranial nerve lesion	1	yes	C0018775|Bilateral Hearing Loss	1	J+S
EN14	bilaterally	95820000|Bilateral hearing loss	1	yes	430977001|Bilateral neural hearing loss (disorder)	1	yes	430977001|Bilateral neural hearing loss (disorder)	1	J+S		C0018775|Bilateral Hearing Loss	1	yes	C0238767|Bilateral	0	yes	C0018775|Bilateral Hearing Loss	1	J+S
EN14	.
EN14	IX	274786004|Examination of cranial nerve;21161002|Glossopharyngeal nerve (IX)	1	yes	106159002|Ninth cranial nerve finding	0	no	274786004|Examination of cranial nerve;21161002|Glossopharyngeal nerve (IX)	1	J+S		C2228445|ninth cranial nerve exam	1	yes	C2228445|ninth cranial nerve exam	0	no	C0558819|examination of cranial nerves (physical finding);C0017679|Ninth cranial nerve	1	J+S
EN14	X	274786004|Examination of cranial nerve;88882009|Cranial nerve X	1	yes	106160007|Tenth cranial nerve finding	0	no	274786004|Examination of cranial nerve;88882009|Cranial nerve X	1	J+S		C2228508|examination of vagus nerve	1	yes	C2228508|examination of vagus nerve	0	no	C0558819|examination of cranial nerves (physical finding), C0042276|Tenth cranial nerve	1	J+S
EN14	--
EN14	voice		3		118250006|Voice finding	0	yes	289186000|Voice production finding	0	J+S		C3244282|voice	0	yes	C3244282|voice	0	yes	C3244282|voice	0	J+S
EN14	normal		3		17621005|Normal	0	yes	17621005|Normal	0	J+S		C0205307|Normal	0	yes	C1550457|Normal	0	yes	C0205307|Normal	0	J+S
EN14	palate	285550001|Elevates soft palate	0	yes	285550001|Elevates soft palate	0	yes	285550001|Elevates soft palate	0	J+S		C0030219|Soft palate	0	yes	C0030219|Soft palate	1		C0030219|Soft palate	0	J+S
EN14	elevates	285550001|Elevates soft palate	0	yes	285550001|Elevates soft palate	0	yes	285550001|Elevates soft palate	0	J+S		C0439775|elevation	0	yes		3		C0439775|elevation	0	J+S
EN14	symmetrically	255473004|Symmetrical	0	yes	255473004|Symmetrical	0	yes	255473004|Symmetrical	0	J+S		C0332516|symmetry	0	yes	C0332516|symmetry	0	yes	C0332516|symmetry	0	J+S
EN14	.
EN14	XI	274786004|Examination of cranial nerve;15119000|Cranial nerve XI	1	yes	106160007|Tenth cranial nerve finding	0	no	274786004|Examination of cranial nerve;15119000|Cranial nerve XI	1	J+S		C2228484|examination of spinal accessory nerve (physical finding)	1	yes	C2228484|examination of spinal accessory nerve (physical finding)	0	no	C0558819|examination of cranial nerves (physical finding), C0228793|Cranial root of spinal accessory nerve	1	J+S
EN14	--
EN14	SCM	181741009|Sternomastoid	2	yes	22823000|Sternocleidomastoid muscle	0	no	22823000 |Structure of sternocleidomastoid muscle (body structure)|; 249955006 |Movement against resistance (finding)|	0	J+S		C0224153|Sternocleidomastoid	2	no	C0224153|Sternocleidomastoid	0	no	C0224153|Sternocleidomastoid	0	J+S
EN14	/
EN14	trapezii	31764008|Structure of trapezius muscle	2	yes	31764008|Structure of trapezius muscle	0	yes	31764008|Structure of trapezius muscle; 249955006 |Movement against resistance (finding)|	1	J+S		C0224361|M. trapezius	2	yes	C0224361|M. trapezius	0	yes	C0224361|M. trapezius	0	J+S
EN14	5/5.				249955006|Normal muscle power	0	no
EN14	XII	274786004|Examination of cranial nerve;37899009|Hypoglossal nerve (XII)	1	yes	106162004|Twelfth cranial nerve finding	0	no	274786004|Examination of cranial nerve;37899009|Hypoglossal nerve (XII)	0	J+S		C2228447|examination of hypoglossal nerve	1	yes	C2228447|examination of hypoglossal nerve	0	no	C0558819|examination of cranial nerves (physical finding), C0020614|Twelfth cranial nerve	0	J+S
EN14	-
EN14	tongue	9412006|Tongue deviation disorder of twelfth cranial nerve	1	yes	9412006|Tongue deviation disorder of twelfth cranial nerve	0	yes	9412006|Tongue deviation disorder of twelfth cranial nerve	0	J+S		C1328516|Tongue deviation	0	yes	C1328516|Tongue deviation	0	yes	C1328516|Tongue deviation	0	J+S
EN14	deviates	9412006|Tongue deviation disorder of twelfth cranial nerve	1	yes	9412006|Tongue deviation disorder of twelfth cranial nerve	0	yes	9412006|Tongue deviation disorder of twelfth cranial nerve	0	J+S		C1328516|Tongue deviation	0	yes	C1328516|Tongue deviation	0	yes	C1328516|Tongue deviation	0	J+S
EN14	slightly	255604002|Mild	1	yes	255510006|Slight	0	yes	255510006|Slight	0	J+S		C2945599|Mild	0	yes				C0750482|slightly	0	J+S
EN14	to
EN14	L	7771000|Left side	1	yes	7771000|Left side	0	yes	7771000|Left side	0	J+S		C0205091|Left	0	yes	C0205091|Left	0	yes	C0205091|Left	0	J+S
EN14	but
EN14	full		3		249955006|Normal muscle power	0	no	249955006|Normal muscle power; 714292002 |Structure of muscle of tongue (body structure)|	0	J+S			3		C0443225|full	0	yes	C0443225|full	0	J+S
EN14	strength		3		249955006|Normal muscle power	0	no	249955006|Normal muscle power; 714292002 |Structure of muscle of tongue (body structure)|	0	J+S			3		C0427052|muscle power	0	no	C2196187|Strength of tongue	0	J+S
EN14	no
EN14	atrophy	50805004|Tongue atrophy	1	yes	50805004|Tongue atrophy	1	yes	50805004|Tongue atrophy	1	J+S		C0241423|atrophy of tongue (diagnosis)	1	yes	C0333641|Atrophies	1	yes	C0241423|atrophy of tongue (diagnosis)	1	J+S
EN14	or				373572006|Clinical finding absent	1	no								C1549059|not present	1	no
EN14	fasciculation	249878001|Fasciculation of tongue	1	yes	249878001|Fasciculation of tongue	1	yes	249878001|Fasciculation of tongue	1	J+S		C0239548|Tongue Fasciculations	1	yes	C0015644|Fasciculation	1	yes	C0239548|Tongue Fasciculations	1	J+S
EN14	Motor				298325004|Observation of movement	2	no	249893002 |Gross movement of body and limbs (observable entity)|	0	J+S					C2237216|motor exam (physical finding)	0	yes	C2237216|motor exam (physical finding)	0	J+S
EN14	:
EN14	normal				17621005|Normal	0	yes								C1550457|Normal	0	yes
EN14	bulk	9412006|Tongue deviation disorder of twelfth cranial nerve;271696003|Form of muscle	1	yes	271696003|Form of muscle	1	yes	268961006 |On examination - muscle mass normal (finding)|	1	J+S		C0240417|Muscle mass;C1328516|Tongue deviation	1	yes	C0240417|Muscle mass	1	yes	C0240417|Muscle mass, C1550457|Normal	1	J+S
EN14	and
EN14	tone	9412006|Tongue deviation disorder of twelfth cranial nerve;6918002|Observation of tone of skeletal muscle	1	yes	366725004|Finding of muscle tone	1	yes	163642009 |On examination - muscle tone normal (finding)|	1	J+S		C0549465|muscle toning;C1328516|Tongue deviation	1	yes	C0549465|muscle toning	1	yes	C0549465|muscle toning, C1550457|Normal	1	J+S
EN14	.
EN14	no
EN14	tremor	26079004|Tremor	0	yes	26079004|Tremor	1	yes	26079004|Tremor	0	J+S		C0040822|Tremors	0	yes	C0040822|Tremors	1	yes	C0040822|Tremors	0	J+S
EN14	rigidity	16046003|Muscular rigidity	1	yes	16046003|Muscular rigidity	1	yes	16046003|Muscular rigidity	1	J+S		C0026837|Muscle Rigidity	1	yes	C0026837|Muscle Rigidity	1	yes	C0026837|Muscle Rigidity	1	J+S
EN14	or
EN14	bradykinesia	399317006|Bradykinesia (finding)	0	yes	399317006|Bradykinesia (finding)	0	yes	399317006|Bradykinesia (finding)	0	J+S		C0233565|Bradykinesia	0	yes	C0233565|Bradykinesia	0	yes	C0233565|Bradykinesia	0	J+S
EN14	.
EN14	Decreased		3		260370003|Decrease	0	yes	260370003|Decrease	0	J+S			3		C0392756|Decreased	0	yes	C0392756|Decreased	0	J+S
EN14	rapid		3			3			3	J+S			3
EN14	finger		3			3			3	J+S			3						3	J+S
EN14	movements		3			3			3	J+S			3						3	J+S
EN14	on		3										3
EN14	L		3		7771000|Left side	0	yes	7771000|Left side	0	J+S			3		C0205091|Left	0	yes	C0205091|Left	0	J+S
EN14	No
EN14	pronator	428334004|Downward drift of outstretched supinated arm (finding)	0	yes	428334004|Downward drift of outstretched supinated arm (finding)	0	yes	428334004|Downward drift of outstretched supinated arm (finding)	0	J+S		C1504476|paresis pronator drift	0	yes	C1504476|paresis pronator drift	0	yes	C1504476|paresis pronator drift	0	J+S
EN14	drift	428334004|Downward drift of outstretched supinated arm (finding)	0	yes	428334004|Downward drift of outstretched supinated arm (finding)	0	yes	428334004|Downward drift of outstretched supinated arm (finding)	0	J+S		C1504476|paresis pronator drift	0	yes	C1504476|paresis pronator drift	0	yes	C1504476|paresis pronator drift	0	J+S
EN14	.
FR36	Conclusion
FR36	:
FR36	male		3		169838000|Male baby	2	yes	198901003|Macerated foetus; 248153007 |Male (finding)|	0	J+S		C3869884|Male fetus	0	yes	C1706428|Male	0	yes	C3869884|Male fetus; C0235658|Foetus macerated	0	J+S
FR36	foetus	198901003|Macerated foetus	0	yes	169838000|Male baby	2	yes	198901003|Macerated foetus; 248153007 |Male (finding)|	0	J+S		C3869884|Male fetus	0	yes	C0015965|Fetus	0	yes	C3869884|Male fetus; C0235658|Foetus macerated	0	J+S
FR36	macerated	198901003|Macerated foetus	0	yes	198901003|Macerated foetus	0	yes	198901003|Macerated foetus; 248153007 |Male (finding)|	0	J+S			3		C0235658|Foetus macerated	1	yes	C3869884|Male fetus; C0235658|Foetus macerated	0	J+S
FR36	no
FR36	malformation	21390004|Developmental abnormality	0	yes	21390004|Developmental abnormality	0	yes	21390004|Developmental abnormality	0	J+S			3		C0000768|Deformity	0	no	C0000768|Congenital Abnormality	0	J+S
FR36	gestational	428567001|Gestation 14 - 20 weeks (finding)	2	yes	428567001|Gestation 14 - 20 weeks (finding)	2	yes	428567001|Gestation 14 - 20 weeks (finding)	2	J+S		C1135241|weeks of gestation	0	yes	C2721658|Gestational age test	0	yes	C1135241|weeks of gestation	0	J+S
FR36	age	428567001|Gestation 14 - 20 weeks (finding)	2	no	428567001|Gestation 14 - 20 weeks (finding)	2		428567001|Gestation 14 - 20 weeks (finding)	2	J+S		C1135241|weeks of gestation	0	yes	C2721658|Gestational age test	0	yes	C1135241|weeks of gestation	0	J+S
FR36	17-18				428567001|Gestation 14 - 20 weeks (finding)	2		428567001|Gestation 14 - 20 weeks (finding)	2	J+S
FR36	weeks	428567001|Gestation 14 - 20 weeks (finding)	2	yes	428567001|Gestation 14 - 20 weeks (finding)	2	yes	428567001|Gestation 14 - 20 weeks (finding)	2	J+S		C1135241|weeks of gestation	0	yes	C0439230|wk	0	yes	C1135241|weeks of gestation	0	J+S
FR36	of
FR36	amenorrhea	14302001|Amenorrhea	0	yes	14302001|Amenorrhea	0	yes	14302001|Amenorrhea	0	J+S		C0002453|Amenorrhea	0	yes	C0002453|Amenorrhea	0	yes	C0002453|Amenorrhea	0	J+S
FR36	presenting
FR36	:
FR36	-
FR36	nauseating		3		422587007|Nausea (finding)	2	yes		3	J+S		C0237137|foul odors	2	no	C0027497|Nausea	2	yes		3	J+S
FR36	odour		3		81917002|Body odor	2	no		3	J+S		C0237137|foul odors	0	yes	C1547044|Smell	2	no		3	J+S
FR36	-
FR36	advanced	255509001|Large	1	no	86005002|Advanced phase	0	yes	86005002|Advanced phase	0	J+S		C0549177|Large	1	no	C0205179|advanced phase	0	yes	C0205179|Advanced Phase	0	J+S
FR36	ossification	298623000|Entire foetal ossification centre	1	yes		3			3	J+S	ATB	C1184744|Ossification center	1	yes		3			3	J+S
FR36	of
FR36	the
FR36	calcaneal	80144004|Calcaneum	1	yes	55260003|Calcaneal spur (disorder)	2	yes	55260003|Calcaneal spur (disorder)	0	J+S		C0006655|Os calcis	1	yes	C0158322|Calcaneal spur	2	yes	C0158322|Calcaneal spur	0	J+S
FR36	spurs	80144004|Calcaneum	1	no	55260003|Calcaneal spur (disorder)	2	no	55260003|Calcaneal spur (disorder)	0	J+S		C0006655|Os calcis	1	no	C0158322|Calcaneal spur	2	no	C0158322|Calcaneal spur	0	J+S
FR36	The
FR36	examination	5880005|Clinical examination	0	yes				29240004 |Autopsy examination (procedure)|	1	J+S		C0582103|Examination	0	yes				C0004398|Autopsy	1	J+S
FR36	cannot
FR36	be
FR36	completed
FR36	owing
FR36	to
FR36	the
FR36	condition
FR36	of
FR36	the
FR36	foetus	83418008|Fetus	0	yes				83418008|Fetus	0	J+S		C0015965|Fetus	0	yes				C0015965|Fetus	0	J+S
FR36	.
FR36	Histology	395171002|Histology laboratory test	0	yes				395171002|Histology laboratory test	1	J+S		C0344441|Histology NOS	0	yes				C0344441|Histology NOS	0	J+S
FR36	visceral				263928002|Visceral	0	yes	263928002|Visceral	0	J+S					C0442045|visceral	0	yes	C0442045|visceral	0	J+S
FR36	:
FR36	visceral	263928002|Visceral	0	yes	263928002|Visceral	0	yes	263928002|Visceral	0	J+S		C0442045|visceral	0	yes	C0442045|visceral	0	yes	C0442045|visceral	0	J+S
FR36	maturation		3			3			3	J+S			3			3			3	J+S
FR36	and
FR36	histogenesis		3			3			3	J+S			3			3			3	J+S
FR36	are
FR36	consistent				7883008|Compatible with	0	yes	7883008|Compatible with	0	J+S	Only this option was found in the term browser					3		C1524057|compatible	2	J+S
FR36	with
FR36	the
FR36	term		3		366323009|Finding of length of gestation	1	no	366323009|Finding of length of gestation	1	J+S		C1515273|Term	0	yes	C2721658|Gestational age test	1	yes	C0460089|Duration of gestation	0	J+S
FR36	-
FR36	presence				4532008|Acute inflammation	0	no								C1334962|Neutrophilic Infiltrate	0	no
FR36	of
FR36	polymorphonucleocytes	116712007|Polymorphonuclear leukocyte	0	no	4532008|Acute inflammation	0	yes	116712007 |Polymorphonuclear leukocyte (cell)|	0	J+S		C0027950|Leukocyte, Polymorphonuclear	0	no	C1334962|Neutrophilic Infiltrate	0	no	C0027950|Leukocyte, Polymorphonuclear	0	J+S
FR36	in
FR36	the
FR36	light							5926001 |Structure of bronchial lumen (body structure)|	2	J+S								C0225606|Structure of bronchial lumen	2	J+S
FR36	of							5926001 |Structure of bronchial lumen (body structure)|	2	J+S								C0225606|Structure of bronchial lumen	2	J+S
FR36	the							5926001 |Structure of bronchial lumen (body structure)|	2	J+S								C0225606|Structure of bronchial lumen	2	J+S
FR36	pulmonary	264164005|Pulmonary	0	yes		3		5926001 |Structure of bronchial lumen (body structure)|	2	J+S		C2709248|Pulmonary	0	yes		3		C0225606|Structure of bronchial lumen	2	J+S
FR36	air		3			3		5926001 |Structure of bronchial lumen (body structure)|	2	J+S			3			3		C0225606|Structure of bronchial lumen	2	J+S
FR36	spaces		3			3		5926001 |Structure of bronchial lumen (body structure)|	2	J+S			3			3		C0225606|Structure of bronchial lumen	2	J+S
FR36	in
FR36	relation
FR36	with
FR36	the
FR36	inhalation	68052005|Pulmonary aspiration	1	no	68052005|Pulmonary aspiration	1	no	68052005|Pulmonary aspiration	1	J+S		C0700198|Aspiration	1	no	C0700198|Aspiration	1	no	C0700198|Aspiration	1	J+S
FR36	of
FR36	an
FR36	inflammatory	257552002|Inflammation	0	no	23583003|Inflammation	0	yes	257552002|Inflammation	0	J+S	Qualifier vs. Morphologic abnormality	C0021368|Inflammatory reaction	0	no	C0021368|Inflammatory reaction	0	yes	C0021368|Inflammatory reaction	0	J+S
FR36	amniotic	77012006|Amniotic fluid	0	yes	77012006|Amniotic fluid	0	yes	77012006|Amniotic fluid	0	J+S		C0002638|Amniotic Fluid	0	yes	C0002638|Amniotic Fluid	0	yes	C0002638|Amniotic Fluid	0	J+S
FR36	liquid	77012006|Amniotic fluid	0	no	77012006|Amniotic fluid	0	no	77012006|Amniotic fluid	0	J+S		C0002638|Amniotic Fluid	0	no	C0002638|Amniotic Fluid	0	yes	C0002638|Amniotic Fluid	0	J+S
FR36	.
FR36	Placental	78067005|Placenta	0	yes				78067005|Placenta	0	J+S		C1550656|Placenta	0	yes				C1550656|Placenta	0	J+S
FR36	histology	395171002|Histology laboratory test	0	yes				395171002|Histology laboratory test	0	J+S		C0344441|Histology NOS	0	yes				C0344441|Histology NOS	0	J+S
FR36	:
FR36	chorioamnionitis	11612004|Chorioamnionitis	0	yes	11612004|Chorioamnionitis	0	yes	11612004|Chorioamnionitis	0	J+S		C0008495|Chorioamnionitides	0	yes	C0008495|Chorioamnionitides	0	yes	C0008495|Chorioamnionitides	0	J+S
FR36	without				45169001|Without	0	yes								C0332288|nono	0	yes
FR36	funiculitis	396343006|Funisitis (disorder)	1	no		3		396343006|Funisitis (disorder)	1	J+S		C1275592|inflammation of umbilical cord (physical finding)	1	no		3		C1275592|inflammation of umbilical cord (physical finding)	1	J+S
FR36	or
FR36	placentitis	39249009|Placentitis	0	yes	39249009|Placentitis	0	yes	39249009|Placentitis	0	J+S		C0032059|Placentitis	0	yes	C0032059|Placentitis	0	yes	C0032059|Placentitis	0	J+S
FR36	.
EN17	4.
EN17	GI	373871007|Gastrointestinal system	0	no				373871007|Gastrointestinal system	0	J+S		C0012240|Digestive System	0	no				C0012240|Digestive System	0	J+S
EN17	:
EN17	Given
EN17	the
EN17	significant	255509001|Large	2	no		3		255509001|Large	0	J+S	Problem with grading adjectives	C0549177|Large	2	no	C1546944|Significant	0	yes	C0549177|Large	0	J+S
EN17	amount	255509001|Large	2	no				255509001|Large	0	J+S		C0549177|Large	2	no				C0549177|Large	0	J+S
EN17	of
EN17	bleeding	50960005|Haemorrhage	0	yes	131148009|Bleeding	0	yes	131148009 |Bleeding (finding)|	0	J+S		C0019080|Hemorrhages	0	yes	C0019080|Hemorrhages	0	yes	C0019080|Hemorrhages	0	J+S
EN17	baby
EN17	was
EN17	started
EN17	prophylactically	360271000|Prophylaxis - procedure intent	0	yes	360271000|Prophylaxis - procedure intent	0	yes	360271000|Prophylaxis - procedure intent	0	J+S		C0199176|Prevention	0	no	C3853787|prophylaxis	0	yes	C3853787|prophylaxis	0	J+S
EN17	on
EN17	phototherapy	35683002|Phototherapy: neonate	1	yes	31394004|Light therapy	0	yes	35683002|Phototherapy: neonate	1	J+S		C2080647|phototherapy for hyperbilirubinemia (treatment)	1	yes	C0031765|Photoradiation Therapies	0	yes	C2080647|phototherapy for hyperbilirubinemia (treatment)	1	J+S
EN17	.
EN17	His
EN17	bilirubin	250415002|Bilirubin concentration, test strip measurement	2	yes	302787001|Bilirubin level	0	yes	302787001 |Bilirubin measurement (procedure)|	0	J+S		C2924726|Bilirubin &#x7C; Blood venous	0	yes	C0428441|bilirubin	2	yes	C2924726|Bilirubin; Blood venous	0	J+S
EN17	peaked	255587001|Peak	0	yes				255587001|Peak	0	J+S		C2347813|Concentration Maximum	1	yes				C2347813|Concentration Maximum	1	J+S
EN17	on
EN17	day
EN17	of
EN17	life
EN17	three
EN17	at
EN17	5.4
EN17	with
EN17	a
EN17	subsequent
EN17	bilirubin	250415002|Bilirubin concentration, test strip measurement	2	yes	302787001|Bilirubin level	0	yes	302787001 |Bilirubin measurement (procedure)|	0	J+S		C2924726|Bilirubin &#x7C; Blood venous	0	yes	C0428441|bilirubin	2	yes	C2924726|Bilirubin; Blood venous	0	J+S
EN17	of
EN17	4.6
EN17	at
EN17	which
EN17	time
EN17	phototherapy	35683002|Phototherapy: neonate	1	yes	31394004|Light therapy	0	yes	35683002|Phototherapy: neonate	1	J+S		C2080647|phototherapy for hyperbilirubinemia (treatment)	1	yes	C0031765|Photoradiation Therapies	0	yes	C2080647|phototherapy for hyperbilirubinemia (treatment)	1	J+S
EN17	was
EN17	discontinued				410546004|Discontinued (qualifier value)	0	yes	410546004|Discontinued (qualifier value)	0	J+S					C1444662|Discontinuation	0	yes	C1444662|Discontinuation	0	J+S
EN17	.
EN17	5.
EN17	Hematology	414387006|Hematological system structure	1	no								C0279810|Hematologic system	1	no
EN17	:
EN17	Given
EN17	the
EN17	rapid
EN17	extension
EN17	of
EN17	the
EN17	subgaleal	89361003|Subgaleal area	0	yes	89361003|Subgaleal area	0	yes	89361003 |Subgaleal area (body structure)|	0	J+S		C1260436|Subgaleal Hemorrhage	0	yes	C1260436|Subgaleal Hemorrhage	0	yes	C1260436|Subgaleal Hemorrhage	0	J+S
EN17	bleed	50960005|Haemorrhage	0	yes	131148009|Bleeding	0	yes	131148009 |Bleeding (finding)|	0	J+S		C1260436|Subgaleal Hemorrhage	0	no	C1260436|Subgaleal Hemorrhage	0	no	C1260436|Subgaleal Hemorrhage	0	J+S
EN17	coagulopathy	64779008|Blood coagulation disorder	2	yes	29711001|Coagulation panel for thrombosis	0	yes	3116009 |Blood coagulation panel (procedure)|	0	J+S		C2097101|coagulopathy screen (lab test)	0	yes	C0005790|Blood Coagulation Test	0	yes	C0005790|Blood Coagulation Test	0	J+S
EN17	workup	15220000|Laboratory test	2	no	29711001|Coagulation panel for thrombosis	0	yes	3116009 |Blood coagulation panel (procedure)|	0	J+S		C2097101|coagulopathy screen (lab test)	0	no	C0005790|Blood Coagulation Test	0	no	C0005790|Blood Coagulation Test	0	J+S
EN17	was
EN17	initiated
EN17	revealing
EN17	an
EN17	elevated	409675001|Partial thromboplastin time increased (finding)	0	yes	75540009|High	0	yes	409675001|Partial thromboplastin time increased (finding)	0	J+S		C0240671|Activated partial thromboplastin time increased	0	no	C0240671|Activated partial thromboplastin time increased	0	yes	C0240671|Activated partial thromboplastin time increased	0	J+S
EN17	PTT	409675001|Partial thromboplastin time increased (finding)	0	no	42525009|PTT - Partial thromboplastin time	0	yes	409675001|Partial thromboplastin time increased (finding)	0	J+S		C0240671|Activated partial thromboplastin time increased	0	yes	C0240671|Activated partial thromboplastin time increased	0	yes	C0240671|Activated partial thromboplastin time increased	0	J+S
EN17	level	409675001|Partial thromboplastin time increased (finding)	0	no	269819008|Factor VIII assay	0	yes	409675001|Partial thromboplastin time increased (finding)	0	J+S		C0240671|Activated partial thromboplastin time increased	0	no	C2825857|Factor VIII Measurement	0	yes	C0240671|Activated partial thromboplastin time increased	0	J+S
EN17	of
EN17	77
EN17	as
EN17	well
EN17	as
EN17	factor	269819008|Factor VIII assay	0	yes	269819008|Factor VIII assay	0	yes	269819008|Factor VIII assay	0	J+S		C0200399|factor VIII assay	0	yes	C2825857|Factor VIII Measurement	0	yes	C0200399|factor VIII assay	0	J+S
EN17	8	269819008|Factor VIII assay	0	no	269819008|Factor VIII assay	0	yes	269819008|Factor VIII assay	0	J+S		C0200399|factor VIII assay	0	no	C2825857|Factor VIII Measurement	0	yes	C0200399|factor VIII assay	0	J+S
EN17	level	269819008|Factor VIII assay	0	no	269819008|Factor VIII assay	0	yes	269819008|Factor VIII assay	0	J+S		C0200399|factor VIII assay	0	no	C2825857|Factor VIII Measurement	0	yes	C0200399|factor VIII assay	0	J+S
EN17	that
EN17	was
EN17	below							281297005 |Analyte not detected (qualifier value)|	0	J+S									3	J+S
EN17	detection
EN17	in
EN17	the
EN17	presence
EN17	of
EN17	normal				17621005|Normal	0	yes								C1550457|Normal	0	yes
EN17	factors	32514002|Factor V level	0	yes	32514002|Factor V level;88040009|Clotting factor XI assay;78882004|Factor IX level	0	yes					C0427592|factor V assay (lab test)	0	yes	C3274394|Factor X Measurement;C3538955|Factor IX Activity Measurement;C3541350|Factor V Activity Measurement	0	yes
EN17	5	32514002|Factor V level	0	no	32514002|Factor V level;17621005|Normal	0	yes	32514002 | Clotting factor V assay (procedure)|;17621005|Normal	0	J+S		C0427592|factor V assay (lab test)	0	no	C1550457|Normal;C3541350|Factor V Activity Measurement	0	yes	C1550457|Normal;C3541350|Factor V Activity Measurement	0	J+S
EN17	9	78882004|Factor IX level	0	no	78882004|Factor IX level;17621005|Normal	0	yes	78882004 |Clotting factor IX assay (procedure)|Normal	0	J+S		C0200410|factor XI assay	0	no	C1550457|Normal;C3538955|Factor IX Activity Measurement	0	yes	C1550457|Normal;C3538955|Factor IX Activity Measurement	0	J+S
EN17	10	9915003|Clotting factor X assay	0	no	17621005|Normal;9915003|Clotting factor X assay	0	yes	9915003 |Clotting factor X assay (procedure)|17621005|Normal	0	J+S		C0200409|factor X assay	0	no	C3274394|Factor X Measurement;C1550457|Normal	0	yes	C3274394|Factor X Measurement;C1550457|Normal	0	J+S
EN17	and
EN17	11.	88040009|Clotting factor XI assay	0	no	88040009|Clotting factor XI assay;17621005|Normal	0	yes	88040009 |Clotting factor XI assay (procedure)|;17621005|Normal	0	J+S		C0200410|factor XI assay	0	no	C1550457|Normal;C3538955|Factor IX Activity Measurement	0	yes	C1550457|Normal;C3538955|Factor IX Activity Measurement	0	J+S
EN17	He
EN17	was
EN17	started
EN17	on
EN17	a
EN17	50
EN17	units	415785005|Unit/kilogram (qualifier value)	0	yes	259007001|international units per kilogram (qualifier value)	0	yes	415785005|Unit/kilogram (qualifier value)	0	J+S		C1300561|Unit per Kilogram	0	yes	C1532634|Unit per Kilogram per Day	0	yes	C1300561|Unit per Kilogram	0	J+S
EN17	/	415785005|Unit/kilogram (qualifier value)	0	yes	259032004|per day (qualifier value)	0	yes	415785005|Unit/kilogram (qualifier value)	0	J+S		C1300561|Unit per Kilogram	0	yes	C1532634|Unit per Kilogram per Day	0	yes	C1300561|Unit per Kilogram	0	J+S
EN17	kg	415785005|Unit/kilogram (qualifier value)	0	yes	259007001|international units per kilogram (qualifier value)	0	yes	415785005|Unit/kilogram (qualifier value)	0	J+S		C1300561|Unit per Kilogram	0	yes	C1532634|Unit per Kilogram per Day	0	yes	C1300561|Unit per Kilogram	0	J+S
EN17	bolus		3		397801003|Single bolus	0	yes	397801003|Single bolus	0	J+S		C1705509|Bolus Dosing Unit	0	yes		3		C1705509|Bolus Dosing Unit	0	J+S
EN17	of
EN17	factor	278910002|Antihaemophilic factor	0	yes	278910002|Antihaemophilic factor	0	yes	278910002|Antihaemophilic factor	0	J+S		C0015506|Factor VIII	0	yes	C0015506|Factor VIII	0	yes	C0015506|Factor VIII	0	J+S
EN17	8	278910002|Antihaemophilic factor	0	no	278910002|Antihaemophilic factor	0	yes	278910002|Antihaemophilic factor	0	J+S		C0015506|Factor VIII	0	no	C0015506|Factor VIII	0	yes	C0015506|Factor VIII	0	J+S
EN17	followed
EN17	by
EN17	continuous	261754007|Continuous infusion	0	yes	261754007|Continuous infusion	0	yes	261754007|Continuous infusion	0	J+S		C0444889|Continuous Infusion	0	yes	C0444889|Continuous Infusion	0	yes	C0444889|Continuous Infusion	0	J+S
EN17	factor	278910002|Antihaemophilic factor	0	yes	278910002|Antihaemophilic factor	0	yes	278910002|Antihaemophilic factor	0	J+S		C0015506|Factor VIII	0	yes	C0015506|Factor VIII	0	yes	C0015506|Factor VIII	0	J+S
EN17	8	278910002|Antihaemophilic factor	0	no	278910002|Antihaemophilic factor	0	yes	278910002|Antihaemophilic factor	0	J+S		C0015506|Factor VIII	0	no	C0015506|Factor VIII	0	yes	C0015506|Factor VIII	0	J+S
EN17	infusions	261754007|Continuous infusion	0	yes	261754007|Continuous infusion	0	yes	261754007|Continuous infusion	0	J+S		C0444889|Continuous Infusion	0	yes	C0444889|Continuous Infusion	0	yes	C0444889|Continuous Infusion	0	J+S
EN17	at
EN17	50
EN17	units	415786006|Unit/kilogram/day (qualifier value)	0	yes	259007001|international units per kilogram (qualifier value)	0	yes	415786006|Unit/kilogram/day (qualifier value)	0	J+S		C1532634|Unit per Kilogram per Day	0	yes	C1532634|Unit per Kilogram per Day	0	yes	C1532634|Unit per Kilogram per Day	0	J+S
EN17	/	415786006|Unit/kilogram/day (qualifier value)	0	yes	259032004|per day (qualifier value)	0	yes	415786006|Unit/kilogram/day (qualifier value)	0	J+S		C1532634|Unit per Kilogram per Day	0	yes	C1532634|Unit per Kilogram per Day	0	yes	C1532634|Unit per Kilogram per Day	0	J+S
EN17	kg	415786006|Unit/kilogram/day (qualifier value)	0	yes	259007001|international units per kilogram (qualifier value)	0	yes	415786006|Unit/kilogram/day (qualifier value)	0	J+S		C1532634|Unit per Kilogram per Day	0	yes	C1532634|Unit per Kilogram per Day	0	yes	C1532634|Unit per Kilogram per Day	0	J+S
EN17	/	415786006|Unit/kilogram/day (qualifier value)	0	yes	259032004|per day (qualifier value)	0	yes	415786006|Unit/kilogram/day (qualifier value)	0	J+S		C1532634|Unit per Kilogram per Day	0	yes	C1532634|Unit per Kilogram per Day	0	yes	C1532634|Unit per Kilogram per Day	0	J+S
EN17	day	415786006|Unit/kilogram/day (qualifier value)	0	yes	259032004|per day (qualifier value)	0	yes	415786006|Unit/kilogram/day (qualifier value)	0	J+S		C1532634|Unit per Kilogram per Day	0	yes	C1532634|Unit per Kilogram per Day	0	yes	C1532634|Unit per Kilogram per Day	0	J+S
EN17	divided
EN17	until
EN17	hourly				225768006|Hourly	0	yes	225768006|Hourly	0	J+S					C0558292|quaque hora	0	yes	C0558292|quaque hora	0	J+S
EN17	infusion				36576007|Infusion procedures	0	yes	36576007|Infusion procedures	0	J+S					C0574032|Infusion	0	yes	C2964135|Infusion Rate	0	J+S
EN17	rates					3			3	J+S					C1521828|Rate	0	yes	C2964135|Infusion Rate	0	J+S
EN17	at
EN17	05-10.
FR38	Taken
FR38	to
FR38	A
FR38	&
FR38	E
FR38	on
FR38	XXX
FR38	by
FR38	his
FR38	friend
FR38	ballistic	260987005|Ballistic	0	yes	283545005|GSW - Gun shot wound	1	no	127296001|Intracranial injury;283545005|GSW - Gun shot wound	0	J+S	ballistic in SCT completely underdefined	C0443149|ballistic	0	yes	C0043252|Gunshot Wounds	1	no	C0347535|Intracranial injury; C0043252|Gunshot Wounds	0	J+S
FR38	intracranial	127296001|Intracranial injury	0	yes	127296001|Intracranial injury	0	yes	127296001|Intracranial injury;283545005|GSW - Gun shot wound	0	J+S		C0347535|Intracranial injury	0	yes	C0347535|Intracranial injury	0	yes	C0347535|Intracranial injury; C0043252|Gunshot Wounds	0	J+S
FR38	injury	127296001|Intracranial injury	0	yes	127296001|Intracranial injury;283545005|GSW - Gun shot wound	0	yes	127296001|Intracranial injury;283545005|GSW - Gun shot wound	0	J+S		C0347535|Intracranial injury	0	yes	C0347535|Intracranial injury;C0043252|Gunshot Wounds	0	yes	C0347535|Intracranial injury; C0043252|Gunshot Wounds	0	J+S
FR38	with
FR38	left	7771000|Left side	0	yes	7771000|Left side	0	yes	7771000|Left side	0	J+S		C0925965|Left temple	0	yes	C0205091|Left	0	yes	C0925965|Left temple	0	J+S
FR38	temporal	255570003|Temporal	0	yes	450721000|Structure of temporal region	0	yes	450721000|Structure of temporal region	0	J+S		C0925965|Left temple	0	no	C0751184|Temporal Region Traumas	0	yes	C0925965|Left temple	0	J+S
FR38	entry	425055008|Gunshot entry wound (disorder)	1	yes	425055008|Gunshot entry wound (disorder)	0	yes	425055008|Gunshot entry wound (disorder)	1	J+S		C0433069|bullet wound	2	no		3		C2116775|Puncture consistent with bullet entry wound	1	J+S
FR38	wound	425055008|Gunshot entry wound (disorder)	1	yes	425055008|Gunshot entry wound (disorder)	0	yes	425055008|Gunshot entry wound (disorder)	1	J+S		C0433069|bullet wound	2	yes	C0751184|Temporal Region Traumas	0	yes	C2116775|Puncture consistent with bullet entry wound	1	J+S
FR38	no									J+S
FR38	exit	424867003|Gunshot exit wound (disorder)	1	yes	424867003|Gunshot exit wound (disorder)	0	yes	424867003|Gunshot exit wound (disorder)	1	J+S		C0332826|gunshot exit wound	1	yes	C0332826|gunshot exit wound	0	yes	C0332826|gunshot exit wound	1	J+S
FR38	.
FR38	SAMU	409971007|Emergency medical services (qualifier value)	1	yes							why qualifier value ?	C0013961|Emergency Medical Service	1	yes
FR38	94	409971007|Emergency medical services (qualifier value)	1	yes								C0013961|Emergency Medical Service	1	yes
FR38	responded
FR38	for
FR38	transfer
FR38	and
FR38	surgical	83578000|Surgical	0	yes		3		83578000|Surgical	0	J+S		C0543467|Operative Procedures	0	no		3		C0543467|Operative Procedures	0	J+S
FR38	resuscitation	439569004|Resuscitation (procedure)	2	no	439569004|Resuscitation (procedure);182810003|Intensive care monitoring (regime/therapy)	2	yes	439569004|Resuscitation (procedure)	0	J+S		C0035273|Resuscitation;C0085559|Care, Intensive	0	yes	C0035273|Resuscitation;C0085559|Care, Intensive	2	yes	C0035273|Resuscitation	0	J+S
FR38	:
FR38	GCS	439569004|Resuscitation (procedure)	0	yes	26394007|Glasgow coma scale, 3	0	yes	26394007|Glasgow coma scale, 3	0	J+S		C2239197|Glasgow coma scale	0	yes	C2239197|Glasgow coma scale	0	no	C2239197|Glasgow coma scale	2	J+S	open issue whether partial coverage because not precoordinated with score value
FR38	3	439569004|Resuscitation (procedure)	0	yes	26394007|Glasgow coma scale, 3	0	yes	26394007|Glasgow coma scale, 3	0	J+S
FR38	intubated	52765003|Intubation (procedure)	0	yes	52765003|Intubation (procedure)	0	yes	52765003|Intubation (procedure)	0	J+S		C0021925|Intubation	0	yes	C0021925|Intubation	0	yes	C0021925|Intubation	0	J+S
FR38	immediately	88694003|Immediate	0	yes	88694003|Immediate	0	yes	88694003|Immediate	0	J+S		C0205253|Immediate	0	yes	C0205253|Immediate	0	yes	C0205253|Immediate	0	J+S
FR38	bilateral	51440002|Right and left (qualifier value)	0	yes	51440002|Right and left (qualifier value)	0	yes	51440002|Right and left (qualifier value)	0	J+S		C2230196|mydriasis of both eyes (physical finding)	0	yes	C0522340|Fixed dilated pupil	0	no	C2230196|mydriasis of both eyes (physical finding)	0	J+S
FR38	nonreactive	260389003|No reaction	2	no	103271006|Fixed dilated pupil	0	no	103271006|Fixed dilated pupil	0	J+S		C1295728|non-reactive	0	yes	C0522340|Fixed dilated pupil	0	no	C1295728|non-reactive	0	J+S
FR38	mydriasis	37125009|Dilated pupil (finding)	0	yes	103271006|Fixed dilated pupil	0	no	103271006|Fixed dilated pupil	0	J+S		C2230196|mydriasis of both eyes (physical finding)	0	yes	C0522340|Fixed dilated pupil	0	no	C2230196|mydriasis of both eyes (physical finding)	0	J+S
FR38	absence	78710008|Corneal reflex absent	0	yes	78710008|Corneal reflex absent	0	yes	78710008|Corneal reflex absent	0	J+S		C0542191|Corneal reflex decreased absent	2	yes	C0542191|Corneal reflex decreased absent	0	yes	C0278211] Reflex, Corneal, Absent	0	J+S
FR38	of				78710008|Corneal reflex absent	0	yes	78710008|Corneal reflex absent	0	J+S					C0542191|Corneal reflex decreased absent	0	yes	C0278211] Reflex, Corneal, Absent	0	J+S
FR38	corneal	78710008|Corneal reflex absent	0	yes	78710008|Corneal reflex absent	0	yes	78710008|Corneal reflex absent	0	J+S		C0542191|Corneal reflex decreased absent	0	yes	C0542191|Corneal reflex decreased absent	0	yes	C0278211] Reflex, Corneal, Absent	0	J+S
FR38	and
FR38	oculocardiac		3			3			3	J+S			3			3			3	J+S
FR38	reflexes	78710008|Corneal reflex absent	0	yes		3			3	J+S		C0542191|Corneal reflex decreased absent	0	yes		3			3	J+S
FR38	.
FR38	100%	118582008|PCT	0	yes					4			C0439165|%	0	yes
FR38	SpO2	113080007|Arterial oxygen saturation	0	no	250554003|SpO2 - Oxygen saturation at periphery	0	no	250554003|SpO2 - Oxygen saturation at periphery	0	J+S		C0428175|Arterial oxygen saturation	0	no	C0523807|Oximetries	0	no	C0428175|Arterial oxygen saturation	2	J+S
FR38	on
FR38	mechanical	40617009|Mechanical ventilation	0	yes	40617009|Mechanical ventilation	0	yes	40617009|Mechanical ventilation	0	J+S		C0199470|Mechanical Ventilations	0	yes	C0199470|Mechanical Ventilations	0	yes	C0199470|Mechanical Ventilations	0	J+S
FR38	ventilation	40617009|Mechanical ventilation	0	yes	40617009|Mechanical ventilation	0	yes	40617009|Mechanical ventilation	0	J+S		C0199470|Mechanical Ventilations	0	yes	C0199470|Mechanical Ventilations	0	yes	C0199470|Mechanical Ventilations	0	J+S
FR38	80
FR38	mmHg	259018001|Millimetre of mercury	0	yes	259018001|Millimetre of mercury	0	yes	259018001|Millimetre of mercury	0	J+S		C0439475|mmHG	0	yes	C0439475|mmHG	0	yes	C0439475|mmHG	0	J+S
FR38	systolic	111973004|Systole, function (observable entity)	0	yes		3			3	J+S	72313002 is the right SCT concept	C1306620|SBP	0	yes	C1306620|SBP	0	yes	C1306620|SBP	0	J+S
FR38	pressure	386534000|Arterial blood pressure (observable entity)	0	yes		3			3	J+S		C1306620|SBP	0	yes	C1306620|SBP	0	yes	C1306620|SBP	0	J+S
FR38	pulse		3		301147003|Observation of pulse rate	0	yes	301147003|Observation of pulse rate	0	J+S		C0034107|Pulses	0	yes	C0034107|Pulses	0	yes	C0034107|Pulses	0	J+S
FR38	105
FR38	adrenaline	387362001|Epinephrine preparation	0	yes	387362001|Epinephrine preparation	0	yes	387362001|Epinephrine preparation	0	J+S		C0014563|Adrenaline	0	yes	C0014563|Adrenaline	0	yes	C0014563|Adrenaline	0	J+S
FR38	0.25
FR38	mg	258834009|mg/hr	0	yes	258834009|mg/hr	0	yes	258834009|mg/hr	0	J+S		C0439421|mg/hr	0	yes	C0439421|mg/hr	0	yes	C0439421|mg/hr	0	J+S
FR38	/	258834009|mg/hr	0	yes	258834009|mg/hr	0	yes	258834009|mg/hr	0	J+S		C0439421|mg/hr	0	yes	C0439421|mg/hr	0	yes	C0439421|mg/hr	0	J+S
FR38	h	258834009|mg/hr	0	yes	258834009|mg/hr	0	yes	258834009|mg/hr	0	J+S		C0439421|mg/hr	0	yes	C0439421|mg/hr	0	yes	C0439421|mg/hr	0	J+S
FR38	continuous	261754007|Continuous infusion	0	yes	261754007|Continuous infusion;14152002|Intravenous infusion	0	yes	261754007|Continuous infusion;14152002|Intravenous infusion	0	J+S		C0444889|Continuous Infusion	0	yes	C0444889|Continuous Infusion	2	yes	C0444889|Continuous Infusion	0	J+S
FR38	IV	255560000|Intravenous	0	yes	261754007|Continuous infusion;14152002|Intravenous infusion	0	yes	261754007|Continuous infusion;14152002|Intravenous infusion	0	J+S		C0348016|IV	0	yes	C0444889|Continuous Infusion	2	no	C0348016|Intravenous	0	J+S
FR38	.
FR38	X	168537006|Plain x-ray	0	yes	42075002|SXR - Skull X-ray	0	yes	42075002|SXR - Skull X-ray	0	J+S		C2021188|X-ray skull frontal	0	yes	C2021188|X-ray skull frontal	0	yes	C2021188|X-ray skull frontal	0	J+S
FR38	-	168537006|Plain x-ray	0	yes	42075002|SXR - Skull X-ray	0	yes	42075002|SXR - Skull X-ray	0	J+S		C2021188|X-ray skull frontal	0	yes	C2021188|X-ray skull frontal	0	yes	C2021188|X-ray skull frontal	0	J+S
FR38	ray	168537006|Plain x-ray	0	yes	42075002|SXR - Skull X-ray	0	yes	42075002|SXR - Skull X-ray	0	J+S		C2021188|X-ray skull frontal	0	yes	C2021188|X-ray skull frontal	0	yes	C2021188|X-ray skull frontal	0	J+S
FR38	of
FR38	the														C2021188|X-ray skull frontal	0	yes	C2021188|X-ray skull frontal	0	J+S
FR38	front	81654009|Coronal	0	no	52795006|Forehead structure	0	yes	52795006|Forehead structure	0	J+S		C2021188|X-ray skull frontal	0	yes	C2021188|X-ray skull frontal	0	yes	C2021188|X-ray skull frontal	0	J+S
FR38	cranial	66787007|Cephalic	0	yes	52795006|Forehead structure;42075002|SXR - Skull X-ray	0	no	52795006|Forehead structure	0	J+S		C2021188|X-ray skull frontal	0	no	C2021188|X-ray skull frontal	0	no	C2021188|X-ray skull frontal	0	J+S
FR38	profile		3		52795006|Forehead structure	0	no		4				3		C2021188|X-ray skull frontal	0	no	C2021188|X-ray skull frontal	0	J+S
FR38	shows
FR38	many				260396001|Many	0	yes	260396001|Many	0	J+S					C0439064|Multi	0	yes	C0439064|Multi	0	J+S
FR38	bursts	257846005|Ballistic fragmentation	1	no		3		257846005|Ballistic fragmentation	1	J+S		C1706207|Bullet;C0486805|Fragment	2	no	C0439818|bursts	0	yes	C1706207|Bullet;C0486805|Fragment	0	J+S
FR38	of
FR38	intracranial	303231004|Intracranial	0	yes	303231004|Intracranial	0	yes	127296001|Intracranial injury;283545005|GSW - Gun shot wound	0	J+S		C0524466|Intracranial	0	yes	C0524466|Intracranial	0	yes	C0347535|Intracranial injury; C0043252|Gunshot Wounds	0	J+S
FR38	shot	257846005|Ballistic fragmentation	1	no	283545005|GSW - Gun shot wound	2	no	127296001|Intracranial injury;283545005|GSW - Gun shot wound	0	J+S		C1706207|Bullet;C0486805|Fragment	2	no	C0043252|Gunshot Wounds	2	no	C0347535|Intracranial injury; C0043252|Gunshot Wounds	0	J+S
FR38	.
EN19	Patient
EN19	was
EN19	evaluated
EN19	by
EN19	the
EN19	orthopedic
EN19	service
EN19	.
EN19	An
EN19	MRI	113091000|Magnetic resonance study	0	yes	241645008|Magnetic resonance imaging of spine	0	yes	241645008|Magnetic resonance imaging of spine	0	J+S		C0177803|MRI spinal	0	yes	C0177803|MRI spinal	0	yes	C0177803|MRI spinal	0	J+S
EN19	of				241645008|Magnetic resonance imaging of spine	0	yes	241645008|Magnetic resonance imaging of spine	0	J+S					C0177803|MRI spinal	0	yes	C0177803|MRI spinal	0	J+S
EN19	the				241645008|Magnetic resonance imaging of spine	0	no	241645008|Magnetic resonance imaging of spine	0	J+S					C0177803|MRI spinal	0	no	C0177803|MRI spinal	0	J+S
EN19	spine	122496007|Lumbar spine	1	yes	241645008|Magnetic resonance imaging of spine	0	yes	241645008|Magnetic resonance imaging of spine	0	J+S		C0177803|MRI spinal	0	yes	C0177803|MRI spinal	0	yes	C0177803|MRI spinal	0	J+S
EN19	showed
EN19	L4/5	181880007|Lumbar zygapophysial joint	2	no	181884003|L4/L5 zygapophysial joint	0	yes	181884003 |L4/L5 facet joint (body structure)|	0	J+S		C0449087|L4-L5 facet joint	0	yes	C0507405|Joint of lumbar vertebral arch	2	yes	C0449087|L4-L5 facet joint	0	J+S
EN19	facet	181880007|Lumbar zygapophysial joint	2	yes	181884003|L4/L5 zygapophysial joint	0	yes	181884003 |L4/L5 facet joint (body structure)|	0	J+S		C0449087|L4-L5 facet joint	0	yes	C0507405|Joint of lumbar vertebral arch	2	yes	C0449087|L4-L5 facet joint	0	J+S
EN19	enhancement		3			3			3	J+S		C0034564|Enhancement, Radiographic Image	0	yes		3			3	J+S
EN19	.
EN19	It
EN19	was
EN19	evaluated
EN19	by
EN19	the
EN19	IR
EN19	radiology
EN19	.
EN19	Thad
EN19	lesion							52988006 | Lesion (morphologic abnormality)	0	J+S								C0221198|Lesion	0	J+S
EN19	was
EN19	read
EN19	as
EN19	a
EN19	facet	181880007|Lumbar zygapophysial joint	0	yes	81168003|Zygapophysial intervertebral joint	0	yes	428001008 | Structure of facet joint of lumbar spine (body structure)	0	J+S		C0743797|facet joint hypertrophy	0	yes	C0743797|facet joint hypertrophy	0	yes	C0743797|facet joint hypertrophy	0	J+S
EN19	hypertrophy	203514008|Hypertrophy of bone	0	yes	56246009|Hypertrophic	0	yes	56246009 |Hypertrophy (morphologic abnormality)|	0	J+S		C0743797|facet joint hypertrophy	0	yes	C0743797|facet joint hypertrophy	0	yes	C0743797|facet joint hypertrophy	0	J+S
EN19	and
EN19	not
EN19	an
EN19	infectious	40733004|Infective disorder	2	yes	441862004|Infectious process (qualifier value)	0	yes	441862004|Infectious process (qualifier value)	0	J+S		C0745283|infectious process	0	yes	C0745283|infectious process	0	yes	C0745283|infectious process	0	J+S
EN19	process	40733004|Infective disorder	2	no	441862004|Infectious process (qualifier value)	0	yes	441862004|Infectious process (qualifier value)	0	J+S	infectious precess should not be a qualifier value	C0745283|infectious process	0	yes	C0745283|infectious process	0	yes	C0745283|infectious process	0	J+S
EN19	.
EN19	Patient
EN19	remained
EN19	afebrile	86699002|Afebrile	0	yes	86699002|Afebrile	0	yes	86699002|Afebrile	0	J+S		C0277797|afebrile	0	yes	C0277797|afebrile	0	yes	C0277797|afebrile	0	J+S
EN19	.
EN19	ESR	165467004|ESR normal	0	yes	165467004|ESR normal	0	yes	165467004|ESR normal	0	J+S		C0427682|ESR normal	0	yes	C0427682|ESR normal	0	yes	C0427682|ESR normal	0	J+S
EN19	was
EN19	within				165467004|ESR normal	0	no	165467004|ESR normal	0	J+S					C0427682|ESR normal	0	no	C0427682|ESR normal	0	J+S
EN19	normal	165467004|ESR normal	0	yes	165467004|ESR normal	0	yes	165467004|ESR normal	0	J+S					C0427682|ESR normal	0	yes	C0427682|ESR normal	0	J+S
EN19	limits				165467004|ESR normal	0	no	165467004|ESR normal	0	J+S					C0427682|ESR normal	0	no	C0427682|ESR normal	0	J+S
EN19	and
EN19	CPR	55235003|C-reactive protein level	0	yes	61425002|C reactive protein	0	yes	55235003|C-reactive protein level	0	J+S		C0742906|elevated C-reactive protein (diagnosis)	1	no	C0742906|elevated C-reactive protein (diagnosis)	0	yes	C0742906|elevated C-reactive protein (diagnosis); C2945599|Mild	0	J+S
EN19	was
EN19	mildly	255604002|Mild	0	yes	255604002|Mild	0	yes	255604002|Mild	0	J+S		C2945599|Mild	0	yes	C2945599|Mild	0	yes	C0742906|elevated C-reactive protein (diagnosis); C2945599|Mild	0	J+S
EN19	elevated	75540009|High	0	yes	75540009|High	0	yes	255604002|Mild	0	J+S	no good solution for refining graduation adj.	C0742906|elevated C-reactive protein (diagnosis)	0	yes	C0742906|elevated C-reactive protein (diagnosis)	0	yes	C0742906|elevated C-reactive protein (diagnosis); C2945599|Mild	0	J+S
EN19	.
EN19	An
EN19	AP	399348003|Antero-posterior projection (qualifier value)	0	yes	268425006|Pelvis X-ray	1	no	399348003|Antero-posterior projection (qualifier value); 40348008 |Skeletal X-ray of pelvis and hip (procedure)|287579007 |Right hip region structure (body structure)|	0	J+S		C1999039|AP	0	yes		3		C1999039|Anterior-Posterior; C0554740|pelvic x-ray (procedure); C0203262|Hip X-ray; C0524470|Right Hip	0	J+S
EN19	of				268425006|Pelvis X-ray	1	no	399348003|Antero-posterior projection (qualifier value); 40348008 |Skeletal X-ray of pelvis and hip (procedure)|287579007 |Right hip region structure (body structure)|	0	J+S						3		C1999039|Anterior-Posterior; C0554740|pelvic x-ray (procedure); C0203262|Hip X-ray; C0524470|Right Hip	0	J+S
EN19	pelvis	268425006|Pelvis X-ray	1	yes	268425006|Pelvis X-ray	1	yes	399348003|Antero-posterior projection (qualifier value); 40348008 |Skeletal X-ray of pelvis and hip (procedure)|287579007 |Right hip region structure (body structure)|	0	J+S		C0554740|pelvic x-ray (procedure)	1	yes		3		C1999039|Anterior-Posterior; C0554740|pelvic x-ray (procedure); C0203262|Hip X-ray; C0524470|Right Hip	0	J+S
EN19	and
EN19	R	24028007|Rt - Right	0	yes	24028007|Rt - Right	0	no	399348003|Antero-posterior projection (qualifier value); 40348008 |Skeletal X-ray of pelvis and hip (procedure)|287579007 |Right hip region structure (body structure)|	0	J+S		C0205090|Right	0	yes	C0205090|Right	0	no	C1999039|Anterior-Posterior; C0554740|pelvic x-ray (procedure); C0203262|Hip X-ray; C0524470|Right Hip	0	J+S
EN19	hip	408740001|Radiography of hip (procedure)	0	yes	408740001|Radiography of hip (procedure)	0	yes	399348003|Antero-posterior projection (qualifier value); 40348008 |Skeletal X-ray of pelvis and hip (procedure)|287579007 |Right hip region structure (body structure)|	0	J+S		C0203262|Hip X-ray	0	yes	C0203262|Hip X-ray	0	yes	C1999039|Anterior-Posterior; C0554740|pelvic x-ray (procedure); C0203262|Hip X-ray; C0524470|Right Hip	0	J+S
EN19	films	408740001|Radiography of hip (procedure)	0	yes				408740001|Radiography of hip (procedure); 24028007|Rt - Right; 399348003|Antero-posterior projection (qualifier value)	0	J+S		C0203262|Hip X-ray	0	yes				C1999039|Anterior-Posterior; C0554740|pelvic x-ray (procedure); C0203262|Hip X-ray; C0524470|Right Hip	0	J+S
EN19	were
EN19	unremarkable				17621005|Normal	0	yes	17621005|Normal	0	J+S					C0205307|Normal	0	yes	C0205307|Normal	0	J+S
EN19	.
EN19	Physical	5880005|Clinical examination	0	yes	5880005|Clinical examination	0	yes	5880005|Clinical examination	0	J+S		C0031809|Examination, Physical	0	yes	C0031809|Examination, Physical	0	yes	C0031809|Examination, Physical	0	J+S
EN19	examination	5880005|Clinical examination	0	yes	5880005|Clinical examination	0	yes	5880005|Clinical examination	0	J+S		C0031809|Examination, Physical	0	yes	C0031809|Examination, Physical	0	yes	C0031809|Examination, Physical	0	J+S
EN19	of
EN19	the
EN19	RLE	62175007|Right lower extremity	1	no				62175007|Right lower extremity	1	J+S		C0230415|Right lower extremity	1	no				C0230415|Right lower extremity	1	J+S
EN19	showed
EN19	mild	255604002|Mild	0	yes	255604002|Mild	0	yes	49218002|Arthralgia of hip; 255604002|Mild; Right hip region structure (body structure)|	0	J+S		C2945599|Mild	0	yes	C2945599|Mild	0	yes	C0019559|Coxalgia; C2945599|Mild; C0524470|Right Hip	0	J+S
EN19	pain	49218002|Arthralgia of hip	0	yes	49218002|Arthralgia of hip	0	yes	49218002|Arthralgia of hip; 255604002|Mild; Right hip region structure (body structure)|	0	J+S		C2031134|hip pain was elicited at the initiation of movement	0	yes	C0019559|Coxalgia	0	yes	C0019559|Coxalgia; C2945599|Mild; C0524470|Right Hip	0	J+S
EN19	in
EN19	right	24028007|Rt - Right	0	yes	24028007|Rt - Right	0	yes	49218002|Arthralgia of hip; 255604002|Mild; Right hip region structure (body structure)|	0	J+S		C0205090|Right	0	yes	C0205090|Right	0	yes	C0019559|Coxalgia; C2945599|Mild; C0524470|Right Hip	0	J+S
EN19	hip	49218002|Arthralgia of hip	0	yes	49218002|Arthralgia of hip	0	yes	49218002|Arthralgia of hip; 255604002|Mild; Right hip region structure (body structure)|	0	J+S		C2031134|hip pain was elicited at the initiation of movement	0	yes	C0019559|Coxalgia	0	yes	C0019559|Coxalgia; C2945599|Mild; C0524470|Right Hip	0	J+S
EN19	with
EN19	some
EN19	movements		3						3	J+S		C2031134|hip pain was elicited at the initiation of movement	0	yes				C2031134|hip pain was elicited at the initiation of movement	0	J+S
EN19	.
EN19	When
EN19	patient
EN19	was
EN19	distracted				414039005|Distraction (procedure)	0	yes	414039005|Distraction (procedure)	0	J+S					C1369038|Distraction	0	yes	C1369038|Distraction	0	J+S
EN19	some
EN19	maneuvers							363215001 |Musculoskeletal system physical examination (procedure)|	1	J+S								C0475091|Musculoskeletal system physical examination	1	J+S
EN19	were
EN19	not
EN19	painful	22253000|Pain observations	0	yes	22253000|Pain observations	0	yes	22253000 |Pain (finding)|	0	J+S		C0030193|Pain	0	yes	C0030193|Pain	0	yes	C0030193|Pain	0	J+S
EN19	.
NL0	Exercise		3		421704003|New York Heart Association Classification - Class II (finding);420913000|New York Heart Association Classification - Class III (finding)	0	no	406203001 |Endurance (observable entity)|	2	J+S		C0948372|Exercise capacity decreased	1	yes	C1882083|NYHA Class	0	no	C1882083|NYHA Class	1	J+S
NL0	capacity		3		421704003|New York Heart Association Classification - Class II (finding);420913000|New York Heart Association Classification - Class III (finding)	0	no	406203001 |Endurance (observable entity)|	2	J+S		C0948372|Exercise capacity decreased	1	yes	C1882083|NYHA Class	0	no	C1882083|NYHA Class	1	J+S
NL0	is				421704003|New York Heart Association Classification - Class II (finding);420913000|New York Heart Association Classification - Class III (finding)	0	no								C1882083|NYHA Class	0	no
NL0	stage		3		421704003|New York Heart Association Classification - Class II (finding);420913000|New York Heart Association Classification - Class III (finding)	0	no	421704003|New York Heart Association Classification - Class II (finding);420913000|New York Heart Association Classification - Class III (finding)	0	J+S		C1882085|New York Heart Association Class II;C1882086|NYHA Class III	0	yes	C1882083|NYHA Class	0	no	C1882085|New York Heart Association Class II;C1882086|NYHA Class III	0	J+S
NL0	2		3		421704003|New York Heart Association Classification - Class II (finding);420913000|New York Heart Association Classification - Class III (finding)	0	no	421704003|New York Heart Association Classification - Class II (finding)	0	J+S		C1882085|New York Heart Association Class II	0	yes	C1882083|NYHA Class	0	no	C1882085|New York Heart Association Class II	0	J+S
NL0	to				421704003|New York Heart Association Classification - Class II (finding);420913000|New York Heart Association Classification - Class III (finding)	0	no								C1882083|NYHA Class	0	no
NL0	3		3		421704003|New York Heart Association Classification - Class II (finding);420913000|New York Heart Association Classification - Class III (finding)	0	no	420913000|New York Heart Association Classification - Class III (finding)	0	J+S		C1882086|NYHA Class III	0	yes	C1882083|NYHA Class	0	no	C1882086|NYHA Class III	0	J+S
NL0	according				421704003|New York Heart Association Classification - Class II (finding);420913000|New York Heart Association Classification - Class III (finding)	0	no								C1882083|NYHA Class	0	no
NL0	to				421704003|New York Heart Association Classification - Class II (finding);420913000|New York Heart Association Classification - Class III (finding)	0	no								C1882083|NYHA Class	0	no
NL0	NYHA		3		421704003|New York Heart Association Classification - Class II (finding);420913000|New York Heart Association Classification - Class III (finding)	0	no	421704003|New York Heart Association Classification - Class II (finding);420913000|New York Heart Association Classification - Class III (finding)	0	J+S		C1882085|New York Heart Association Class II;C1882086|NYHA Class III	0	yes	C1882083|NYHA Class	0	no	C1882085|New York Heart Association Class II;C1882086|NYHA Class III	0	J+S
NL0	.
NL0	These
NL0	ailments
NL0	have
NL0	substantially
NL0	increased				271299001|Patient's condition worsened	2	no	271299001|Patient's condition worsened	0	J+S					C0205217|augmented	0	yes	C0332271|Worsening pattern	2	J+S
NL0	since
NL0	October
NL0	1980.
NL0	Shopping	129026007|Shopping independent	1	yes	300723007|Difficulty performing shopping activities	2	yes	300723007|Difficulty performing shopping activities	0	J+S		C2350011|shopping	0	yes	C2350011|shopping	0	yes	C0577439| Difficulty performing shopping activities	0	J+S
NL0	household	129072006|Housework independent	1	no	286189006|Difficulty tidying house	2	no	365304007 |Finding related to ability to perform housekeeping activities (finding)|; 371157007 |Has difficulty doing (qualifier value)|	0	J+S			3			3			3	J+S
NL0	and
NL0	light	129861002|Physical activity finding	2	no		3		129861002|Physical activity finding; 371157007 |Has difficulty doing (qualifier value)|	2	J+S			3			3			3	J+S
NL0	physical	129861002|Physical activity finding	2	yes		3		129861002|Physical activity finding; 371157007 |Has difficulty doing (qualifier value)|	2	J+S			3			3			3	J+S
NL0	activity	129861002|Physical activity finding	2	yes		3		129861002|Physical activity finding; 371157007 |Has difficulty doing (qualifier value)|	2	J+S			3			3			3	J+S
NL0	cause		3										3
NL0	problems		3		286189006|Difficulty tidying house;300723007|Difficulty performing shopping activities	2	no						3		C0033213|Issue	0	yes
NL0	.
NL0	The
NL0	patient
NL0	experiences
NL0	distinct
NL0	anginous	426396005|Cardiac chest pain (finding)	1	no	194828000|Angina	2	no	194828000|Angina	0	J+S		C0002962|Anginal pain	0	yes	C0742281|angina chest pain	0	no	C0002962|Anginal pain	0	J+S
NL0	pains	426396005|Cardiac chest pain (finding)	1	yes	194828000|Angina	2	no	194828000|Angina	0	J+S		C0002962|Anginal pain	0	yes	C0742281|angina chest pain	0	no	C0002962|Anginal pain	0	J+S
NL0	even
NL0	when
NL0	undressing					3		284989005 | Difficulty undressing (finding)	2	J+S						3			3	J+S
NL0	independently					3		284989005 | Difficulty undressing (finding)	2	J+S						3			3	J+S
NL0	and
NL0	taking				284796001|Difficulty showering self	2	no	284796001|Difficulty showering self	2	J+S
NL0	a				284796001|Difficulty showering self	2	no	284796001|Difficulty showering self	2	J+S
NL0	shower				284796001|Difficulty showering self	2	no	284796001|Difficulty showering self	2	J+S					C2322572|showering (history)	0	yes	C2322572|showering (history)	2	J+S
NL0	.
NL0	Cold		3						3	J+S	Not in ATP	C0719425|Cold	0	yes				C0719425|Cold	0	J+S
NL0	and
NL0	wind		3						3	J+S			3						3	J+S
NL0	are
NL0	provoking	410658008|Provoked by (attribute)	0	yes	410658008|Provoked by (attribute)	0	yes	410658008|Provoked by (attribute)	0	J+S			3			3			3	J+S
NL0	factors	410658008|Provoked by (attribute)	0	yes	410658008|Provoked by (attribute)	0	yes	410658008|Provoked by (attribute)	0	J+S			3			3			3	J+S
NL0	as
NL0	well
NL0	.
NL0	this
NL0	despite
NL0	adequate
NL0	therapy
NL0	with
NL0	metoprolol	372826007|Metoprolol (substance)	0	yes	372826007|Metoprolol (substance)	0	yes	372826007|Metoprolol (substance)	0	J+S		C0025859|Metoprolol	0	yes	C0025859|Metoprolol	0	yes	C0025859|Metoprolol	0	J+S
NL0	50
NL0	mg	258684004|milligram (qualifier value)	0	yes	258684004|milligram (qualifier value)	0	yes	258684004|milligram (qualifier value)	0	J+S		C0439210|mg	0	yes	C0439210|mg	0	yes	C0439210|mg	0	J+S
NL0	2				229799001|bd - Twice daily	0	no	229799001|bd - Twice daily	0	J+S					C0585361|BID	0	no	C0585361|BID	0	J+S
NL0	x				307439001|Four times a day	0	no	229799001|bd - Twice daily	0	J+S					C0585291|quarter in die	0	no	C0585361|BID	0	J+S
NL0	per				307439001|Four times a day	0	no	229799001|bd - Twice daily	0	J+S					C0585291|quarter in die	0	no	C0585361|BID	0	J+S
NL0	day				307439001|Four times a day	0	yes	229799001|bd - Twice daily	0	J+S					C0585291|quarter in die	0	yes	C0585361|BID	0	J+S
NL0	isosorbide	5924003|Isosorbide dinitrate	0	yes	387332007|Isosorbide dinitrate (substance)	0	yes	387332007|Isosorbide dinitrate (substance)	0	J+S		C0064079|5-ISMN	0	yes	C0022252|Dinitrate, Isosorbide	0	yes	C0022252|Dinitrate, Isosorbide	0	J+S
NL0	dinitrate	5924003|Isosorbide dinitrate	0	yes	387332007|Isosorbide dinitrate (substance)	0	yes	387332007|Isosorbide dinitrate (substance)	0	J+S		C0064079|5-ISMN	0	yes	C0022252|Dinitrate, Isosorbide	0	yes	C0022252|Dinitrate, Isosorbide	0	J+S
NL0	recart
NL0	20
NL0	mg	258684004|milligram (qualifier value)	0	yes	258684004|milligram (qualifier value)	0	yes	258684004|milligram (qualifier value)	0	J+S		C0439210|mg	0	yes	C0439210|mg	0	yes	C0439210|mg	0	J+S
NL0	3				229798009|3x /day	0	no	229798009|3x /day	0	J+S					C0556984|Three Times Daily	0	no	C0556984|Three Times Daily	0	J+S
NL0	x				307439001|Four times a day	0	no	229798009|3x /day	0	J+S					C0585291|quarter in die	0	no	C0556984|Three Times Daily	0	J+S
NL0	per				307439001|Four times a day	0	no	229798009|3x /day	0	J+S					C0585291|quarter in die	0	no	C0556984|Three Times Daily	0	J+S
NL0	day				307439001|Four times a day	0	yes	229798009|3x /day	0	J+S					C0585291|quarter in die	0	yes	C0556984|Three Times Daily	0	J+S
NL0	and
NL0	Nifedipine	387490003|Nifedipine (substance)	0	yes	387490003|Nifedipine (substance)	0	yes	387490003|Nifedipine (substance)	0	J+S		C0028066|Nifedipine	0	yes	C0028066|Nifedipine	0	yes	C0028066|Nifedipine	0	J+S
NL0	10
NL0	mg	258684004|milligram (qualifier value)	0	yes	258684004|milligram (qualifier value)	0	yes	258684004|milligram (qualifier value)	0	J+S		C0439210|mg	0	yes	C0439210|mg	0	yes	C0439210|mg	0	J+S
NL0	4				307439001|Four times a day	0	no	307439001|Four times a day	0	J+S					C0585291|quarter in die	0	no	C0585291|quarter in die	0	J+S
NL0	x				307439001|Four times a day	0	no	307439001|Four times a day	0	J+S					C0585291|quarter in die	0	no	C0585291|quarter in die	0	J+S
NL0	per				307439001|Four times a day	0	no	307439001|Four times a day	0	J+S					C0585291|quarter in die	0	no	C0585291|quarter in die	0	J+S
NL0	day				307439001|Four times a day	0	yes	307439001|Four times a day	0	J+S					C0585291|quarter in die	0	yes	C0585291|quarter in die	0	J+S
NL0	.
NL0	Physical	5880005|Clinical examination	0	yes	5880005|Clinical examination	0	yes	5880005 |Physical examination procedure (procedure)|	0	J+S		C0031809|Examination, Physical	0	yes	C0031809|Examination, Physical	0	yes	C0031809|Examination, Physical	0	J+S
NL0	examination	5880005|Clinical examination	0	yes	5880005|Clinical examination	0	yes	5880005 |Physical examination procedure (procedure)|	0	J+S		C0031809|Examination, Physical	0	yes	C0031809|Examination, Physical	0	yes	C0031809|Examination, Physical	0	J+S
NL0	revealed
NL0	no
NL0	signs				84114007|HF - Heart failure	0	no								C0018801|Heart failure	0	no
NL0	of				84114007|HF - Heart failure	0	no								C0018801|Heart failure	0	no
NL0	heart	84114007|HF - Heart failure	0	yes	84114007|HF - Heart failure	0	yes	84114007|HF - Heart failure	0	J+S		C0018801|Heart failure	0	yes	C0018801|Heart failure	0	yes	C0018801|Heart failure	0	J+S
NL0	failure	84114007|HF - Heart failure	0	yes	84114007|HF - Heart failure	0	yes	84114007|HF - Heart failure	0	J+S		C0018801|Heart failure	0	yes	C0018801|Heart failure	0	yes	C0018801|Heart failure	0	J+S
NL0	.
NL4	Physical	5880005|Clinical examination	0	yes	5880005|Clinical examination	0	yes	5880005 |Physical examination procedure (procedure)|	0	J+S		C0031809|Examination, Physical	0	yes	C0031809|Examination, Physical	0	yes	C0031809|Examination, Physical	0	J+S
NL4	examination	5880005|Clinical examination	0	yes	5880005|Clinical examination	0	yes	5880005 |Physical examination procedure (procedure)|	0	J+S		C0031809|Examination, Physical	0	yes	C0031809|Examination, Physical	0	yes	C0031809|Examination, Physical	0	J+S
NL4	:
NL4	At
NL4	the
NL4	latest
NL4	outpatient								3	J+S								C0598836|checkup	1	J+S
NL4	checkup							386053000|Patient evaluation procedure	2	J+S								C0598836|checkup	1	J+S
NL4	on
NL4	29
NL4	April
NL4	2002
NL4	we
NL4	determined
NL4	a
NL4	body		3		225171007|Weight and body mass assessment procedure (procedure)	0	yes	39857003 |Weighing patient (procedure)|	2	J+S	Not in ATP	C1305866|Weight	0	yes	C1305866|Weight	0	yes	C1305866|Weight	2	J+S
NL4	weight		3		225171007|Weight and body mass assessment procedure (procedure)	0	yes	39857003 |Weighing patient (procedure)|	2	J+S	Not in ATP	C1305866|Weight	0	yes	C1305866|Weight	0	yes	C1305866|Weight	2	J+S
NL4	of
NL4	76
NL4	kg	258683005|kilogram (qualifier value)	0	yes	258683005|kilogram (qualifier value)	0	yes	258683005|kilogram (qualifier value)	0	J+S		C1305866|Weight	0	yes	C0439209|kg	0	yes	C0439209|kg	0	J+S
NL4	at
NL4	a
NL4	size	246115007|Size	0	yes	271603002|Length and growth	2	no	246115007|Size	2	J+S	This is better [50373000 | Body height measure (observable entity)] but it is not in ATP	C0456389|Size	0	yes	C0456389|Size	2	yes	C0456389|Size	2	J+S
NL4	of
NL4	1.59
NL4	meters	272185007|Meters	0	yes	258669008|meter (qualifier value)	0	yes	258669008|meter (qualifier value)	0	J+S		C0441074|meters	0	yes	C0475209|m	0	yes	C0475209|meters	0	J+S
NL4	.
NL4	Blood	386536003|Systemic blood pressure (observable entity)	0	yes	386536003|Systemic blood pressure (observable entity)	0	yes	386536003|Systemic blood pressure (observable entity)	0	J+S		C0005824|Blood Pressure Determination	0	yes	C1271104|Blood Pressure Finding	0	yes	C1271104|Blood Pressure Finding	0	J+S
NL4	pressure	386536003|Systemic blood pressure (observable entity)	0	yes	386536003|Systemic blood pressure (observable entity)	0	yes	386536003|Systemic blood pressure (observable entity)	0	J+S		C0005824|Blood Pressure Determination	0	yes	C1271104|Blood Pressure Finding	0	yes	C1271104|Blood Pressure Finding	0	J+S
NL4	140/90.
NL4	Other
NL4	than
NL4	that
NL4	no
NL4	new
NL4	deviations
NL4	.
NL4	Lab				118246004|Laboratory test finding	0	yes	118246004|Laboratory test finding	0	J+S					C0022885|Laboratory test	0	yes	C0022885|Laboratory test	0	J+S
NL4	test				118246004|Laboratory test finding	0	no	118246004|Laboratory test finding	0	J+S					C0022885|Laboratory test	0	yes	C0022885|Laboratory test	0	J+S
NL4	:
NL4	postprandial	24863003|pc - post cibum	0	yes	24863003|pc - post cibum	0	yes	24863003|pc - post cibum	0	J+S		C0376674|Period, Postcibal	0	yes	C0376674|Period, Postcibal	0	yes	C0376674|Period, Postcibal	0	J+S
NL4	glucose	72191006|Glucose measurement, plasma	1	yes	36048009|Glucose measurement	0	yes	36048009|Glucose measurement	0	J+S		C0337438|Glucose	0	yes	C0337438|Glucose	0	yes	C0337438|Glucose	0	J+S
NL4	level	72191006|Glucose measurement, plasma	1	yes	36048009|Glucose measurement	0	no	36048009|Glucose measurement	0	J+S		C0337438|Glucose	0	yes	C0337438|Glucose	0	yes	C0337438|Glucose	0	J+S
NL4	:
NL4	8.3
NL4	mmol	258813002|Millimole/liter	0	yes	258813002|Millimole/liter	0	yes	258813002|Millimole/liter	0	J+S		C0337438|Glucose	0	yes	C1532563|Millimole per Liter	0	yes	C1532563|Millimole per Liter	0	J+S
NL4	/	258813002|Millimole/liter	0	yes	258813002|Millimole/liter	0	yes	258813002|Millimole/liter	0	J+S		C0337438|Glucose	0	yes	C1532563|Millimole per Liter	0	yes	C1532563|Millimole per Liter	0	J+S
NL4	l	258813002|Millimole/liter	0	yes	258813002|Millimole/liter	0	yes	258813002|Millimole/liter	0	J+S		C0337438|Glucose	0	yes	C1532563|Millimole per Liter	0	yes	C1532563|Millimole per Liter	0	J+S
NL4	.
NL4	Urine	69376001|Urinalysis, glucose, qualitative	1	yes	167285005|Urine ketone test;30994003|Glucose measurement, urine	0	yes	30994003|Glucose measurement, urine	1	J+S	anaphora, only to resolve with heavy domain knowledge	C0004076|urine glucose measurement (lab test)	1	yes	C0004076|urine glucose measurement (lab test);C2188509|urine acetone measurement (lab test)	0	yes	C0004076|urine glucose measurement (lab test)	1	J+S
NL4	test	69376001|Urinalysis, glucose, qualitative	1	yes	30994003|Glucose measurement, urine	1	no	30994003|Glucose measurement, urine	1	J+S		C0004076|urine glucose measurement (lab test)	1	yes	C0004076|urine glucose measurement (lab test)	1	no	C0004076|urine glucose measurement (lab test)	1	J+S
NL4	and
NL4	acetone	105050005|Acetone measurement	2	yes	167285005|Urine ketone test	2	yes	167285005|Urine ketone test	1	J+S		C0523997|Acetone	0	yes	C2188509|urine acetone measurement (lab test)	0	yes	C2188509|urine acetone measurement (lab test)	1	J+S
NL4	both
NL4	negative				260385009|Negative	0	yes	260385009|Negative	0	J+S					C1513916|Negative	0	yes	C1513916|Negative	0	J+S
NL4	.
NL4	Recommendation
NL4	:
NL4	Based
NL4	on
NL4	the
NL4	lab				118246004|Laboratory test finding	0	yes	118246004|Laboratory test finding	0	J+S					C0022885|Laboratory test	0	yes	C0022885|Laboratory test	0	J+S
NL4	results				118246004|Laboratory test finding	0	no	118246004|Laboratory test finding	0	J+S					C0022885|Laboratory test	0	no	C0022885|Laboratory test	0	J+S
NL4	we
NL4	made
NL4	no
NL4	changes
NL4	at
NL4	present
NL4	.
NL4	Outpatient		3									C1549405|Outpatient	0	yes
NL4	checkup		3					386053000|Patient evaluation procedure	2	J+S		C0598836|checkup	0	yes				C0598836|checkup	0	J+S
NL4	scheduled
NL4	for
NL4	end
NL4	of
NL4	this
NL4	year
NL4	.
NL4	For
NL4	diabetes	73211009|Diabetes mellitus	1	yes	170742000|Diabetic monitoring (regime/therapy)	0	yes	170742000|Diabetic monitoring (regime/therapy)	0	J+S		C0422587|diabetes monitoring	0	yes	C0422587|diabetes monitoring	0	yes	C0422587|diabetes monitoring	0	J+S
NL4	monitoring	360152008|Monitoring - action	0	yes	170742000|Diabetic monitoring (regime/therapy)	0	yes	170742000|Diabetic monitoring (regime/therapy)	0	J+S		C0422587|diabetes monitoring	0	yes	C0422587|diabetes monitoring	0	yes	C0422587|diabetes monitoring	0	J+S
NL4	in
NL4	the
NL4	meantime
NL4	patient
NL4	will
NL4	contact
NL4	you
NL4	again
NL4	.
NL4	Medication							416608005|Drug therapy (procedure)	0	J+S								C0013216|Pharmacotherapy	0	J+S
NL4	:
NL4	1½
NL4	glibenclamide	384978002|Glibenclamide	0	yes	384978002|Glibenclamide	0	yes	384978002|Glibenclamide	0	J+S		C0017628|Glibenclamide	0	yes	C0017628|Glibenclamide	0	yes	C0017628|Glibenclamide	0	J+S
NL4	in	396147000|Once a day, in the evening (qualifier value)	0	yes	3157002|During the evening	0	no	396147000|Once a day, in the evening (qualifier value)	0	J+S			3		C1548626|in the evening at institution-specified time	2		C0585330|quaque post meridiem	2	J+S
NL4	the	396147000|Once a day, in the evening (qualifier value)	0	yes	3157002|During the evening	0	yes	396147000|Once a day, in the evening (qualifier value)	0	J+S			3		C1548626|in the evening at institution-specified time	2		C0585330|quaque post meridiem	2	J+S
NL4	evening	396147000|Once a day, in the evening (qualifier value)	0	yes	3157002|During the evening	0	yes	396147000|Once a day, in the evening (qualifier value)	0	J+S			3		C1548626|in the evening at institution-specified time	2	yes	C0585330|quaque post meridiem	2	J+S
NL4	plus
NL4	3
NL4	-
NL4	5
NL4	tablets	428673006|Tablet - unit of product usage (qualifier value)	0	yes	385055001|Tablet	0	yes	428673006|Tablet - unit of product usage (qualifier value)	0	J+S		C1705223|Tablet Dosing Unit	0	yes	C0039225|Tablets	0	yes	C1705223|Tablet Dosing Unit	0	J+S
NL4	of
NL4	magnesium	66389008|Magnesium oxide	0	yes	66389008|Magnesium oxide	0	yes	66389008|Magnesium oxide	0	J+S		C0024477|Magnesium Oxide	0	yes	C0024477|Magnesium Oxide	0	yes	C0024477|Magnesium Oxide	0	J+S
NL4	oxide	66389008|Magnesium oxide	0	yes	66389008|Magnesium oxide	0	yes	66389008|Magnesium oxide	0	J+S		C0024477|Magnesium Oxide	0	yes	C0024477|Magnesium Oxide	0	yes	C0024477|Magnesium Oxide	0	J+S
NL4	as	225761000|prn	0	yes	225761000|prn	0	yes	225761000|prn	0	J+S		C0558288|As Required	0	yes	C0558288|As Required	0	yes	C0558288|As Required	0	J+S
NL4	needed	225761000|prn	0	no	225761000|prn	0	yes	225761000|prn	0	J+S		C0558288|As Required	0	yes	C0558288|As Required	0	yes	C0558288|As Required	0	J+S
NL4	.
SE54	Breast	290061004|Soft breast	0	yes	80248007|Left breast	0	yes	80248007|Left breast	0	J+S		C0567478|soft breast	0	yes	C0222601|Left Breast	0	yes	C0222601|Left Breast	0	J+S
SE54	Left	7771000|Left side	0	yes	80248007|Left breast	0	yes	80248007|Left breast	0	J+S		C1282914|Surrounding	0	yes	C0222601|Left Breast	0	yes	C0222601|Left Breast	0	J+S
SE54	surgery	422411000|Surgical scar (disorder)	0	yes	422411000|Surgical scar (disorder)	0	no	422411000|Surgical scar (disorder)	0	J+S		C0334150|Surgical scar	0	yes	C0334150|Surgical scar	0	no	C0334150|Surgical scar	0	J+S
SE54	area				42798000|Area	0	yes	131184002 |Area of defined region (qualifier value)|	1	J+S					C0205146|Area	0	yes	C0205146|Area	0	J+S
SE54	soft	290061004|Soft breast	0	yes	37378003|Soft	0	yes	290061004|Soft breast	1	J+S		C0567478|soft breast	0	yes	C0205358|Softly	0	yes	C0567478|soft breast	1	J+S
SE54	and
SE54	good	20572008|Good	0	yes	20572008|Good	0	yes	20572008|Good	0	J+S		C0205170|Good	0	yes	C1561563|Good	0	yes	C0205170|Good	0	J+S
SE54	around	355648006|Surrounding	0	no	355648006|Surrounding	0	no	355648006|Surrounding	0	J+S		C1282914|Surrounding	0	no	C1282914|Surrounding	0	no	C1282914|Surrounding	0	J+S
SE54	the
SE54	scar	422411000|Surgical scar (disorder)	0	yes	422411000|Surgical scar (disorder)	0	yes	422411000|Surgical scar (disorder)	0	J+S		C0334150|Surgical scar	0	yes	C0334150|Surgical scar	0	yes	C0334150|Surgical scar	0	J+S
SE54	.
SE54	No
SE54	surface	410679008|Surface (qualifier value)	0	yes	164679000|On examination - sign surface irregular (finding)	0	yes	164679000|On examination - sign surface irregular (finding)	0	J+S		C0205148|Surface	0	yes	C1180212|Skin surface	1	yes	C1180212|Skin surface	1	J+S
SE54	irregularities	49608001|Irregular (qualifier value)	0	no	164679000|On examination - sign surface irregular (finding)	0	yes	164679000|On examination - sign surface irregular (finding)	0	J+S		C0205271|Irregular	0	no	C0205271|Irregular	2	no	C0205271|Irregular	0	J+S
SE54	.
SE54	Well	20572008|Good	0	yes	20572008|Good	0	yes	20572008|Good	0	J+S		C0205170|Good	0	yes	C0205170|Good	0	yes	C0205170|Good	0	J+S
SE54	deflated		3			3			3	J+S		C0680996|deflation	0	yes		3			3	J+S
SE54	thoracic	43799004|Thoracic cavity structure	0	yes	43799004|Thoracic cavity structure	0	yes	43799004|Thoracic cavity structure	1	J+S		C0230139|Pectoral cavity	0	yes	C0230139|Pectoral cavity	0	yes	C0230139|Pectoral cavity	1	J+S
SE54	cavity	43799004|Thoracic cavity structure	0	yes	43799004|Thoracic cavity structure	0	yes	43799004|Thoracic cavity structure	1	J+S		C0230139|Pectoral cavity	0	yes	C0230139|Pectoral cavity	0	yes	C0230139|Pectoral cavity	1	J+S
SE54	.
SE54	Axillae	91470000|Axillary region	0	yes	91470000|Axillary region	0	yes	91470000|Axillary region	0	J+S		C0004454|Axilla	0	yes	C0004454|Axilla	0	yes	C0004454|Axilla	0	J+S
SE54	well	20572008|Good	0	yes				20572008|Good	0	J+S		C0205170|Good	0	yes				C0205170|Good	0	J+S
SE54	deflated		3			3			3	J+S		C0680996|deflation	0	yes		3			3	J+S
SE54	as
SE54	well
SE54	.
SE54	no				290084006|Breast normal	1	no	17621005 |Normal (qualifier value)|	0	J+S					C0567498|breast normal	1	no	C0205307|Normal	0	J+S
SE54	findings				290084006|Breast normal	1	no	17621005 |Normal (qualifier value)|	0	J+S					C0567498|breast normal	1	no	C0205307|Normal	0	J+S
SE54	.				290084006|Breast normal	1	no								C0567498|breast normal	1	no
SE54	Right	73056007|Right breast	1	yes	24028007|Rt - Right	0	yes	73056007|Right breast	1	J+S		C0222600|Right Breast	1	yes	C0205090|Right	0	yes	C0222600|Right Breast	1	J+S
SE54	side	73056007|Right breast	1	no	24028007|Rt - Right	0	yes	73056007|Right breast	1	J+S		C0222600|Right Breast	1	no	C0205090|Right	0	yes	C0222600|Right Breast	1	J+S
SE54	:
SE54	Surgery	63130001|Surgical scar	0	yes	422411000|Surgical scar (disorder)	0	no	422411000|Surgical scar (disorder)	0	J+S		C0334150|Surgical scar	0	yes	C0334150|Surgical scar	0	no	C0334150|Surgical scar	0	J+S
SE54	area				42798000|Area	0	yes	131184002 |Area of defined region (qualifier value)|	1	J+S					C0205146|Area	0	yes	C0205146|Area	0	J+S
SE54	looks
SE54	good	20572008|Good	0	yes	20572008|Good	0	yes	20572008|Good	0	J+S		C0205170|Good	0	yes	C1561563|Good	0	yes	C0205170|Good	0	J+S
SE54	around	355648006|Surrounding	0	no	355648006|Surrounding	0	no	355648006|Surrounding	0	J+S		C1282914|Surrounding	0	no	C1282914|Surrounding	0	no	C1282914|Surrounding	0	J+S
SE54	the
SE54	scar	63130001|Surgical scar	0	yes	422411000|Surgical scar (disorder)	0	yes	422411000|Surgical scar (disorder)	0	J+S		C0334150|Surgical scar	0	yes	C0334150|Surgical scar	0	yes	C0334150|Surgical scar	0	J+S
SE54	.
SE54	No
SE54	left		3		129258009|Redundant tissue	0	yes	129258009|Redundant tissue	0	J+S		C1527428|Remaining	0	yes	C1265574|redundant tissue	0	yes	C1265574|redundant tissue	0	J+S
SE54	over		3		129258009|Redundant tissue	0	yes	129258009|Redundant tissue	0	J+S		C1527428|Remaining	0	yes	C1265574|redundant tissue	0	yes	C1265574|redundant tissue	0	J+S
SE54	breast	76752008|Breast	2	yes	76752008|Breast	0	yes	76752008 |Breast structure (body structure)|	0	J+S		C1521747|GLAND, MAMMARY	0	yes	C1265574|redundant tissue	0	yes	C1521747|GLAND, MAMMARY	0	J+S
SE54	tissue	76752008|Breast	2	no	129258009|Redundant tissue	0	yes	129258009|Redundant tissue	0	J+S		C1521747|GLAND, MAMMARY	0	yes	C1521747|GLAND, MAMMARY	0	yes	C1265574|redundant tissue	0	J+S
SE54	.
SE54	Some
SE54	overhanging		3			3		129258009|Redundant tissue	0	J+S			3			3		C1265574|redundant tissue	0	J+S
SE54	subcutaneous	429572003|Structure of subcutaneous fatty tissue of breast (body structure)	1	yes	67769002|Subcutaneous fatty tissue	0	yes	67769002|Subcutaneous fatty tissue	0	J+S		C0222331|Subcutaneous Adipose Tissue	0	yes	C0222331|Subcutaneous Adipose Tissue	0	yes	C0222331|Subcutaneous Adipose Tissue	0	J+S
SE54	fat	429572003|Structure of subcutaneous fatty tissue of breast (body structure)	1	yes	67769002|Subcutaneous fatty tissue	0	yes	67769002|Subcutaneous fatty tissue	0	J+S		C0222331|Subcutaneous Adipose Tissue	0	yes	C0222331|Subcutaneous Adipose Tissue	0	yes	C0222331|Subcutaneous Adipose Tissue	0	J+S
SE54	in
SE54	the
SE54	right	19654004|Right axillary region	0	yes	19654004|Right axillary region	0	yes	19654004|Right axillary region	0	J+S		C0230337|Right axilla	0	yes	C0230337|Right axilla	0	yes	C0230337|Right axilla	0	J+S
SE54	axilla	19654004|Right axillary region	0	yes	19654004|Right axillary region	0	yes	19654004|Right axillary region	0	J+S		C0230337|Right axilla	0	yes	C0230337|Right axilla	0	yes	C0230337|Right axilla	0	J+S
SE54	.
SE54	here
SE54	possibly
SE54	a
SE54	small	255507004|Small	0	yes	255507004|Small	0	yes	278848008 |Light - amount (qualifier value)|	0	J+S		C3869892|Small amount	0	yes	C0700321|littles	0	yes	C3869892|Small amount	0	J+S
SE54	portion	246205007|Quantity	0	no				278848008 |Light - amount (qualifier value)|	0	J+S		C3869892|Small amount	0	no				C3869892|Small amount	0	J+S
SE54	of
SE54	left		3		129258009|Redundant tissue	0	yes	129258009|Redundant tissue	0	J+S		C1527428|Remaining	0	yes	C1265574|redundant tissue	0	yes	C1265574|redundant tissue	0	J+S
SE54	over		3		129258009|Redundant tissue	0	yes	129258009|Redundant tissue	0	J+S		C1527428|Remaining	0	yes	C1265574|redundant tissue	0	yes	C1265574|redundant tissue	0	J+S
SE54	breast	76752008|Breast	2	yes	76752008|Breast	0	yes	76752008|Breast	0	J+S		C1521747|GLAND, MAMMARY	0	yes	C1265574|redundant tissue	0	yes	C1521747|GLAND, MAMMARY	0	J+S
SE54	tissue	76752008|Breast	2	no	129258009|Redundant tissue	0	yes	129258009|Redundant tissue	0	J+S		C1521747|GLAND, MAMMARY	0	yes	C1521747|GLAND, MAMMARY	0	yes	C1521747|GLAND, MAMMARY	0	J+S
SE54	as
SE54	well
SE54	.
SE54	difficult
SE54	to
SE54	evaluate
SE54	.
SE54	Has
SE54	a
SE54	considerable		3			3		129258009|Redundant tissue	0	J+S		C1546944|Significant	0	no		3		C1265574|redundant tissue	0	J+S
SE54	overhang		3			3		129258009|Redundant tissue	0	J+S			3			3		C1265574|redundant tissue	0	J+S
SE54	but
SE54	no
SE54	findings	118242002|Finding by palpation	0	yes	118242002|Finding by palpation	0	yes	118242002|Finding by palpation	0	J+S		C1290907|find methods	0	yes	C3540840|Sign or Symptom	2	yes	C1290907|find methods	0	J+S
SE54	upon	118242002|Finding by palpation	0	no	118242002|Finding by palpation	0	no					C1290907|find methods	0	no
SE54	palpating	118242002|Finding by palpation	0	yes	118242002|Finding by palpation	0	yes	118242002|Finding by palpation	0	J+S		C0030247|Palpation	0	yes	C0030247|Palpation	0	yes	C0030247|Palpation	0	J+S
SE54	.
NL6	Conclusion
NL6	:
NL6	Increased	35105006|Increased	0	yes	35105006|Increased	0	yes	35105006|Increased	0	J+S		C0205217|augmented	0	yes	C0205217|augmented	0	yes	C0205217|augmented	0	J+S
NL6	hydronephrosis	43064006|Hydronephrosis	0	yes	43064006|Hydronephrosis	0	yes	43064006|Hydronephrosis	0	J+S		C0020295|Hydronephroses	0	yes	C0020295|Hydronephroses	0	yes	C0020295|Hydronephroses	0	J+S
NL6	compared
NL6	to
NL6	previous				9130008|Previous	0	yes	9130008|Previous	0	J+S					C0205156|Former	0	yes	C0205156|Previous	0	J+S
NL6	ultrasound	303917008|Ultrasound of urinary tract (procedure)	1	yes	16310003|Ultrasonography	0	yes	16310003|Ultrasonography	0	J+S		C0205217|augmented	1	yes	C0041618|Echography	0	yes	C0041618|Echography	0	J+S	clear error
NL6	examination	303917008|Ultrasound of urinary tract (procedure)	1	no	16310003|Ultrasonography	0	no	16310003|Ultrasonography	0	J+S		C0205217|augmented	1	no	C0041618|Echography	0	no	C0041618|Echography	0	J+S	clear error
NL6	with
NL6	proximal	40415009|Neighbour of	0	yes	40415009|Neighbour of	0	yes	40415009 |Proximal (qualifier value)|	0	J+S		C0205107|Proximal	0	yes	C0205107|Proximal	0	yes	C0205107|Proximal	0	J+S
NL6	dilatation	95576001|Dilatation of ureter	0	yes	95576001|Dilatation of ureter	0	yes	95576001|Dilatation of ureter	0	J+S		C0521620|Hydroureter	0	yes	C0521620|Hydroureter	0	yes	C0521620|Hydroureter	1	J+S
NL6	of	95576001|Dilatation of ureter	0	yes	95576001|Dilatation of ureter	0	no	95576001|Dilatation of ureter	0	J+S		C0521620|Hydroureter	0	yes	C0521620|Hydroureter	0	no	C0521620|Hydroureter	1	J+S
NL6	ureter	95576001|Dilatation of ureter	0	yes	95576001|Dilatation of ureter	0	yes	95576001|Dilatation of ureter	0	J+S		C0521620|Hydroureter	0	yes	C0521620|Hydroureter	0	yes	C0521620|Hydroureter	1	J+S
NL6	probably
NL6	caused
NL6	by
NL6	a
NL6	ureteral	31054009|Calculus of ureter	0	yes	31054009|Calculus of ureter	0	yes	31054009|Calculus of ureter	0	J+S		C1456865|Ureteral calculus	0	yes	C0041952|Ureterolithiases	0	yes	C1456865|Ureteral calculus	0	J+S
NL6	calculus	31054009|Calculus of ureter	0	yes	31054009|Calculus of ureter	0	yes	31054009|Calculus of ureter	0	J+S		C1456865|Ureteral calculus	0	yes	C0041952|Ureterolithiases	0	yes	C1456865|Ureteral calculus	0	J+S
NL6	.
NL6	Therapy
NL6	decisions
NL6	changes
NL6	Infusion	36576007|Infusion procedures	0	yes	36576007|Infusion procedures	0	yes	36576007|Infusion procedures	0	J+S		C0574032|Infusion	0	yes	C0574032|Infusion	0	yes	C0574032|Infusion	0	J+S
NL6	Glucose	67079006|Glucose	0	yes	67079006|Glucose	0	yes	67079006|Glucose	0	J+S		C0017725|D Glucose	0	yes	C0017740|Glucose Hypertonic Solution	2	yes	C0017725|D Glucose	0	J+S
NL6	NaCl	327768006|Parenteral form sodium chloride (product)	1	no	70379000|Sodium chloride	0	yes	70379000|Sodium chloride	0	J+S	disagreement between product and substance	C0037494|Sodium Chloride	0	yes	C0036082|saline	0	yes	C0037494|Sodium Chloride	0	J+S
NL6	You
NL6	give
NL6	the
NL6	patient
NL6	an
NL6	NaCl	327768006|Parenteral form sodium chloride (product)	1	no	70379000|Sodium chloride	0	yes	70379000|Sodium chloride	0	J+S		C0037494|Sodium Chloride	0	yes	C0036082|saline	0	yes	C0037494|Sodium Chloride	0	J+S
NL6	infusion	36576007|Infusion procedures	0	yes	36576007|Infusion procedures	0	yes	36576007|Infusion procedures	0	J+S		C0574032|Infusion	0	yes	C0574032|Infusion	0	yes	C0574032|Infusion	0	J+S
NL6	based
NL6	guided
NL6	on
NL6	the
NL6	blood	392570002|Blood pressure finding (finding)	0	yes	386536003|Systemic blood pressure (observable entity)	0	yes	386536003|Systemic blood pressure (observable entity)	0	J+S		C0005824|Blood Pressure Determination	0	yes	C1271104|Blood Pressure Finding	0	yes	C1272641|Systemic arterial pressure	0	J+S
NL6	pressure	392570002|Blood pressure finding (finding)	0	yes	386536003|Systemic blood pressure (observable entity)	0	yes	386536003|Systemic blood pressure (observable entity)	0	J+S		C0005824|Blood Pressure Determination	0	yes	C1271104|Blood Pressure Finding	0	yes	C1272641|Systemic arterial pressure	0	J+S
NL6	.
NL6	An
NL6	infusion	36576007|Infusion procedures	0	yes	36576007|Infusion procedures	0	yes	36576007|Infusion procedures	0	J+S		C0574032|Infusion	0	yes	C0036082|saline	0	yes	C0574032|Infusion	0	J+S
NL6	shows
NL6	leads
NL6	to
NL6	a															3
NL6	positive
NL6	short					3			3	J+S					C0443303|short term	0	yes	C0683158|short term drug effect	0	J+S
NL6	-					3			3	J+S					C0443303|short term	0	yes	C0683158|short term drug effect	0	J+S
NL6	term					3			3	J+S					C0443303|short term	0	yes	C0683158|short term drug effect	0	J+S
NL6	effect				253861007|Effect	0	yes	69449002 |Drug action (finding)|	0	J+S					C1280500|effect	0	yes	C0683158|short term drug effect	0	J+S
NL6	in
NL6	the
NL6	up
NL6	to
NL6	amount
NL6	of
NL6	15
NL6	mmHg	259018001|Millimetre of mercury	1	no	259018001|Millimetre of mercury	0	yes	259018001|Millimetre of mercury	0	J+S		C0439475|mmHG	0	yes	C0439475|mmHG	0	yes	C0439475|mmHG	0	yes
NL6	on
NL6	the
NL6	blood	392570002|Blood pressure finding (finding)	0	yes	386536003|Systemic blood pressure (observable entity)	0	yes	386536003|Systemic blood pressure (observable entity)	0	J+S		C0005824|Blood Pressure Determination	0	yes	C1271104|Blood Pressure Finding	0	yes	C1272641|Systemic arterial pressure	0	J+S
NL6	pressure	392570002|Blood pressure finding (finding)	0	yes	386536003|Systemic blood pressure (observable entity)	0	yes	386536003|Systemic blood pressure (observable entity)	0	J+S		C0005824|Blood Pressure Determination	0	yes	C1271104|Blood Pressure Finding	0	yes	C1272641|Systemic arterial pressure	0	J+S
NL6	.
NL6	Antibiotics	255631004|Antibiotic (product)	0	yes				255631004|Antibiotic (product)	0	J+S	mistake (forgot code)	C0003232|antibiotic	0	yes	C0003232|antibiotic	0	yes	C0003232|antibiotic	0	J+S
NL6	:
NL6	cefamandole	372801003|Cefamandole (substance)	0	yes				372801003|Cefamandole (substance)	0	J+S		C0007541|Cefamandole	0	yes	C0007541|Cefamandole	0	yes	C0007541|Cefamandole	0	J+S
NL6	1
NL6	g	258682000|gram	0	yes				258682000|gram	0	J+S		C0439208|g	0	yes	C0439208|g	0	yes	C0439208|g	0	J+S
NL6	4	307439001|Four times a day	0	no				307439001|Four times a day	0	J+S		C0585291|quarter in die	0	yes				C0585291|quarter in die	0	J+S
NL6	x	307439001|Four times a day	0	no	229799001|bd - Twice daily	0	yes	307439001|Four times a day	0	J+S		C0585291|quarter in die	0	no	C0585361|BID	0	yes	C0585291|quarter in die	0	J+S
NL6	per	307439001|Four times a day	0	yes	229799001|bd - Twice daily	0	no	307439001|Four times a day	0	J+S		C0585291|quarter in die	0	yes	C0585361|BID	0	yes	C0585291|quarter in die	0	J+S
NL6	day	307439001|Four times a day	0	yes	229799001|bd - Twice daily	0	yes	307439001|Four times a day	0	J+S		C0585291|quarter in die	0	yes	C0585361|BID	0	yes	C0585291|quarter in die	0	J+S
NL6	intravenously	255560000|Intravenous	0	yes	255560000|Intravenous	0	yes	255560000|Intravenous	0	J+S		C0348016|IV	0	yes	C0348016|IV	0	yes	C0348016|IV	0	J+S
NL6	+
NL6	netilmicin	387110005|Netilmicin (substance)	0	yes	387110005|Netilmicin (substance)	0	yes	387110005|Netilmicin (substance)	0	J+S		C0027780|Netilmicin	0	yes	C0027780|Netilmicin	0	yes	C0027780|Netilmicin	0	J+S
NL6	4
NL6	mg	228920005|Milligram/kilogram body weight	1	yes	396163008|mg/kg	0	yes	228920005|Milligram/kilogram body weight	1	J+S		C0439272|Attogram per Picogram	0	yes	C0439272|Attogram per Picogram	0	yes		3	J+S
NL6	/	228920005|Milligram/kilogram body weight	1	yes	396163008|mg/kg	0	yes	228920005|Milligram/kilogram body weight	1	J+S		C0439272|Attogram per Picogram	0	yes	C0439272|Attogram per Picogram	0	yes		3	J+S
NL6	kg	228920005|Milligram/kilogram body weight	1	yes	396163008|mg/kg	0	yes	228920005|Milligram/kilogram body weight	1	J+S		C0439272|Attogram per Picogram	0	yes	C0439272|Attogram per Picogram	0	yes		3	J+S
NL6	2	229799001|bd - Twice daily	0	no	229799001|bd - Twice daily	0	yes	229799001|bd - Twice daily	0	J+S		C0585361|BID	0	no	C0585361|BID	0	yes	C0585361|BID	0	J+S
NL6	x	229799001|bd - Twice daily	0	no	229799001|bd - Twice daily	0	yes	229799001|bd - Twice daily	0	J+S		C0585361|BID	0	no	C0585361|BID	0	yes	C0585361|BID	0	J+S
NL6	per	229799001|bd - Twice daily	0	yes	229799001|bd - Twice daily	0	no	229799001|bd - Twice daily	0	J+S		C0585361|BID	0	yes	C0585361|BID	0	yes	C0585361|BID	0	J+S
NL6	day	229799001|bd - Twice daily	0	yes	229799001|bd - Twice daily	0	yes	229799001|bd - Twice daily	0	J+S		C0585361|BID	0	yes	C0585361|BID	0	yes	C0585361|BID	0	J+S
NL6	intravenously	255560000|Intravenous	0	yes	255560000|Intravenous	0	yes	255560000|Intravenous	0	J+S		C0348016|IV	0	yes	C0348016|IV	0	yes	C0348016|IV	0	J+S
NL6	Results
NL6	in
NL6	normalisation		3		87273009|Temperature normal	2	no	87273009|Temperature normal	2	J+S		C1882115|Normalization	1	yes	C0231262|Body temperature normal	2	no	C0231262|Body temperature normal	2	J+S
NL6	of				87273009|Temperature normal	2	no	87273009|Temperature normal	2	J+S					C0231262|Body temperature normal	2	no	C0231262|Body temperature normal	2	J+S
NL6	the				87273009|Temperature normal	2	no	87273009|Temperature normal	2	J+S					C0231262|Body temperature normal	2	no	C0231262|Body temperature normal	2	J+S
NL6	temperature	363816005|Body temperature measure	1	yes	87273009|Temperature normal	2	yes	87273009|Temperature normal	2	J+S		C0886414|Body temperature	1	yes	C0231262|Body temperature normal	2	yes	C0231262|Body temperature normal	2	J+S
NL6	within					3			3	J+S					C3843067|Within 1 day or less	0	yes	C3843067|Within 1 day or less	0	J+S
NL6	24					3			3	J+S					C3843067|Within 1 day or less	0	no	C3843067|Within 1 day or less	0	J+S
NL6	hours					3			3	J+S					C3843067|Within 1 day or less	0	no	C3843067|Within 1 day or less	0	J+S
NL6	.
NL6	Does				266721009|Absent response to treatment (situation)	0	no	266721009|Absent response to treatment (situation)	2	J+S					C1301751|no effect	2	no	C0438286|No response to tratment	2	J+S
NL6	not				266721009|Absent response to treatment (situation)	0	no	266721009|Absent response to treatment (situation)	2	J+S					C1301751|no effect	2	no	C0438286|No response to tratment	2	J+S
NL6	eliminate				266721009|Absent response to treatment (situation)	0	no	266721009|Absent response to treatment (situation)	2	J+S					C1301751|no effect	2	no	C0438286|No response to tratment	2	J+S
NL6	the
NL6	other				74964007|Other	0	yes								C1996846|Other	0	yes
NL6	sepsis	91302008|Systemic infection	2	yes	91302008|Systemic infection	0	yes	91302008 |Sepsis (disorder)|	0	J+S		C0243026|Sepsis	0	yes	C0243026|Sepsis	0	yes	C0243026|Sepsis	0	J+S
NL6	symptoms		3		418799008|Finding reported by subject or history provider (finding)	0	no	418799008|Finding reported by subject or history provider (finding)	0	J+S	reason: code for the very important term "symptem" need to be guessed (probably die to disactivated concept)	C1457887|Symptom	0	yes	C1457887|Symptom	0	yes	C1457887|Symptom	0	J+S
NL6	.
DE47	Posterolateral	261169004|Posterolateral thoracotomy	0	yes	261169004|Posterolateral thoracotomy	0	yes	261169004|Posterolateral thoracotomy	0	J+S		C0587271|posterolateral approach	0	yes	C0587271|posterolateral approach	0	yes	C0587271|posterolateral approach	0	J+S
DE47	thoracotomy	261169004|Posterolateral thoracotomy	0	yes	261169004|Posterolateral thoracotomy	0	yes	261169004|Posterolateral thoracotomy	0	J+S		C0039991|Thoracotomies	0	yes	C0039991|Thoracotomies	0	yes	C0039991|Thoracotomies	0	J+S
DE47	in
DE47	the
DE47	region	410673009|Region (attribute)	0	yes	410673009|Region (attribute)	0	yes	361161000 |Costal region (surface region) (body structure)|	0	J+S		C0205147|Region	0	yes	C0205147|Region	0	yes	C0818606|Chest wall subdivision	0	J+S
DE47	of
DE47	the
DE47	6th	59558009|Bone structure of sixth rib	0	yes	59558009|Bone structure of sixth rib	0	yes	59558009|Bone structure of sixth rib	0	J+S		C0222889|Sixth rib	0	yes	C1709952|Rib 6	0	yes	C0222889|Sixth rib	0	J+S
DE47	rib	59558009|Bone structure of sixth rib	0	yes	59558009|Bone structure of sixth rib	0	yes	59558009|Bone structure of sixth rib	0	J+S		C0222889|Sixth rib	0	yes	C1709952|Rib 6	0	yes	C0222889|Sixth rib	0	J+S
DE47	.
DE47	Opening							177765008 |Opening of chest (procedure)|	0	J+S								C0039991|Thorakotomy	0	J+S
DE47	the							177765008 |Opening of chest (procedure)|	0	J+S								C0039991|Thorakotomy	0	J+S
DE47	thorax	51185008|Thoracic structure	0	yes				177765008 |Opening of chest (procedure)|	0	J+S		C0817096|Chest	0	yes				C0039991|Thorakotomy	0	J+S
DE47	revealed
DE47	some					0	yes
DE47	pleural	60046008|Pleural effusion (disorder)	0	yes	60046008|Pleural effusion (disorder)	0	yes	60046008|Pleural effusion (disorder)	0	J+S		C0032227|Effusion, Pleural	0	yes	C0032227|Effusion, Pleural	0	yes	C0032227|Effusion, Pleural	0	J+S
DE47	effusion	60046008|Pleural effusion (disorder)	0	yes				60046008|Pleural effusion (disorder)	0	J+S		C0032227|Effusion, Pleural	0	yes	C0032227|Effusion, Pleural	0	yes	C0032227|Effusion, Pleural	0	J+S
DE47	which
DE47	was
DE47	retained
DE47	for
DE47	cytological	168440009|Cytology - general	0	yes	168440009|Cytology - general	0	yes	168440009|Cytology - general	0	J+S		C1305671|cytology	0	yes	C1305671|cytology	0	yes	C1305671|cytology	0	J+S
DE47	examination	168440009|Cytology - general	0	yes	168440009|Cytology - general	0	yes	168440009|Cytology - general	0	J+S		C1305671|cytology	0	no	C1305671|cytology	0	no	C1305671|cytology	0	J+S
DE47	.
DE47	Further
DE47	examination
DE47	showed
DE47	tumors	254831005|Tumour of adipose tissue	0	yes	55342001|Neoplasia	0	no	254831005|Tumour of adipose tissue	0	J+S		C0206631|Adipose Tissue Neoplasms	0	yes	C3273930|Tumor Mass	0	yes	C0206631|Adipose Tissue Neoplasms	0	J+S
DE47	of	254831005|Tumour of adipose tissue	0	yes				254831005|Tumour of adipose tissue	0	J+S		C0206631|Adipose Tissue Neoplasms	0	no				C0206631|Adipose Tissue Neoplasms	0	J+S
DE47	the							254831005|Tumour of adipose tissue		J+S								C0206631|Adipose Tissue Neoplasms	0	J+S
DE47	fatty	254831005|Tumour of adipose tissue	0	no	55603005|Adipose tissue (body structure)	0	yes	254831005|Tumour of adipose tissue	0	J+S		C0206631|Adipose Tissue Neoplasms	0	no	C0001527|Adipose Tissue	0	yes	C0206631|Adipose Tissue Neoplasms	0	J+S
DE47	tissue	254831005|Tumour of adipose tissue	0	yes	256891005|Lymph node tissue	0	yes	254831005|Tumour of adipose tissue	0	J+S		C0206631|Adipose Tissue Neoplasms	0	yes	C0440747|LYMPH NODE	0	yes	C0206631|Adipose Tissue Neoplasms	0	J+S
DE47	and
DE47	lymph	108369006|Tumor;256891005|Lymph node tissue	0	yes	256891005|Lymph node tissue	0	yes	108369006|Tumor;256891005|Lymph node tissue	1	J+S		C0027651|Neoplasm;C0440747|LYMPH NODE	0	yes	C0440747|LYMPH NODE	0	yes	C0027651|Neoplasm;C0440747|LYMPH NODE	0	J+S
DE47	node	256891005|Lymph node tissue	0	yes	256891005|Lymph node tissue	0	yes	108369006|Tumor;256891005|Lymph node tissue	1	J+S		C0440747|LYMPH NODE	0	yes	C0440747|LYMPH NODE	0	yes	C0027651|Neoplasm;C0440747|LYMPH NODE	0	J+S
DE47	tissue	256891005|Lymph node tissue	0	yes	256891005|Lymph node tissue	0	yes	108369006|Tumor;256891005|Lymph node tissue	1	J+S		C0440747|LYMPH NODE	0	yes	C0440747|LYMPH NODE	0	yes	C0027651|Neoplasm;C0440747|LYMPH NODE	0	J+S
DE47	in
DE47	the
DE47	region				410673009|Region (attribute)	0	yes								C0205147|Region	0	yes
DE47	and
DE47	on
DE47	both				51440002|Right and left (qualifier value)	0	yes	51440002|Right and left (qualifier value)	0	J+S					C0238767|Bilateral	0	yes	C0238767|Bilateral	0	J+S
DE47	sides				51440002|Right and left (qualifier value)	0	yes	51440002|Right and left (qualifier value)	0	J+S					C0238767|Bilateral	0	yes	C0238767|Bilateral	0	J+S
DE47	of
DE47	the
DE47	phrenic	50230006|Structure of phrenic nerve	0	yes	280344009|Entire phrenic nerve	0	yes	50230006|Structure of phrenic nerve	0	J+S		C0031774|Nerve, Phrenic	0	yes	C0031774|Nerve, Phrenic	0	yes	C0031774|Nerve, Phrenic	0	J+S
DE47	nerve	50230006|Structure of phrenic nerve	0	yes	280344009|Entire phrenic nerve	0	yes	50230006|Structure of phrenic nerve	0	J+S		C0031774|Nerve, Phrenic	0		C0031774|Nerve, Phrenic	0	yes	C0031774|Nerve, Phrenic	0	J+S
DE47	.
DE47	Large	255509001|Large	0	yes	255509001|Large	0	yes	255509001|Large	0	J+S		C0549177|Large	0		C0549177|Large	0	yes	C0549177|Large	0	J+S
DE47	lymphoma	118600007|Lymphoma (clinical)	0	yes	118600007|Lymphoma (clinical)	0	yes	118600007|Lymphoma (clinical)	0	J+S		C0024299|Malignant lymphoma	0		C0024299|Malignant lymphoma	0	yes	C0024299|Malignant lymphoma	0	J+S
DE47	located
DE47	in
DE47	the				78480002|Right pulmonary artery;50408007|Structure of left pulmonary artery	2	no								C0489875|Pulmonary artery.main	0	no
DE47	aorto	17024001|Aortic septal defect	0	yes	17024001|Aortic septal defect	0	yes	17024001 |Aortopulmonary window (disorder)|	0	J+S		C2040748|aortopulmonary window	0		C1388271|fenestration; aortopulmonary	0	yes	C2040748|aortopulmonary window	0	J+S
DE47	-	17024001|Aortic septal defect	0	yes	17024001|Aortic septal defect	0	yes	17024001 |Aortopulmonary window (disorder)|	0	J+S		C2040748|aortopulmonary window	0		C1388271|fenestration; aortopulmonary	0	no	C2040748|aortopulmonary window	0	J+S
DE47	pulmonary	17024001|Aortic septal defect	0	yes	78480002|Right pulmonary artery;50408007|Structure of left pulmonary artery	2	yes	17024001 |Aortopulmonary window (disorder)|	0	J+S		C2040748|aortopulmonary window	0		C0489875|Pulmonary artery.main	0	yes	C2040748|aortopulmonary window	0	J+S
DE47	window	17024001|Aortic septal defect	0	yes	17024001|Aortic septal defect	0	yes	17024001 |Aortopulmonary window (disorder)|	0	J+S		C2040748|aortopulmonary window	0		C1388271|fenestration; aortopulmonary	0	no	C2040748|aortopulmonary window	0	J+S
DE47	with
DE47	firm								3	J+S						3			3	J+S
DE47	attachment								3	J+S						3			3	J+S
DE47	to
DE47	the				78480002|Right pulmonary artery;50408007|Structure of left pulmonary artery	2	no								C0489875|Pulmonary artery.main	0	no
DE47	main	45341000|PT - Pulmonary trunk	0	no	78480002|Right pulmonary artery;50408007|Structure of left pulmonary artery	2	yes	45341000 |Structure of trunk of pulmonary artery (body structure)|	0	J+S		C0034052|Arteries, Pulmonary	0	no	C0489875|Pulmonary artery.main	0	yes	C3890179|Pulmonary trunk	0	J+S
DE47	stem	45341000|PT - Pulmonary trunk	0	no	78480002|Right pulmonary artery;50408007|Structure of left pulmonary artery	2	no	45341000 |Structure of trunk of pulmonary artery (body structure)|	0	J+S		C0034052|Arteries, Pulmonary	0	no	C0489875|Pulmonary artery.main	0	no	C3890179|Pulmonary trunk	0	J+S
DE47	of				78480002|Right pulmonary artery;50408007|Structure of left pulmonary artery	2	no	45341000 |Structure of trunk of pulmonary artery (body structure)|	0	J+S					C0489875|Pulmonary artery.main	0	no	C3890179|Pulmonary trunk	0	J+S
DE47	the				78480002|Right pulmonary artery;50408007|Structure of left pulmonary artery	2	no	45341000 |Structure of trunk of pulmonary artery (body structure)|	0	J+S					C0489875|Pulmonary artery.main	0	no	C3890179|Pulmonary trunk	0	J+S
DE47	pulmonary	45341000|PT - Pulmonary trunk	0	yes	78480002|Right pulmonary artery;50408007|Structure of left pulmonary artery	2	yes	45341000 |Structure of trunk of pulmonary artery (body structure)|	0	J+S		C0034052|Arteries, Pulmonary	0		C0489875|Pulmonary artery.main	0	yes	C3890179|Pulmonary trunk	0	J+S
DE47	artery	45341000|PT - Pulmonary trunk	0	yes	78480002|Right pulmonary artery;50408007|Structure of left pulmonary artery	2	yes	45341000 |Structure of trunk of pulmonary artery (body structure)|	0	J+S		C0034052|Arteries, Pulmonary	0		C0489875|Pulmonary artery.main	0	yes	C3890179|Pulmonary trunk	0	J+S
DE47	making
DE47	an
DE47	underpass					3										3
DE47	and					3										3
DE47	looping					3										3
DE47	impossible
DE47	primarily
DE47	for
DE47	this
DE47	reason
DE47	.
DE47	The
DE47	tumor	108369006|Tumor	0		55342001|Neoplasia	0	no	108369006 |Neoplasm (morphologic abnormality)|	0	J+S		C0027651|Neoplasm	0	yes	C0027651|Neoplasm	0	yes	C0027651|Neoplasm	0	J+S
DE47	mainly
DE47	occupies
DE47	the
DE47	apical	245515008|Apical segment of lung	1	yes	245515008|Apical segment of lung	1	yes	245515008|Apical segment of lung	1	J+S		C0507033|Apical bronchopulmonary segment	0	yes	C0507033|Apical bronchopulmonary segment	1	yes	C0507033|Apical bronchopulmonary segment	1	J+S
DE47	segment	245515008|Apical segment of lung	1	yes	245515008|Apical segment of lung	1	yes	245515008|Apical segment of lung	1	J+S		C0507033|Apical bronchopulmonary segment	0	yes	C0507033|Apical bronchopulmonary segment	1	yes	C0507033|Apical bronchopulmonary segment	1	J+S
DE47	.
DE43	The
DE43	re		3						3	J+S		C0027646|Cancer Staging	2	no					3	J+S
DE43	-
DE43	staging		3		45681003|Staging operation involving incision, exploration and biopsy	0	yes	254292007 |Tumor staging (tumor staging)|	2	J+S		C0027646|Cancer Staging	2	yes	C0027646|Cancer Staging	0	yes	C0027646|Cancer Staging	2	J+S
DE43	examinations		3		45681003|Staging operation involving incision, exploration and biopsy	0	no	254292007 |Tumor staging (tumor staging)|	2	J+S		C0027646|Cancer Staging	2	no	C0027646|Cancer Staging	0	no	C0027646|Cancer Staging	2	J+S
DE43	carried
DE43	out
DE43	by
DE43	the
DE43	treating
DE43	center
DE43	in
DE43	08/2010
DE43	after
DE43	the
DE43	conclusion
DE43	of
DE43	6
DE43	ABVD		3		68444001|Doxorubicin;372843005|Bleomycin (substance);387051009|Vinblastine (substance);387441003|Dacarbazine (substance)	0	yes	68444001|Doxorubicin;372843005|Bleomycin (substance);387051009|Vinblastine (substance);387441003|Dacarbazine (substance)	0	J+S		C0050380|ABVD Regimen	0	yes	C0050380|ABVD Regimen	0	yes	C0050380|ABVD Regimen	0	J+S
DE43	cycles	399042005|Chemotherapy cycle	0	yes	399042005|Chemotherapy cycle	0	yes	399042005|Chemotherapy cycle	0	J+S		C1302181|chemotherapy cycle	0	yes	C1302181|chemotherapy cycle	0	yes	C1302181|chemotherapy cycle	0	J+S
DE43	showed
DE43	an
DE43	increase	15454001|Increased size	0	yes	35105006|Increased	0	yes	15454001|Increased size	0	J+S		C0332509|increased size	0	yes	C0205217|augmented	0	yes	C0332509|increased size	0	J+S
DE43	in
DE43	the
DE43	cervical	181757009|Entire cervical lymph node	0	yes	81105003|Lymph node structure of neck	0	yes	81105003|Lymph node structure of neck	0	J+S		C0588054|Cervical lymph node	0	yes	C0588054|Cervical lymph node	0	yes	C0588054|Cervical lymph node	0	yes
DE43	lymph	181757009|Entire cervical lymph node	0	yes	81105003|Lymph node structure of neck	0	yes	81105003|Lymph node structure of neck	0	J+S		C0588054|Cervical lymph node	0	yes	C0588054|Cervical lymph node	0	yes	C0588054|Cervical lymph node	0	yes
DE43	node	181757009|Entire cervical lymph node	0	yes	81105003|Lymph node structure of neck	0	yes	81105003|Lymph node structure of neck	0	J+S		C0588054|Cervical lymph node	0	yes	C0588054|Cervical lymph node	0	yes	C0588054|Cervical lymph node	0	yes
DE43	in
DE43	comparison
DE43	to
DE43	the
DE43	initial
DE43	sonographic	16310003|Ultrasonography	0	no	16310003|Ultrasonography	0	yes	16310003|Ultrasonography	0	J+S		C0845880|ultrasound neck	1	no	C0041618|Echography	0	yes	C0041618|Echography	0	J+S
DE43	findings				T033	0	yes	370380004 | Ultrasound scan finding (finding)	1	J+S					T033	0	yes	C2825141|Finding	0	J+S
DE43	.
DE43	New
DE43	focal	87017008|Focal	0	yes	87017008|Focal	0	yes	249571004 |Spleen finding (finding)|	0	J+S		C0205234|Focal	0	yes	C0205234|Focal	0	yes	C0205234|Focal	0	J+S
DE43	findings	249571004|Spleen observation	0	yes	249571004|Spleen observation	0	yes	249571004 |Spleen finding (finding)|	0	J+S		C0037997|Disease, Splenic	2	no	T033	0	yes	C2825141|Finding	0	J+S
DE43	were
DE43	described
DE43	in
DE43	the
DE43	spleen	249571004|Spleen observation	0	yes	249571004|Spleen observation	0	yes	249571004 |Spleen finding (finding)|	0	J+S		C0037997|Disease, Splenic	2	yes	C0037993|Spleen	0	yes	C0037993|Spleen	0	J+S
DE43	that
DE43	had
DE43	not
DE43	been
DE43	presentable
DE43	in
DE43	the
DE43	initial
DE43	native
DE43	CT	77477000|Computerised tomography	0	yes	77477000|Computerised tomography	0	yes	77477000|Computerised tomography	0	J+S		C0040405|CAT Scan, X Ray	0	yes	C0040405|CAT Scan, X Ray	0	yes	C0040405|CAT Scan, X Ray	0	J+S
DE43	examination	77477000|Computerised tomography	0	no	77477000|Computerised tomography	0	no	77477000|Computerised tomography	0	J+S		C0040405|CAT Scan, X Ray	0	no	C0040405|CAT Scan, X Ray	0	no	C0040405|CAT Scan, X Ray	0	J+S
DE43	.
DE43	Histology	395171002|Histology laboratory test	0	yes				395171002|Histology laboratory test	0	J+S		C0344441|Histology NOS	0	yes				C0344441|Histology NOS	0	J+S
DE43	confirmed
DE43	the
DE43	diagnosis	439401001|Diagnosis (observable entity)	0	yes				439401001|Diagnosis (observable entity)	0	J+S		C0011900|Diagnoses	0	yes				C0011900|Diagnoses	0	J+S
DE43	of
DE43	a
DE43	classic				118607005|Hodgkin's disease, lymphocytic predominance	2	yes	118599009 |Hodgkin's disease (disorder)|	2	J+S					C1333064|Classical Hodgkin's Lymphoma	0	yes	C1333064|Classical Hodgkin's Lymphoma	0	J+S
DE43	Hodgkin	14537002|Hodgkin lymphoma	0	yes	118607005|Hodgkin's disease, lymphocytic predominance	2	yes	118599009 |Hodgkin's disease (disorder)|	2	J+S		C0019829|Hodgkin's granuloma	0	yes	C1333064|Classical Hodgkin's Lymphoma	0	yes	C1333064|Classical Hodgkin's Lymphoma	0	J+S
DE43	lymphoma	14537002|Hodgkin lymphoma	0	yes	118607005|Hodgkin's disease, lymphocytic predominance	2	yes	118599009 |Hodgkin's disease (disorder)|	2	J+S		C0019829|Hodgkin's granuloma	0	yes	C1333064|Classical Hodgkin's Lymphoma	0	yes	C1333064|Classical Hodgkin's Lymphoma	0	J+S
DE43	from
DE43	a
DE43	cervical	181757009|Entire cervical lymph node	0	yes	81105003|Lymph node structure of neck	0	yes	81105003|Lymph node structure of neck	0	J+S		C0588054|Cervical lymph node	0	yes	C0588054|Cervical lymph node	0	yes	C0588054|Cervical lymph node	0	J+S
DE43	lymph	181757009|Entire cervical lymph node	0	yes	81105003|Lymph node structure of neck	0	yes	81105003|Lymph node structure of neck	0	J+S		C0588054|Cervical lymph node	0	yes	C0588054|Cervical lymph node	0	yes	C0588054|Cervical lymph node	0	J+S
DE43	node	181757009|Entire cervical lymph node	0	yes	81105003|Lymph node structure of neck	0	yes	81105003|Lymph node structure of neck	0	J+S		C0588054|Cervical lymph node	0	yes	C0588054|Cervical lymph node	0	yes	C0588054|Cervical lymph node	0	J+S
DE43	.
DE43	Treatment	277132007|Procedure - therapeutic	0	no				277132007|Procedure - therapeutic	0	J+S		C0087111|Treatments	0	yes				C0087111|Treatments	0	J+S
DE43	was
DE43	subsequently
DE43	changed
DE43	to
DE43	a
DE43	BEACOPP		3		372843005|Bleomycin (substance);387126006|Vincristine (substance);387474003|Procarbazine (substance);387420009|Cyclophosphamide (substance);116601002|Prednisolone;372817009|Doxorubicin (substance);387316009|Etoposide (substance)	0	no	372843005|Bleomycin (substance);387126006|Vincristine (substance);387474003|Procarbazine (substance);387420009|Cyclophosphamide (substance);116601002|Prednisolone;372817009|Doxorubicin (substance);387316009|Etoposide (substance)	0	J+S		C0879265|BEACOPP	0	yes	C0879265|BEACOPP	0	yes	C0879265|BEACOPP	0	J+S
DE43	-
DE43	based		3									C0879265|BEACOPP	0	yes
DE43	therapy		3									C0879265|BEACOPP	0	yes
DE43	.
DE43	Under
DE43	this
DE43	treatment
DE43	the
DE43	cervical	181757009|Entire cervical lymph node	0	yes	81105003|Lymph node structure of neck	0	yes	81105003|Lymph node structure of neck	0	J+S		C0588054|Cervical lymph node	0	yes	C0588054|Cervical lymph node	0	yes	C0588054|Cervical lymph node	0	J+S
DE43	lymph	181757009|Entire cervical lymph node	0	yes	81105003|Lymph node structure of neck	0	yes	81105003|Lymph node structure of neck	0	J+S		C0588054|Cervical lymph node	0	yes	C0588054|Cervical lymph node	0	yes	C0588054|Cervical lymph node	0	J+S
DE43	nodes	181757009|Entire cervical lymph node	0	yes	81105003|Lymph node structure of neck	0	yes	81105003|Lymph node structure of neck	0	J+S		C0588054|Cervical lymph node	0	yes	C0588054|Cervical lymph node	0	yes	C0588054|Cervical lymph node	0	J+S
DE43	soon
DE43	improved	385425000|Improved (qualifier value)	0	yes	385425000|Improved (qualifier value)	0	yes	385425000|Improved (qualifier value)	0	J+S		C0184511|improved	0	yes	C0184511|improved	0	yes	C0184511|improved	0	J+S
DE43	clinically	263493007|Clinical status	0	yes	58147004|Clinical (qualifier value)	2	no	263493007|Clinical status	0	J+S					C3540840|Sign or Symptom	2	no	C3540840|Sign or Symptom	2	J+S
DE43	and
DE43	the
DE43	meanwhile
DE43	recurrent	255227004|Recurrent	0	yes	255227004|Recurrent	0	yes	255227004|Recurrent	0	J+S		C2945760|recurrent	0	yes	C2945760|recurrent	0	yes	C2945760|recurrent	0	J+S
DE43	B	112130006|B-cell	0	yes				421211000 |Lymphoma staging symptom status B (tumor staging)|	0	J+S		C0004561|B lymphocyte	1	yes					3	J+S
DE43	-							421211000 |Lymphoma staging symptom status B (tumor staging)|
DE43	symptoms		3		268910001|Patient's condition improved	1	no	421211000 |Lymphoma staging symptom status B (tumor staging)|	1	J+S		C1457887|Symptom	0	yes	C1457887|Symptom	0	yes		3	J+S
DE43	were
DE43	regressive		3		268910001|Patient's condition improved	1	no	268910001|Patient's condition improved	1	J+S		C0684320|Regressing	0	yes	C0684320|Regressing	0	yes	C0684320|Regressing	0	J+S
DE43	.

## Sheet: QualitativeCategories
			Annotator #1			Annotator #2			Reference Standard
Doc ID	Chunks	TOKEN	CODE(S)	CONCEPT COVERAGE	TERM COVERAGE	CODE(S)	CONCEPT COVERAGE	TERM COVERAGE	CODE(S)	CONCEPT COVERAGE	Reviewed by	Category	Comments
DE41	1	Bisoprolol	386868003|Bisoprolol (substance)	0	yes	386868003|Bisoprolol (substance)	0	yes	386868003|Bisoprolol (substance)	0	J+S	0
DE41	1	5
DE41	1	mg	258684004|milligram (qualifier value)	0	yes	258684004|milligram (qualifier value)	0	yes	258684004|milligram (qualifier value)	0	J+S
DE41	1	bds	229799001|bd - Twice daily	0	no	229799001|bd - Twice daily	0	no	229799001|bd - Twice daily	0	J+S
DE41	2	Amlodipine	386864001|Amlodipine (substance)	0	yes	386864001|Amlodipine (substance)	0	yes	386864001|Amlodipine (substance)	0	J+S	0
DE41	2	5
DE41	2	mg	258684004|milligram (qualifier value)	0	yes	258684004|milligram (qualifier value)	0	yes	258684004|milligram (qualifier value)	0	J+S
DE41	2	tid	229798009|3x /day	0	yes	229798009|3x /day	0	yes	229798009|3x /day	0	J+S
DE41	3	Tamsulosin	372509005|Tamsulosin (substance)	0	yes	372509005|Tamsulosin (substance)	0	yes	372509005|Tamsulosin (substance)	0	J+S	C1	Lack of domain knowledge
DE41	3	0.4
DE41	3	mg	258684004|milligram (qualifier value)	0	yes	258684004|milligram (qualifier value)	0	yes	258684004|milligram (qualifier value)	0	J+S
DE41	3	0-0-1					3		396147000|Once a day, in the evening (qualifier value)	0	J+S
DE41	4	Hydroxyzine	372856003|Hydroxyzine (substance)	0	yes	372856003|Hydroxyzine (substance)	0	yes	372856003|Hydroxyzine (substance)	0	J+S	0
DE41	4	25
DE41	4	mg	258684004|milligram (qualifier value)	0	yes	258684004|milligram (qualifier value)	0	yes	258684004|milligram (qualifier value)	0	J+S
DE41	4	bds	229799001|bd - Twice daily	0	yes	229799001|bd - Twice daily	0	no	229799001|bd - Twice daily	0	J+S
DE41	5	Cinacalcet	409392004|Cinacalcet (substance)	0	yes	409392004|Cinacalcet (substance)	0	yes	409392004|Cinacalcet (substance)	0	J+S	0
DE41	5	tablets	385055001|Tablet	0	yes	385055001|Tablet	0	yes	385055001|Tablet	0	J+S
DE41	5	35
DE41	5	mg	258684004|milligram (qualifier value)	0	yes	258684004|milligram (qualifier value)	0	yes	258684004|milligram (qualifier value)	0	J+S
DE41	5	qd	307439001|Four times a day	0	no	307439001|Four times a day	0	yes	307439001|Four times a day	0	J+S
DE41	6	Fluoxetine	372767007|Fluoxetine (substance)	0	yes	372767007|Fluoxetine (substance)	0	yes	372767007|Fluoxetine (substance)	0	J+S	0
DE41	6	10
DE41	6	mg	258684004|milligram (qualifier value)	0	yes	258684004|milligram (qualifier value)	0	yes	258684004|milligram (qualifier value)	0	J+S
DE41	6	tid	229798009|3x /day	0	yes	229798009|3x /day	0	yes	229798009|3x /day	0	J+S
DE41	7	Magnesium	72717003|Magnesium	0	yes	72717003|Magnesium	0	yes	72717003|Magnesium	0	J+S	0	In disagreement about concept coverage
DE41	7	Tbl	385055001|Tablet	0	yes	385055001|Tablet	1	no	385055001|Tablet	0	J+S
DE41		.
DE41	7	FT
DE41	7	150
DE41	7	mg	258684004|milligram (qualifier value)	0	yes	258684004|milligram (qualifier value)	0	yes	258684004|milligram (qualifier value)	0	J+S
DE41	7	bds	229799001|bd - Twice daily	0	yes	229799001|bd - Twice daily	0	no	229799001|bd - Twice daily	0	J+S
DE41	9	Nitroglycerin	346465006|Modified release glyceryl trinitrate	1	no	387404004|Nitroglycerin (substance)	0	yes	346465006|Modified release glyceryl trinitrate	0	J+S	C1; C2	Retrieval error; Underspecification
DE41	9	retard	346465006|Modified release glyceryl trinitrate	1	no				346465006|Modified release glyceryl trinitrate	0	J+S
DE41	9	2.5
DE41	9	mg	258684004|milligram (qualifier value)	0	yes	258684004|milligram (qualifier value)	0	yes	258684004|milligram (qualifier value)	0	J+S
DE41	9	caps	385049006|Capsule	0	yes				385049006|Capsule	0	J+S
DE41	9	.
DE41	9	bds	229799001|bd - Twice daily	0	no	229799001|bd - Twice daily	0	no	229799001|bd - Twice daily	0	J+S
DE41	9	pm				422133006|Afternoon (qualifier value)	0	no	422133006|Afternoon (qualifier value)	0	J+S
DE41	10	Nitroglycerin	387404004|Nitroglycerin (substance)	0	yes	387404004|Nitroglycerin (substance)	0	yes	387404004|Nitroglycerin (substance)	0	J+S	C1	Lack of domain knowledge
DE41	10	pump	44668000|Pump, device	0	yes	44668000|Pump, device	0	yes	385074009|Sublingual spray	1	J+S
DE41	10	spray	419694003|Spray	0	yes	421720008|Spray dose form	0	yes	385074009|Sublingual spray	1	J+S
DE41	10	as	225761000|prn	0	yes	225761000|prn	0	yes	225761000|prn	0	J+S
DE41	10	required	225761000|prn	0	yes	225761000|prn	0	yes	225761000|prn	0	J+S
DE41	11	Amantadine	372763006|Amantadine (substance)	0	yes	372763006|Amantadine (substance)	0	yes	372763006|Amantadine (substance)	0	J+S	0
DE41	11	bds	229799001|bd - Twice daily	0	no	229799001|bd - Twice daily	0	no	229799001|bd - Twice daily	0	J+S
DE41	12	Allopurinol	387135004|Allopurinol (substance)	0	yes	387135004|Allopurinol (substance)	0	yes	387135004|Allopurinol (substance)	0	J+S	0
DE41	12	300
DE41	12	½
DE41	12	tablet	385055001|Tablet	0	yes	385055001|Tablet	0	yes	385055001|Tablet	0	J+S
DE41	12	every	225760004|Alternate days	0	yes	225760004|Alternate days	0	yes	225760004|Alternate days	0	J+S
DE41	12	other	225760004|Alternate days	0	yes	225760004|Alternate days	0	yes	225760004|Alternate days	0	J+S
DE41	12	day	225760004|Alternate days	0	yes	225760004|Alternate days	0	yes	225760004|Alternate days	0	J+S
DE41		(
DE41		last
DE41		dose
DE41		on
DE41		30.11.2009
DE41	13	Mefenamic	387185008|Mefenamic acid (substance)	0	yes	387185008|Mefenamic acid (substance)	0	yes	387185008|Mefenamic acid (substance)	0	J+S	0	In disagreement about concept coverage
DE41	13	acid	387185008|Mefenamic acid (substance)	0	yes	387185008|Mefenamic acid (substance)	0	yes	387185008|Mefenamic acid (substance)	0	J+S
DE41	13	500
DE41	13	mg	258684004|milligram (qualifier value)	0	yes	258684004|milligram (qualifier value)	0	yes	258684004|milligram (qualifier value)	0	J+S
DE41	13	up
DE41	13	to					3
DE41	13	3x	229798009|3x /day	0	yes	229798009|3x /day	2	yes	229798009|3x /day	0	J+S
DE41	13	daily	229798009|3x /day	0	yes	229798009|3x /day	2	yes	229798009|3x /day	0	J+S
DE41	13	for
DE41	13	pain	22253000|Pain observations	0	yes	22253000|Pain observations	2	yes	22253000|Pain observations	0	J+S
DE41		in
DE41		conjunction
DE41		with
DE41	14	simultaneous	79970003|Simultaneous	0	yes				79970003|Simultaneous	0	J+S	C1	Retrieval error
DE41	14	administration	416118004|Administration (procedure)	0	yes				416118004|Administration (procedure)	0	J+S
DE41		of
DE41		a
DE41	15	drug	373517009|Protective agent (substance)	0	yes		3		373517009|Protective agent (substance)	0	J+S	C1	Retrieval error
DE41	15	to	373517009|Protective agent (substance)	0	yes		3		373517009|Protective agent (substance)	0	J+S
DE41	15	protect	373517009|Protective agent (substance)	0	yes		3		373517009|Protective agent (substance)	0	J+S
DE41	15	the					3
DE41	15	stomach	69695003|Stomach	0	yes		3		69695003|Stomach	0	J+S
DE41		e
DE41		.
DE41		g
DE41		.
DE41	16	Pantoprazole	395821003|Pantoprazole (substance)	0	yes	395821003|Pantoprazole (substance)	0	yes	395821003|Pantoprazole (substance)	0	J+S	0	In disagreement about concept coverage
DE41	16	40mg	258684004|milligram (qualifier value)	0	yes	258684004|milligram (qualifier value)	2	yes	258684004|milligram (qualifier value)	0	J+S
DE41		.
DE41	17	Torasemide				318034005|Torasemide (product)	0	yes	318034005|Torasemide (product)	0	J+S	C1	Retrieval error
DE41	17	bds	229799001|bd - Twice daily	0	no	229799001|bd - Twice daily	0	no	229799001|bd - Twice daily	0	J+S
DE41	18	Melperone				442519006|Melperone	0	yes	442519006|Melperone	0	J+S	C1	Retrieval error
DE41	18	50
DE41	18	mg	258684004|milligram (qualifier value)	0	yes	258684004|milligram (qualifier value)	0	yes	258684004|milligram (qualifier value)	0	J+S
DE41	18	p				422133006|Afternoon (qualifier value)	0	no	422133006|Afternoon (qualifier value)	0	J+S
DE41	18	.				422133006|Afternoon (qualifier value)	0	no	422133006|Afternoon (qualifier value)	0	J+S
DE41	18	m				422133006|Afternoon (qualifier value)	0	no	422133006|Afternoon (qualifier value)	0	J+S
DE41		.
FI21		§
FI21		7
FI21	19	Intact	11163003|Intact	0	yes	11163003|Intact	0	yes	11163003|Intact	0	J+S	C1	Retrieval error
FI21	19	teeth	245543004|Teeth	0	yes	245543004|Teeth	0	yes	245543004|Teeth	0	J+S
FI21		are
FI21		in
FI21		the
FI21	19	mouth				123851003|Mouth structure	0	yes	123851003|Mouth structure	0	J+S
FI21		.
FI21	20	Fractures	263172003|Fracture of mandible;263156006|Fracture of upper jaw	0	yes	263172003|Fracture of mandible;263156006|Fracture of upper jaw	0	yes	263172003|Fracture of mandible;263156006|Fracture of upper jaw	0	J+S
FI21		are
FI21		visible
FI21		on
FI21		the
FI21	20	medians	260528009|Middle	0	yes	260528009|Middle	0	yes	260528009|Middle	0	J+S
FI21		of
FI21	20	Mandible	263172003|Fracture of mandible	0	yes	263172003|Fracture of mandible	0	yes	263172003|Fracture of mandible	0	J+S
FI21		and
FI21	20	Maxilla	263156006|Fracture of upper jaw	0	yes	263156006|Fracture of upper jaw	0	yes	263156006|Fracture of upper jaw	0	J+S
FI21		the
FI21	21	fragments	123735002|Fracture with displacement	1	yes				123735002|Fracture with displacement	0	J+S	C1	Retrieval error
FI21		are
FI21	21	dislocated	123735002|Fracture with displacement	1	no				123735002|Fracture with displacement	0	J+S
FI21		.
FI21	22	Normal				17621005|Normal	0	yes	17621005|Normal	0	J+S	C1	Retrieval error; Lack of domain knowledge
FI21	22	mucous	33044003|Structure of mucous membrane of oropharynx	0	yes	113277000|Oral mucous membrane	0	yes	33044003|Structure of mucous membrane of oropharynx	0	J+S
FI21	22	membranes	33044003|Structure of mucous membrane of oropharynx	0	yes	113277000|Oral mucous membrane	0	yes	33044003|Structure of mucous membrane of oropharynx	0	J+S
FI21		in
FI21	22	mouth	33044003|Structure of mucous membrane of oropharynx	0	no	113277000|Oral mucous membrane	0	yes	33044003|Structure of mucous membrane of oropharynx	0	J+S			oropharynx vs. mouth + oropharynx
FI21	22	pharynx	33044003|Structure of mucous membrane of oropharynx	0	yes				33044003|Structure of mucous membrane of oropharynx	0	J+S
FI21		and
FI21		on
FI21		the
FI21	22	larynx	71248005|Mucous membrane of larynx	0	yes				71248005|Mucous membrane of larynx	1	J+S
FI21		.
FI21	23	Hyoid	21387005|Hyoid bone	0	yes	21387005|Hyoid bone	0	yes	21387005|Hyoid bone	0	J+S	0
FI21		and
FI21	23	thyroid	52940008|Thyroid cartilage structure	0	yes	52940008|Thyroid cartilage structure	0	yes	52940008|Thyroid cartilage structure	0	J+S
FI21	23	cartilage	52940008|Thyroid cartilage structure	0	yes	52940008|Thyroid cartilage structure	0	yes	52940008|Thyroid cartilage structure	0	J+S
FI21		are
FI21	23	intact	11163003|Intact	0	yes	11163003|Intact	0	yes	11163003|Intact	0	J+S
FI21		.
FI21	24	Fragmental	13321001|Comminuted	0	no	112624007|Fragmentation	0	yes	13321001|Comminuted	1	J+S	C1;C2	Lack of domain knowledge; Error in following the guidelines; Underspecification
FI21	24	fractures	125606003|Fracture of neck	0	yes	207984009|Fracture of second cervical vertebra;207983003|Fracture of first cervical vertebra	1	yes	207984009|Fracture of second cervical vertebra;207983003|Fracture of first cervical vertebra	1	J+S
FI21		of
FI21		the
FI21	24	two	14806007|C1 vertebra;39976000|Specific axis site	0	yes	207984009|Fracture of second cervical vertebra;207983003|Fracture of first cervical vertebra	1	no	207984009|Fracture of second cervical vertebra;207983003|Fracture of first cervical vertebra	1	J+S
FI21	24	upper	14806007|C1 vertebra;39976000|Specific axis site	0	yes	207984009|Fracture of second cervical vertebra;207983003|Fracture of first cervical vertebra	1	yes	207984009|Fracture of second cervical vertebra;207983003|Fracture of first cervical vertebra	1	J+S
FI21	24	vertebrae	14806007|C1 vertebra;39976000|Specific axis site	0	yes				207984009|Fracture of second cervical vertebra;207983003|Fracture of first cervical vertebra	1	J+S
FI21		of
FI21		the
FI21	24	cervical	125606003|Fracture of neck	0	yes				207984009|Fracture of second cervical vertebra;207983003|Fracture of first cervical vertebra	1	J+S
FI21	24	spine	125606003|Fracture of neck	0	yes				207984009|Fracture of second cervical vertebra;207983003|Fracture of first cervical vertebra	1	J+S
FI21		.
FI21		Otherwise
FI21		the
FI21	25	cervical	122494005|Cervical spine	0	yes	122494005|Cervical spine	2	yes	122494005|Cervical spine	0	J+S	0	In disagreement about concept coverage
FI21	25	spine	122494005|Cervical spine	0	yes	122494005|Cervical spine	2	yes	122494005|Cervical spine	0	J+S
FI21		is
FI21	25	intact	11163003|Intact	0	yes	11163003|Intact	0	yes	11163003|Intact	0	J+S
FI21		.
FI21	26	Oesophagus	262793000|Laceration of oesophagus	0	yes	262793000|Laceration of oesophagus	0	yes	262793000|Laceration of oesophagus	0	J+S	C1	Retrieval error
FI21		as
FI21		well
FI21		as
FI21	26	trachea	282459005|Laceration of trachea	0	yes	282459005|Laceration of trachea	0	yes	282459005|Laceration of trachea	0	J+S
FI21		are
FI21	26	torn	282459005|Laceration of trachea;262793000|Laceration of oesophagus	0	no	282459005|Laceration of trachea;262793000|Laceration of oesophagus	0	no	282459005|Laceration of trachea;262793000|Laceration of oesophagus	0	J+S
FI21		at
FI21		the
FI21	26	lower	261122009|Lower	2	yes		3		261122009|Lower	0	J+S
FI21	26	end	261122009|Lower	2	no				261122009|Lower	0	J+S
FI21		of
FI21		the
FI21	26	neck	123958008|Neck region	2	yes		3		123958008|Neck region	0	J+S
FI21		.
FI21		Some
FI21	27	blood	87612001|Blood	0	yes	87612001|Blood	0	yes	87612001|Blood	0	J+S	C3	Pseudo-polysemy
FI21		is
FI21		on
FI21		the
FI21	27	lower	261122009|Lower	2	yes	91743006|Lower third of trachea	0	yes	91743006|Lower third of trachea	0	J+S
FI21	27	end	261122009|Lower	2	no	91743006|Lower third of trachea	0	no	91743006|Lower third of trachea	0	J+S
FI21		of				91743006|Lower third of trachea	0	no	91743006|Lower third of trachea	0	J+S
FI21		the
FI21	27	trachea	44567001|Tracheal structure	0	yes	91743006|Lower third of trachea	0	yes	91743006|Lower third of trachea	0	J+S
FI21		and
FI21		in
FI21		the
FI21	27	main	102297006|Main bronchus	0	yes	102297006|Main bronchus	0	yes	102297006|Main bronchus	0	J+S
FI21	27	bronchi	102297006|Main bronchus	0	yes	102297006|Main bronchus	0	yes	102297006|Main bronchus	0	J+S
FI21		.
FI26		The
FI26		examination
FI26		revealed
FI26	28	slight	255604002|Mild	0	yes	255510006|Slight	0	yes	255510006|Slight	0	J+S	C3	Fuzzy definition of qualifiers
FI26	28	bleeding	50960005|Haemorrhage	0	yes	50960005|Haemorrhage	0	yes	50960005|Haemorrhage	0	J+S
FI26		in
FI26		the
FI26		area
FI26		of
FI26		the
FI26	28	mitral	91134007|Mitral valve	0	yes	91134007|Mitral valve	0	yes	91134007|Mitral valve	0	J+S
FI26	28	valve	91134007|Mitral valve	0	yes	91134007|Mitral valve	0	yes	91134007|Mitral valve	0	J+S
FI26		.
FI26		The
FI26	29	liquid	32457005|Body fluid	1	no	33463005|Fluid	0	yes	33463005|Fluid	0	J+S	C1	Lack of domain knowledge
FI26		was
FI26	29	removed	122462000|Drainage	2	no				122462000|Drainage	1	J+S
FI26		by
FI26	29	tapping	122462000|Drainage	2	no	14766002|Aspiration	0	no	122462000|Drainage	1	J+S
FI26		and
FI26		xxx
FI26		slowly
FI26		recovered
FI26		.
FI26		He										C1	Retrieval error
FI26	30	regularly	17854005|Regular	2	yes				17854005|Regular	0	J+S
FI26		went
FI26		for
FI26	30	checkups	386053000|Patient evaluation procedure	2	no				386053000|Patient evaluation procedure	2	J+S
FI26		which
FI26		revealed
FI26	31	severe	24484000|Severe (severity modifier)	0	yes	24484000|Severe (severity modifier)	0	yes	24484000|Severe (severity modifier)	0	J+S	0
FI26	31	arrhythmias	698247007|Arrhythmia	0	yes	698247007|Arrhythmia	0	yes	698247007|Arrhythmia	0	J+S
FI26		.
FI26		In
FI26		January
FI26		2014
FI26		a
FI26	32	long	164850009|Ambulatory ECG	1	no	164850009|Ambulatory ECG	0	no	252417001|24 Hour electrocardiogram	1	J+S	C1	Lack of domain knowledge
FI26	32	-				164850009|Ambulatory ECG	0	no	252417001|24 Hour electrocardiogram	1	J+S
FI26	32	term	164850009|Ambulatory ECG	1	no	164850009|Ambulatory ECG	0	no	252417001|24 Hour electrocardiogram	1	J+S
FI26	32	electrocardiogram	164850009|Ambulatory ECG	1	yes	164850009|Ambulatory ECG	0	yes	252417001|24 Hour electrocardiogram	1	J+S
FI26		was
FI26		taken
FI26		due
FI26		to
FI26		the
FI26	32	arrhythmias	698247007|Arrhythmia	0	yes	698247007|Arrhythmia	0	yes	698247007|Arrhythmia	0	J+S
FI26		.
FI26		in
FI26		addition
FI26		an
FI26	33	ergometric					3		26046004|Cardiovascular stress test using bicycle ergometer	1	J+S	C1	Retrieval error; Lack of domain knowledge
FI26	33	examination		3		5880005|Clinical examination	0	yes	26046004|Cardiovascular stress test using bicycle ergometer	1	J+S
FI26		was
FI26		performed
FI26		in
FI26		April
FI26		2014.
FI26		After
FI26		consultation
FI26		at
FI26		the
FI26		cardiac
FI26		department
FI26		of
FI26		the
FI26		Meilahti
FI26		hospital
FI26	34	medication	410942007|Drug or medicament (substance)	1	no				416608005|Drug therapy (procedure)	0	J+S	C1; C2	Retrieval error; Underspecification
FI26		with
FI26	34	Digoxin	387461009|Digoxin (substance)	0	yes	387461009|Digoxin (substance)	0	yes	387461009|Digoxin (substance)	0	J+S
FI26	34	Bisoprolol	386868003|Bisoprolol (substance)	0	yes	386868003|Bisoprolol (substance)	0	yes	386868003|Bisoprolol (substance)	0	J+S
FI26	34	Potassium	8631001|Potassium chloride	0	yes	8631001|Potassium chloride	0	yes	8631001|Potassium chloride	0	J+S
FI26	34	chloride	8631001|Potassium chloride	0	yes	8631001|Potassium chloride	0	yes	8631001|Potassium chloride	0	J+S
FI26	34	Furosemide	387475002|Furosemide (substance)	0	yes	387475002|Furosemide (substance)	0	yes	387475002|Furosemide (substance)	0	J+S
FI26	34	Simvastatin	387584000|Simvastatin (substance)	0	yes	387584000|Simvastatin (substance)	0	yes	387584000|Simvastatin (substance)	0	J+S
FI26		and
FI26	34	Warfarin	372756006|Warfarin (substance)	0	yes	372756006|Warfarin (substance)	0	yes	372756006|Warfarin (substance)	0	J+S
FI26		was
FI26	34	prescribed	33633005|Medication prescribing	1	yes				33633005|Medication prescribing	1	J+S
FI26		.
FI26		Moreover
FI26		further
FI26	35	check	386053000|Patient evaluation procedure	2	no				386053000|Patient evaluation procedure	2	J+S	C1	Retrieval error
FI26		-							386053000|Patient evaluation procedure	2	J+S
FI26	35	ups	386053000|Patient evaluation procedure	2	no				386053000|Patient evaluation procedure	2	J+S
FI26		were
FI26		ordered
FI26		for
FI26		the
FI26		end
FI26		of
FI26		the
FI26		year
FI26		.
FR30	36	Cranio	66787007|Cephalic	0	yes	82271004|Injury of head region	2	no	82271004|Injury of head region	0	J+S	C1; C2	Error in following the guidelines; Underspecification
FR30	36	-				82271004|Injury of head region	2	no		4
FR30	36	facial	89545001|Face	0		82271004|Injury of head region	2	no	125593007|Facial injury	0	J+S
FR30	36	trauma	417746004|Traumatic injury (disorder)	0	yes	82271004|Injury of head region	2	no
FR30		with
FR30	37	wounds	416462003|Wound (disorder)	0	yes	262749000|Open wound of eyelid;313261004|Open wound of chin	1	yes	262749000|Open wound of eyelid;313261004|Open wound of chin	0	J+S	C1	Error in following the guidelines
FR30		to
FR30		the
FR30	37	left	7771000|Left side	0	yes	7771000|Left side	0	yes	7771000|Left side	0	J+S
FR30	37	eyelid	80243003|Eyelid	0	yes	262749000|Open wound of eyelid	1	yes	262749000|Open wound of eyelid;313261004|Open wound of chin	0	J+S
FR30		and
FR30	37	chin	30291003|Mental region of face	0	yes	313261004|Open wound of chin	1	yes	262749000|Open wound of eyelid;313261004|Open wound of chin	0	J+S
FR30		.
FR30	38	Symmetrical	255473004|Symmetrical	0	yes	255473004|Symmetrical	0	yes	255473004|Symmetrical	0	J+S	0
FR30	38	bilateral	51440002|Right and left (qualifier value)	0	yes	51440002|Right and left (qualifier value)	0	yes	51440002|Right and left (qualifier value)	0	J+S
FR30	38	miosis	301939004|Pupil constriction	0	yes	301939004|Pupil constriction	0	yes	301939004|Pupil constriction	0	J+S
FR30		.
FR30	39	Slight	255604002|Mild	0	yes	255510006|Slight	0	yes	255510006|Slight	0	J+S	C1; C3	Error in following the guidelines; Pseudo-polysemy; Fuzzy definition of qualifiers
FR30	39	divergence	263741009|Divergence	0	yes	366084008|Finding of ocular divergence	0	yes	366084008|Finding of ocular divergence	0	J+S
FR30		in
FR30		the
FR30	39	gaze	246772007|Gaze	0	yes	366084008|Finding of ocular divergence	0	no	366084008|Finding of ocular divergence	0	J+S
FR30		with
FR30	40	external	261074009|External	0	yes	399054005|Exotropia (disorder)	0	yes	399054005|Exotropia (disorder)	0	J+S	C1; C3	Error in following the guidelines; Pseudo-polysemy
FR30	40	strabismus	22066006|Strabismus	0	yes	399054005|Exotropia (disorder)	0	yes	399054005|Exotropia (disorder)	0	J+S
FR30		of
FR30		the
FR30	40	left	8966001|Left eye	0	yes	8966001|Left eye	0	yes	8966001 |Left eye structure (body structure)|	0	J+S
FR30	40	eye	8966001|Left eye	0	yes	8966001|Left eye	0	yes	8966001 |Left eye structure (body structure)|	0	J+S
FR30		.
FR30	41	Bending		3		39187007|Bent	0	yes	282977007|Does Bend	0	J+S	C1; C4	Retrieval error; Lack of domain knowledge; Interface term issue
FR30		of
FR30	41	four	9362000|Four	0	yes					4
FR30	41	members	66019005|Extremity	0	yes				66019005|Extremity	0	J+S
FR30	41	upon	248240001|Response to pain	2	no					4
FR30	41	nociceptive	248240001|Response to pain	2	no	22253000|Pain observations	0	no	22253000 |Pain (finding)|	0	J+S
FR30	41	stimulation	248240001|Response to pain	2	no	122545008|Stimulation	0	yes	122545008|Stimulation	0	J+S
FR30		.
FR30		The
FR30	42	sylvian					3		80447000 |Structure of cerebral aqueduct (body structure)|	0	J+S	C1	Retrieval error
FR30	42	velocities				118592000|VEL	0	yes	118592000 |Velocity (property) (qualifier value)|	0	J+S
FR30		are
FR30	42	symmetrical				255473004|Symmetrical	0	yes	255473004|Symmetrical	0	J+S
FR30		and
FR30	42	correct				17621005|Normal	1	no	17621005|Normal	1	J+S
FR30		.
FR30	43	Absence	168733007|Standard chest X-ray normal	1	no				168733007 | Standard chest X-ray normal (finding), 275736000 | On examination - chest examination normal (finding)	0	J+S	C1; C2;C5	Retrieval error; Underspecification; Negation
FR30		of
FR30	43	chest	168733007|Standard chest X-ray normal;262525000|Chest injury	1	yes				168733007 | Standard chest X-ray normal (finding), 275736000 | On examination - chest examination normal (finding)	0	J+S
FR30	43	clinical	262525000|Chest injury	1	no				168733007 | Standard chest X-ray normal (finding), 275736000 | On examination - chest examination normal (finding)	0	J+S
FR30		and
FR30	43	radiological	168733007|Standard chest X-ray normal	1	no				168733007 | Standard chest X-ray normal (finding), 275736000 | On examination - chest examination normal (finding)	0	J+S
FR30	43	impact	262525000|Chest injury	1	no				168733007 | Standard chest X-ray normal (finding), 275736000 | On examination - chest examination normal (finding)	0	J+S
FR30		.
FR30	44	Normotension	2004005|Normotensive	0	yes	2004005|Normotensive	0	yes	2004005|Normotensive	0	J+S	0
FR30		with
FR30	44	sinus	49710005|Sinus bradycardia (disorder)	0	yes	49710005|Sinus bradycardia (disorder)	0	yes	49710005|Sinus bradycardia (disorder)	0	J+S
FR30	44	bradycardia	49710005|Sinus bradycardia (disorder)	0	yes	49710005|Sinus bradycardia (disorder)	0	yes	49710005|Sinus bradycardia (disorder)	0	J+S
FR30		.
FR30	45	Left	7771000|Left side	0	yes	8966001|Left eye	0	yes	7771000|Left side	0	J+S	C1	Carelessness
FR30	45	femoral	6628008|Open fracture of shaft of femur	0	yes	6628008|Open fracture of shaft of femur	0	yes	6628008|Open fracture of shaft of femur	0	J+S
FR30	45	diaphyseal	6628008|Open fracture of shaft of femur	0	yes	6628008|Open fracture of shaft of femur	0	no	6628008|Open fracture of shaft of femur	0	J+S
FR30	45	open	6628008|Open fracture of shaft of femur	0	yes	6628008|Open fracture of shaft of femur	0	yes	6628008|Open fracture of shaft of femur	0	J+S
FR30	45	fracture	6628008|Open fracture of shaft of femur	0	yes	6628008|Open fracture of shaft of femur	0	yes	6628008|Open fracture of shaft of femur	0	J+S
FR30		.
FR30	46	Injury	125601008|Knee injury;125598003|Wrist injury	0	yes	125601008|Knee injury;125598003|Wrist injury	0	yes	125601008|Knee injury;125598003|Wrist injury	1	J+S	C2	Underspecification
FR30	46	to
FR30	46	right	24028007|Rt - Right	0	yes	24028007|Rt - Right	0	yes	6757004 | Structure of right knee (body structure)	0	J+S
FR30	46	knee	125601008|Knee injury	0	yes	125601008|Knee injury	0	yes	6757004 | Structure of right knee (body structure)	0	J+S
FR30	46	and
FR30	46	right	24028007|Rt - Right	0	yes	24028007|Rt - Right	0	yes	9736006 | Structure of right wrist (body structure)	0	J+S
FR30	46	wrist	125598003|Wrist injury	0	yes	125598003|Wrist injury	0	yes	9736006 | Structure of right wrist (body structure)	0	J+S
FR30	47	wound	416462003|Wound (disorder)	0	yes	125652005|Open wound of hand	1	yes	416462003|Wound (disorder)	0	J+S	C1; C2	Retrieval error; Underspecification
FR30		on
FR30		the
FR30	47	dorsum	63125000|Dorsum of hand	0	yes	63125000|Dorsum of hand	0	yes	63125000|Dorsum of hand	0	J+S
FR30		of
FR30		the
FR30	47	right	24028007|Rt - Right	0	yes	24028007|Rt - Right	0	yes	78791008 | Structure of right hand (body structure)	0	J+S
FR30	47	hand	63125000|Dorsum of hand	0	yes	125652005|Open wound of hand;63125000|Dorsum of hand	1	yes	78791008 | Structure of right hand (body structure)	0	J+S
FR30		.
FR30	48	Ophthalmologic	36228007|Examining eye	0	yes	91177008|Eye examination under anesthesia	2	no	91177008|Eye examination under anesthesia; 50697003|General anaesthesia	0	J+S	C1; C2	Underspecification; Retrieval error
FR30	48	examination	36228007|Examining eye	0	y	91177008|Eye examination under anesthesia	2	yes	91177008|Eye examination under anesthesia; 50697003|General anaesthesia	0	J+S
FR30	48	under	371881003|During (attribute)	0	yes	351726001|Beneath	0	yes	91177008|Eye examination under anesthesia; 50697003|General anaesthesia	0	J+S
FR30	48	general	50697003|General anaesthesia	0	yes	91177008|Eye examination under anesthesia	2	yes	91177008|Eye examination under anesthesia; 50697003|General anaesthesia	0	J+S
FR30	48	anesthesia	50697003|General anaesthesia	0	y	91177008|Eye examination under anesthesia	2	yes	91177008|Eye examination under anesthesia; 50697003|General anaesthesia	0	J+S
FR30		shows
FR30		an
FR30	49	intact	11163003|Intact	0	yes	11163003|Intact	0	yes	11163003|Intact	0	J+S	C2; C3; C4
FR30	49	ocular	244486005|Entire eye	0	yes	417723001|Intraocular pressure right eye (finding)	1	yes	81745001 |Structure of eye proper (body structure)|	0	J+S		Underspecification; Normal finding; fuzzy definition of qualifiers; Interface term issue
FR30	49	globe	244486005|Entire eye	0	yes	244486005|Entire eye	0	yes	81745001 |Structure of eye proper (body structure)|	0	J+S
FR30		with
FR30		a
FR30	49	good	20572008|Good	0	yes	17621005|Normal	1	yes	60280003 |Normal intraocular pressure (finding)|	0	J+S
FR30	49	ocular	302157000|Observation of intraocular pressure	1	no	417723001|Intraocular pressure right eye (finding)	1	yes	60280003 |Normal intraocular pressure (finding)|	0	J+S
FR30	49	tone	302157000|Observation of intraocular pressure	1	no	417723001|Intraocular pressure right eye (finding)	1	yes	60280003 |Normal intraocular pressure (finding)|	0	J+S
FR30		and
FR30		some
FR30	50	debris	257159000|Debris	0	yes	257159000|Debris	0	yes	257159000|Debris	0	J+S	C1	Retrieval error
FR30		the
FR30	50	right	24028007|Rt - Right	0	yes	24028007|Rt - Right	0	yes
FR30	50	under	351726001|Beneath	0	yes	351726001|Beneath	0	yes	351726001|Beneath	0	J+S
FR30		-
FR30	50	eyelid	80243003|Eyelid	0	yes	80243003|Eyelid	0	yes	80243003 |Eyelid structure (body structure)|; 24028007|Rt - Right	0	J+S
FR30	50	rights				24028007|Rt - Right	0	yes	80243003 |Eyelid structure (body structure)|; 24028007|Rt - Right	0	J+S
FR30		.
EN11	51	Medications	410942007|Drug or medicament (substance)	0	no	18629005|Medication administration	0	yes	416608005|Drug therapy (procedure)	0	J+S	C1; C2; C4	Lack of domain knowledge; Underspecification; Interface term issue
EN11		:
EN11	52	doxepin	85037008|Doxepin hydrochloride	0	yes	85037008|Doxepin hydrochloride	0	yes	85037008|Doxepin hydrochloride	0	J+S	C1	Retrieval error
EN11		-				85037008|Doxepin hydrochloride	0	no		4
EN11	52	HCl	85037008|Doxepin hydrochloride	0	yes	85037008|Doxepin hydrochloride	0	yes
EN11	52	20mg	258684004|milligram (qualifier value)	0	yes				258684004|milligram (qualifier value)	0	J+S
EN11	52	qHS	396142006|Once a day, at bedtime (qualifier value)	0	yes	396142006|Once a day, at bedtime (qualifier value)	0	yes	396142006|Once a day, at bedtime (qualifier value)	0	J+S
EN11	53	triamterene	404850000|Hydrochlorothiazide + triamterene (product)	0	yes	387525002|Hydrochlorothiazide (substance);387053007|Triamterene (substance)	0	yes	387525002|Hydrochlorothiazide (substance);387053007|Triamterene (substance)	0	J+S	C1	Error in following the guidelines
EN11		+	404850000|Hydrochlorothiazide + triamterene (product)	0	yes	387525002|Hydrochlorothiazide (substance);387053007|Triamterene (substance)	0	no	387525002|Hydrochlorothiazide (substance);387053007|Triamterene (substance)	0	J+S
EN11	53	hydrochlorothiazide	404850000|Hydrochlorothiazide + triamterene (product)	0	yes	387525002|Hydrochlorothiazide (substance);387053007|Triamterene (substance)	0	yes	387525002|Hydrochlorothiazide (substance);387053007|Triamterene (substance)	0	J+S
EN11		37.5/25
EN11	53	qD	69620002|Daily	0	no	69620002|Daily	0	no	69620002|Daily	0	J+S
EN11	54	Warfarin	372756006|Warfarin (substance)	0	yes	372756006|Warfarin (substance)	0	yes	372756006|Warfarin (substance)	0	J+S	0
EN11		5
EN11	54	mg	258684004|milligram (qualifier value)	0	yes	258684004|milligram (qualifier value)	0	yes	258684004|milligram (qualifier value)	0	J+S
EN11	54	PO	260548002|Oral	0	yes	260548002|Oral	0	yes	260548002|Oral	0	J+S
EN11	54	mwf	307148002|Wednesday;307150005|Friday;307145004|Monday	0	no	307148002|Wednesday;307150005|Friday;307145004|Monday	0	yes	307148002|Wednesday;307150005|Friday;307145004|Monday	0	J+S
EN11		2.5
EN11	54	po	260548002|Oral	0	yes	260548002|Oral	0	yes	260548002|Oral	0	J+S
EN11	54	qd	69620002|Daily	0	no	69620002|Daily	0	no	69620002|Daily	0	J+S
EN11	54	tues	307147007|Tuesday	0	yes	307147007|Tuesday	0	yes	307147007|Tuesday	0	J+S
EN11	54	thurs	307149005|Thursday	0	yes	307149005|Thursday	0	yes	307149005|Thursday	0	J+S
EN11	54	sat	307151009|Saturday	0	yes	307151009|Saturday	0	yes	307151009|Saturday	0	J+S
EN11	54	sun	307146003|Sunday	0	yes	307146003|Sunday	0	yes	307146003|Sunday	0	J+S
EN11		.
EN11	55	Simvastatin	387584000|Simvastatin (substance)	0	yes	387584000|Simvastatin (substance)	0	yes	387584000|Simvastatin (substance)	0	J+S	0
EN11	55	40
EN11	55	qhs	396142006|Once a day, at bedtime (qualifier value)	0	yes	396142006|Once a day, at bedtime (qualifier value)	0	yes	396142006|Once a day, at bedtime (qualifier value)	0	J+S
EN11	56	Calcium	387307005|Calcium carbonate (substance)	0	yes	387307005|Calcium carbonate (substance)	0	yes	387307005|Calcium carbonate (substance)	0	J+S	0
EN11	56	carbonate	387307005|Calcium carbonate (substance)	0	yes	387307005|Calcium carbonate (substance)	0	yes	387307005|Calcium carbonate (substance)	0	J+S
EN11	56	650
EN11	56	qd	69620002|Daily	0	no	69620002|Daily	0	no	69620002|Daily	0	J+S
EN11	57	Metaxalone	87599003|Metaxalone	0	yes	87599003|Metaxalone	0	yes	87599003|Metaxalone	0	J+S	0
EN11	57	400-800
EN11	57	TID	229798009|3x /day	0	yes	229798009|3x /day	0	yes	229798009|3x /day	0	J+S
EN11	58	MVT	412250002|Multivitamin agent (substance)	1	no	387508004|Thiotepa (substance);386913001|Mitoxantrone (substance);387316009|Etoposide (substance)	0	no	412250002|Multivitamin agent (substance)	1	J+S	C1	Lack of domain knowledge
EN11	58	qd	69620002|Daily	0	no	69620002|Daily	0	no	69620002|Daily	0	J+S
EN11	59	omeprazole	387137007|Omeprazole (substance)	0	yes	387137007|Omeprazole (substance)	0	yes	387137007|Omeprazole (substance)	0	J+S	0
EN11	59	20
EN11	59	qd	69620002|Daily	0	no	69620002|Daily	0	no	69620002|Daily	0	J+S
EN11	60	proctosol	396458002|Hydrocortisone (substance)	2	no	255582007|Rectal;396458002|Hydrocortisone (substance)	0	no	396458002|Hydrocortisone (substance)	0	J+S	C1	Error in following the guidelines; In disagreement about concept coverage
EN11		-
EN11	60	hc	396458002|Hydrocortisone (substance)	2	yes	396458002|Hydrocortisone (substance)	0	no	396458002|Hydrocortisone (substance)	0	J+S
EN11	60	cream	385099005|Cream	0	yes	385099005|Cream	2	yes	385099005|Cream	0	J+S
EN11	60	prn	225761000|prn	0	yes	225761000|prn	0	yes	225761000|prn	0	J+S
EN11	61	Fexofenadine	372522002|Fexofenadine (substance)	0	yes	372522002|Fexofenadine (substance)	0	yes	372522002|Fexofenadine (substance)	0	J+S	0
EN11	61	60
EN11	61	prn	225761000|prn	0	yes	225761000|prn	0	yes	225761000|prn	0	J+S
EN11	62	citalopram	372596005|Citalopram (substance)	0	yes	372596005|Citalopram (substance)	0	yes	372596005|Citalopram (substance)	0	J+S	0
EN11	62	20
EN11	62	qd	69620002|Daily	0	no	69620002|Daily	0	no	69620002|Daily	0	J+S
		.
FI28	63	On	410679008|Surface (qualifier value)	1	no				410679008|Surface (qualifier value)	0	J+S	C1	Retrieval error; In disagreement about concept coverage
FI28		the
FI28	63	neck	45048000|Neck structure	1	yes				45048000|Neck structure	0	J+S
FI28		is
FI28	63	strangulation	25318002|Death by strangulation (event)	2	yes	25318002|Death by strangulation (event)	0	yes	25318002|Death by strangulation (event)	0	J+S
FI28	63	indentation	82448003|Indentation	0	yes	82448003|Indentation	0	yes	82448003|Indentation	0	J+S
FI28		as
FI28		well
FI28		as
FI28		a
FI28	64	strangulation	25318002|Death by strangulation (event)	2	yes	25318002|Death by strangulation (event)	0	yes		3	J+S	C1	Retrieval error; Lack of domain knowledge
FI28	64	item		3			3			3	J+S
FI28		that
FI28	64	matches					3			3	J+S
FI28		the
FI28	64	indentation				82448003|Indentation	0	yes	82448003|Indentation	0	J+S
FI28		.
FI28		The
FI28	65	conjunctiva	246676003|Bloodshot eye	1	yes	21117005|Conjunctival hemorrhage	0	yes	246676003 | Injection of surface of eye (finding) |	0	J+S	C1; C4	Lack of domain knowledge; Interface term issue
FI28		on
FI28	65	both	40638003|OU - Both eyes	0	yes	40638003|OU - Both eyes	0	yes	40638003|OU - Both eyes	0	J+S
FI28	65	eyes	40638003|OU - Both eyes	0	yes	40638003|OU - Both eyes	0	yes	40638003|OU - Both eyes	0	J+S
FI28		were
FI28	65	heavily	24484000|Severe (severity modifier)	1	no	24484000|Severe (severity modifier)	1	no	24484000|Severe (severity modifier)	1	J+S
FI28	65	bloodlines	246676003|Bloodshot eye	1	no	21117005|Conjunctival hemorrhage	0	no	246676003 | Injection of surface of eye (finding) |	1	J+S
FI28		and
FI28		the
FI28	66	inside	260521003|Inner	1	no	260521003|Inner	0	yes	63720000|Hemorrhage of eyelid; 260521003|Inner; 24484000|Severe (severity modifier)	2	J+S	C1; C2	Retrieval error; Underspecification
FI28		of
FI28		the
FI28	66	eyelids	80243003|Eyelid	0	yes	63720000|Hemorrhage of eyelid	0	yes	63720000|Hemorrhage of eyelid; 260521003|Inner; 24484000|Severe (severity modifier)	2	J+S
FI28		was
FI28	66	heavily	24484000|Severe (severity modifier)	1	no	24484000|Severe (severity modifier)	1	no	63720000|Hemorrhage of eyelid; 260521003|Inner; 24484000|Severe (severity modifier)	2	J+S
FI28	66	blood		3		63720000|Hemorrhage of eyelid	0	yes	63720000|Hemorrhage of eyelid; 260521003|Inner; 24484000|Severe (severity modifier)	2	J+S
FI28		-
FI28	66	lined		3		63720000|Hemorrhage of eyelid	0	yes	63720000|Hemorrhage of eyelid; 260521003|Inner; 24484000|Severe (severity modifier)	2	J+S
FI28		.
FI28	67	Punctate	7800008|Punctate	0	yes	7800008|Punctate	0	yes	7800008|Punctate	0	J+S	C4	Interface term issue
FI28	67	blood				50960005|Haemorrhage	0	yes	50960005 | Hemorrhage (morphologic abnormality)	0	J+S
FI28	67	extravasations	76676007|Extravasation	0	no	50960005|Haemorrhage	0	yes	50960005 | Hemorrhage (morphologic abnormality)	0	J+S
FI28		were
FI28		not
FI28		found
FI28		.
FI28	68	The				162743000|Blue lips	0	no	162743000|Blue lips	0	J+S	C1	Carelessness
FI28	68	lips	162743000|Blue lips	0	yes	249875003|Increased protrusion of tongue	1	no	162743000|Blue lips	0	J+S
FI28	68	were				162743000|Blue lips	0	no	162743000|Blue lips	0	J+S
FI28	68	turned				162743000|Blue lips	0	no	162743000|Blue lips	0	J+S
FI28	68	blue	162743000|Blue lips	0	yes	162743000|Blue lips	0	yes	162743000|Blue lips	0	J+S
FI28		and
FI28	69	the				249875003|Increased protrusion of tongue	1	no				C1	Error in following the guidelines
FI28	69	tip	73041003|Tip of tongue	0	yes	73041003|Tip of tongue	0	yes	249875003|Increased protrusion of tongue	1	J+S
FI28	69	of	73041003|Tip of tongue	0	yes					4
FI28	69	the				249875003|Increased protrusion of tongue	1	no	249875003|Increased protrusion of tongue	1	J+S
FI28	69	tongue	73041003|Tip of tongue	0	yes	73041003|Tip of tongue;249875003|Increased protrusion of tongue	1	yes	249875003|Increased protrusion of tongue	1	J+S
FI28	69	was				249875003|Increased protrusion of tongue	1	no	249875003|Increased protrusion of tongue	1	J+S
FI28	69	between	11896004|Intermediate	0	yes	249875003|Increased protrusion of tongue	1	no	249875003|Increased protrusion of tongue	1	J+S
FI28	69	the				249875003|Increased protrusion of tongue	1	no	249875003|Increased protrusion of tongue	1	J+S
FI28	69	lips	48477009|Lip structure	0	yes	249875003|Increased protrusion of tongue	1	no	249875003|Increased protrusion of tongue	1	J+S
FI28		.
FI28		In
FI28		the
FI28	70	forensic		3					168450005 | Forensic examination (procedure)	0	J+S	C1	Retrieval error
FI28	70	chemistry		3					15220000 | Laboratory test (procedure)	1	J+S
FI28	70	examination		3					168450005 | Forensic examination (procedure)	0	J+S
FI28		the
FI28	71	blood	167009006|Blood alcohol level	0	yes	32845008|Alcohol measurement, urine	0	yes	167009006 |Blood ethanol measurement (procedure)|	0	J+S	C1; C2	Carelessness; Underspecification
FI28	71	alcohol	167009006|Blood alcohol level	0	yes	32845008|Alcohol measurement, urine	0	yes	167009006 |Blood ethanol measurement (procedure)|	0	J+S
FI28	71	test	167009006|Blood alcohol level	0	no	32845008|Alcohol measurement, urine	0	yes	167009006 |Blood ethanol measurement (procedure)|	0	J+S
FI28		revealed
FI28		an
FI28	71	ethanol	167009006|Blood alcohol level	0	no	32845008|Alcohol measurement, urine	0	yes	167009006|Blood alcohol level	0	J+S
FI28	71	content	167009006|Blood alcohol level	0	no	32845008|Alcohol measurement, urine	0	yes	167009006|Blood alcohol level	0	J+S
FI28	71	of
FI28	71	2.0%	118582008|PCT	0	yes
FI28		and
FI28		the
FI28	72	urine	271289006|Urine ethanol measurement	1	yes	32845008|Alcohol measurement, urine	0	yes	271289006 | Urine ethanol measurement (procedure)	0	J+S	C1; C2	Lack of domain knowledge; Underspecification
FI28	72	alcohol	271289006|Urine ethanol measurement	1	no	32845008|Alcohol measurement, urine	0	yes	271289006 | Urine ethanol measurement (procedure)	0	J+S
FI28	72	test	271289006|Urine ethanol measurement	1	yes	32845008|Alcohol measurement, urine	0	yes	271289006 | Urine ethanol measurement (procedure)	0
FI28		revealed
FI28		an
FI28	72	ethanol	271289006|Urine ethanol measurement	1	yes	32845008|Alcohol measurement, urine	0	yes	271289006 | Urine ethanol measurement (procedure)	0	J+S
FI28	72	content	271289006|Urine ethanol measurement	1	no	32845008|Alcohol measurement, urine	0	yes	271289006 | Urine ethanol measurement (procedure)	0	J+S
FI28		of
FI28		2.9
FI28		%.	118582008|PCT	0	yes	118582008|PCT	0	yes
FI28		The
FI28	73	alcohol	63267000|Alcohol measurement	0	yes	63267000|Alcohol measurement	0	yes	430837008 |Ethanol measurement (procedure)|	0	J+S	C1; C2; C4	Lack of domain knowledge; Underspecification; Interface term issue
FI28	73	test	63267000|Alcohol measurement	0	no	63267000|Alcohol measurement	0	no	430837008 |Ethanol measurement (procedure)|	0	J+S
FI28		on					3
FI28		the					3
FI28	73	vitreous	47538007|Vitreous humour	0	yes	258438000|Vitreous fluid specimen	0	yes	258438000|Vitreous fluid specimen	0	J+S
FI28	73	body	47538007|Vitreous humour	0	yes	258438000|Vitreous fluid specimen	0	no	258438000|Vitreous fluid specimen	0	J+S
FI28		revealed					3
FI28		an					3
FI28	73	ethanol	63267000|Alcohol measurement	2	no	63267000|Alcohol measurement	0	yes	430837008 |Ethanol measurement (procedure)|	0	J+S
FI28	73	content	63267000|Alcohol measurement	2	no	63267000|Alcohol measurement	0	no	430837008 |Ethanol measurement (procedure)|	0	J+S
FI28		of					3
FI28		2.7					3
FI28		%.	118582008|PCT	0	yes	118582008|PCT	0	yes
FI28		Other					3
FI28		analysed					3
FI28	74	alcohols	53041004|Alcohol (substance)	0	yes		3		63267000|Alcohol measurement	0	J+S	C1; C2; C4	Retrieval error; Carelessness; Underspecification; Interface term issue
FI28		could					3
FI28		not					3
FI28		be					3
FI28		detected					3
FI28		in					3
FI28	74	blood	87612001|Blood	0	yes		3		119297000|Blood specimen	0	J+S
FI28	74	urine	78014005|Urine	0	yes	122575003|Urine sample	0	yes	122575003|Urine sample	0	J+S
FI28		or					3			4
FI28	74	vitreous	47538007|Vitreous humour	0	yes	122575003|Urine sample	0	yes	258438000|Vitreous fluid specimen	1	J+S
FI28	74	body	47538007|Vitreous humour	0	yes	122575003|Urine sample	0	yes	258438000|Vitreous fluid specimen	1	J+S
FI28		.
FI28		The
FI28	75	qualitative	26716007|Qualitative	0	yes	26716007|Qualitative	0	yes	26716007|Qualitative	0	J+S	C1; C4
FI28	75	drug	394642008|Drug screening test (procedure)	0	yes	394642008|Drug screening test (procedure)	0	yes	310627008 |Urine drug screening (procedure)|	0	J+S		Error in following the guidelines; Interface term issue
FI28	75	screening	394642008|Drug screening test (procedure)	0	yes	394642008|Drug screening test (procedure)	0	yes	310627008 |Urine drug screening (procedure)|	0	J+S
FI28		of
FI28		the
FI28	75	urine	78014005|Urine	0	yes	122575003|Urine sample	0	yes	310627008 |Urine drug screening (procedure)|	0	J+S
FI28		revealed
FI28	75	nicotine	68540007|Nicotine	0	yes	68540007|Nicotine	0	yes	68540007|Nicotine	0	J+S
FI28		(§
FI28		19
FI28		and
FI28		of
FI28	76	toxicological				314076009|Poison screening	0	yes	314076009|Poison screening	0	J+S	C1	Retrieval error
FI28	76	examination				314076009|Poison screening	0	no	314076009|Poison screening	0	J+S
FI28		attest
FI28		of
FI28		the
FI28		institute
FI28		of
FI28		forensic
FI28		chemistry
FI28		no
FI28		.
FI28		nnn
FI28		).
SE52		Reason
SE52		for
SE52		contact
SE52	77	Monthly							89185003|Every month	0	J+S	C1	Retrieval error
SE52	77	checkups							386053000|Patient evaluation procedure	2	J+S
SE52		after
SE52	78	treatment							276239002 | Therapy (regime/therapy)	0	J+S	C1	Retrieval error
SE52		of				195277008|Aneurysm of internal iliac artery	0	no
SE52		an
SE52	78	aneurysm	195277008|Aneurysm of internal iliac artery	0	yes	195277008|Aneurysm of internal iliac artery	0	yes	195277008|Aneurysm of internal iliac artery	0	J+S
SE52		of				195277008|Aneurysm of internal iliac artery	0	no
SE52		the
SE52	78	internal	195277008|Aneurysm of internal iliac artery	0	yes	195277008|Aneurysm of internal iliac artery	0	yes	195277008|Aneurysm of internal iliac artery	0	J+S
SE52	78	iliac	195277008|Aneurysm of internal iliac artery	0	yes	195277008|Aneurysm of internal iliac artery	0	yes	195277008|Aneurysm of internal iliac artery	0	J+S
SE52		(				195277008|Aneurysm of internal iliac artery	0	no
SE52	79	hypogastric	195277008|Aneurysm of internal iliac artery	0	yes	195277008|Aneurysm of internal iliac artery	0	no	195277008|Aneurysm of internal iliac artery	0	J+S	0
SE52	79	artery	195277008|Aneurysm of internal iliac artery	0	yes	195277008|Aneurysm of internal iliac artery	0	no	195277008|Aneurysm of internal iliac artery	0	J+S
SE52		on
SE52		the
SE52	79	left	7771000|Left side	0	yes	7771000|Left side	0	yes	7771000|Left side	0	J+S
SE52	79	side	7771000|Left side	0	yes				7771000|Left side	0	J+S
SE52		).
SE52		Current
SE52	80	Atrial	49436004|AF - Atrial fibrillation	0	yes	49436004|AF - Atrial fibrillation	0	yes	49436004|AF - Atrial fibrillation	0	J+S	0
SE52	80	fibrillation	49436004|AF - Atrial fibrillation	0	yes	49436004|AF - Atrial fibrillation	0	yes	49436004|AF - Atrial fibrillation	0	J+S
SE52		treated
SE52		with
SE52	80	Warfarin	372756006|Warfarin (substance)	0	yes	372756006|Warfarin (substance)	0	yes	372756006|Warfarin (substance)	0	J+S
SE52		.
SE52	81	hypertonia	56731001|Tight muscle	0	yes	56731001|Tight muscle	0	yes	56731001 |Increased muscle tone (finding)|	0	J+S	C1	Retrieval error
SE52		treated
SE52		with
SE52	81	medication				416608005|Drug therapy (procedure)	0	no	416608005|Drug therapy (procedure)	0	J+S
SE52		.
SE52	82	Former	410513005|In the past (qualifier value)	0	yes	8517006|Ex-smoker (finding)	0	no	8517006|Ex-smoker (finding)	0	J+S	C3	Pseudo-polysemy
SE52	82	smoker	77176002|Smoker	0	yes	8517006|Ex-smoker (finding)	0	yes	8517006|Ex-smoker (finding)	0	J+S
SE52		.
SE52		Has
SE52		an
SE52	83	aneurysm	195277008|Aneurysm of internal iliac artery	0	yes	195277008|Aneurysm of internal iliac artery	0	yes	195277008|Aneurysm of internal iliac artery	0	J+S	C1; C2	Error in following the guidelines; Underspecification
SE52		of
SE52		the
SE52	83	internal	195277008|Aneurysm of internal iliac artery	0	yes	90024005|Internal iliac artery	0	yes	195277008|Aneurysm of internal iliac artery	0	J+S
SE52	83	iliac	195277008|Aneurysm of internal iliac artery	0	yes	90024005|Internal iliac artery	0	yes	195277008|Aneurysm of internal iliac artery	0	J+S
SE52		(				90024005|Internal iliac artery	0	no
SE52	83	hypogastric	195277008|Aneurysm of internal iliac artery	0	yes	90024005|Internal iliac artery	0	yes	195277008|Aneurysm of internal iliac artery	0	J+S
SE52	83	artery	195277008|Aneurysm of internal iliac artery	0	yes	90024005|Internal iliac artery	0	yes	195277008|Aneurysm of internal iliac artery	0	J+S
SE52		which
SE52		we
SE52	84	treated							276239002 | Therapy (regime/therapy)	0	J+S	C1	Retrieval error; Error in following the guidelines
SE52		inside
SE52		the
SE52	84	artery				90024005|Internal iliac artery	0	yes	90024005|Internal iliac artery	1	J+S
SE52		by
SE52	84	embolization	122463005|Embolization procedure	0	yes	233333003|Embolisation of internal iliac artery	0	yes	233333003|Embolisation of internal iliac artery	1	J+S
SE52		with	20401003|With	0	yes
SE52	84	onyx	413914009|Copolymer (substance)	2	no		3		413914009|Copolymer (substance)	2	J+S
SE52		and
SE52		by
SE52	85	placing	440448005|Insertion of stent graft into iliac artery using fluoroscopic guidance (procedure)	2	no	233404000|Insertion of arterial stent	0	no	233404000|Insertion of arterial stent	0	J+S	C1; C4	Lack of domain knowledge; Interface term issue
SE52		a				233404000|Insertion of arterial stent	0	no
SE52	85	stent	440448005|Insertion of stent graft into iliac artery using fluoroscopic guidance (procedure)	2	yes	233404000|Insertion of arterial stent	0	yes	233404000|Insertion of arterial stent	0	J+S
SE52		at
SE52		the
SE52	85	end				46053002|Distal	0	no	263556003 | Distal site (attribute)	2	J+S
SE52		of
SE52		the
SE52	85	internal	90024005|Internal iliac artery;440448005|Insertion of stent graft into iliac artery using fluoroscopic guidance (procedure)	2	yes	90024005|Internal iliac artery	0	yes	90024005|Internal iliac artery	0	J+S
SE52	85	iliac	90024005|Internal iliac artery;440448005|Insertion of stent graft into iliac artery using fluoroscopic guidance (procedure)	2	yes	90024005|Internal iliac artery	0	yes	90024005|Internal iliac artery	0	J+S
SE52		(				90024005|Internal iliac artery	0	no
SE52	85	hypogastric	440448005|Insertion of stent graft into iliac artery using fluoroscopic guidance (procedure)	2	no	90024005|Internal iliac artery	0	yes	90024005|Internal iliac artery	0	J+S
SE52	85	artery	440448005|Insertion of stent graft into iliac artery using fluoroscopic guidance (procedure)	2	yes	90024005|Internal iliac artery	0	yes	90024005|Internal iliac artery	0	J
SE52		.
SE52		No
SE52	87	post				385486001|Postoperative complication (disorder)	0	yes	385486001|Postoperative complication (disorder)	0	J+S	C1	Retrieval error
SE52		-				385486001|Postoperative complication (disorder)	0	no
SE52	87	surgery	88797001|Complication of surgical procedure	0	yes	385486001|Postoperative complication (disorder)	0	no	385486001|Postoperative complication (disorder)	0	J+S
SE52	87	complications	88797001|Complication of surgical procedure	0	yes	385486001|Postoperative complication (disorder)	0	yes	385486001|Postoperative complication (disorder)	0	J+S
SE52		whatsoever
SE52		.
SE52		The
SE52		Patient
SE52		is
SE52	88	fine							271300009 |On examination - patient well (finding)|	0	J+S	C1	Retrieval error
SE52		.
SE52		The
SE52	89	ankle	401221002|ABPI - Ankle brachial pressure index	0	yes	401221002|ABPI - Ankle brachial pressure index	0	yes	401221002|ABPI - Ankle brachial pressure index	0	J+S	C1	Retrieval error
SE52		-
SE52	89	brachial	401221002|ABPI - Ankle brachial pressure index	0	yes	401221002|ABPI - Ankle brachial pressure index	0	yes	401221002|ABPI - Ankle brachial pressure index	0	J+S
SE52	89	index	401221002|ABPI - Ankle brachial pressure index	0	yes	401221002|ABPI - Ankle brachial pressure index	0	yes	401221002|ABPI - Ankle brachial pressure index	0	J+S
SE52		remains
SE52	89	unchanged				260388006|Unchanged	0	yes	260388006|Unchanged	0	J+S
SE52		compared
SE52		to
SE52		the
SE52		state
SE52		prior
SE52		to
SE52	89	treatment							276239002 | Therapy (regime/therapy)	0	J+S
SE52		.
SE52	90	slightly				255510006|Slight	0	yes	255510006|Slight	0	J+S	C1	Retrieval error
SE52	90	reduced				260400001|Reduced	2	yes	260400001|Reduced	0	J+S
SE52		but
SE52		no
SE52		major
SE52	90	complaints							409586006 | Complaint (finding)	0	J+S
SE52		of
SE52	90	claudicatio	275520000|Claudication	0	yes	275520000|Claudication	0	yes	275520000|Claudication	0	J+S
SE52		.
SE52	91	CT	77477000|Computerised tomography	0	yes	77477000|Computerised tomography	0	no	77477000|Computerised tomography	0	J+S	0
SE52		was
SE52		not
SE52		done
SE52		but
SE52		is
SE52		recommended
SE52		.
FR32		A
FR32	92	psychiatric		3		10197000|Psychiatric interview and evaluation	0	yes	170679009 |Initial psychiatric assessment (regime/therapy)|	0	J+S	C1	Retrieval error
FR32	92	opinion		3		10197000|Psychiatric interview and evaluation	0	no	170679009 |Initial psychiatric assessment (regime/therapy)|	0	J+S
FR32		was
FR32		requested
FR32		from
FR32		Dr
FR32		.
FR32		Rodrigues
FR32		.
FR32		He
FR32		seemed
FR32		to
FR32		him
FR32		to
FR32		be
FR32		much
FR32		more					3
FR32	93	anxious	79015004|Worry	0	no	79015004|Worry	0	yes	198288003|Anxiety state	0	J+S	C4	Interface term issue
FR32		than
FR32	94	sad	420038007|Feeling unhappy (finding)	0	no	366979004|Depressed mood (finding)	0	no	420038007|Feeling unhappy (finding)	1	J+S	C1	Retrieval error
FR32		.
FR32		He
FR32		proposed
FR32		a
FR32	95	Clonazepam	387383007|Clonazepam (substance)	0	yes	387383007|Clonazepam (substance)	0	yes	387383007|Clonazepam (substance)	0	J+S	C1;C4	Retrieval error; Error in following the guidelines; Interface term issue
FR32	95	anxiolytic	373282008|Anxiolytic agent (substance)	0	yes	373282008|Anxiolytic agent (substance)	0	yes	373282008|Anxiolytic agent (substance)	0	J+S
FR32	95	treatment	276239002|Therapy (regime/therapy)	2	no				276239002 | Therapy (regime/therapy)	0	J+S
FR32		for
FR32	95	intractable		3		274665008|Chronic intractable pain	0	yes	274665008|Chronic intractable pain	0	J+S
FR32	95	pain	22253000|Pain observations	0	yes	274665008|Chronic intractable pain	0	yes	274665008|Chronic intractable pain	0	J+S
FR32		and
FR32	95	anxiety	79015004|Worry	0	no	198288003|Anxiety state	0	yes	198288003|Anxiety state	0	J+S
FR32		.
FR32		It
FR32		would
FR32		be
FR32		necessary
FR32		to
FR32		continue
FR32	96	treatment							276239002 | Therapy (regime/therapy)	0	J+S	C1	Retrieval error
FR32		with
FR32		the
FR32		doctor
FR32		or
FR32		other
FR32		psychiatrist
FR32		.
FR32		The
FR32		patient
FR32		has
FR32		difficulty
FR32		accepting
FR32		that
FR32		his
FR32		various
FR32	97	somatic		3		48429009|Somatic pain (finding)	1	yes	279314007 | Somatic syndrome finding (finding)	1	J+S	C1; C4	Retrieval error; Interface term issue
FR32	97	symptoms		3		48429009|Somatic pain (finding)	1	no	279314007 | Somatic syndrome finding (finding)	1	J+S
FR32		are
FR32		related
FR32		to
FR32		his
FR32	97	anxiety	79015004|Worry	0	no	198288003|Anxiety state	0	yes	198288003|Anxiety state	0	J
FR32		.
FR32		I
FR32		'
FR32		m
FR32		not
FR32		convinced
FR32		that
FR32		the
FR32		hospital
FR32		has
FR32		helped
FR32		convince
FR32		him
FR32		of
FR32		this
FR32		possibility
FR32		.
FR32		After
FR32		his
FR32		release
FR32		his
FR32		wife
FR32		told
FR32		me
FR32		he
FR32		had
FR32		decided
FR32		to
FR32		go
FR32		back
FR32		to
FR32		the
FR32	98	relaxation	64299003|Relaxation training therapy	0	yes	64299003|Relaxation training therapy	0	yes	64299003|Relaxation training therapy	0	J+S	0
FR32	98	therapy	64299003|Relaxation training therapy	0	yes	64299003|Relaxation training therapy	0	yes	64299003|Relaxation training therapy	0	J+S
FR32		.
SE50		Assessment
SE50		Therefore
SE50		further
SE50		examination
SE50		because
SE50		of
SE50	99	focal	87017008|Focal	0	yes	87017008|Focal	0	yes	87017008|Focal	0	J+S	0
SE50	99	changes	263703002|State changes	0	yes	263703002|State changes	0	yes	263703002|State changes	0	J+S
SE50		in	263703002|State changes	0	yes					4
SE50		the
SE50	99	left	80248007|Left breast	1	yes	80248007|Left breast	0	yes	80248007|Left breast	0	J+S
SE50	99	breast	80248007|Left breast	1	yes	80248007|Left breast	0	yes	80248007|Left breast	0	J+S
SE50		where
SE50	100	cytology	702666009|Cytology	0	yes	702666009|Cytology	0	yes	702666009|Cytology	0	J+S	0
SE50		has
SE50		revealed
SE50		no
SE50	100	malignity	86049000|Malignant tumour morphology	0	no	86049000|Malignant tumour morphology	0	no	86049000|Malignant tumour morphology	0	J+S
SE50		.
SE50		Repeated								3	J+S
SE50	101	mammograms	71651007|Mammography	0	yes	71651007|Mammography	0	yes	71651007|Mammography	0	J+S	C1;C2	Retrieval error; Error in following the guidelines
SE50		showed
SE50	101	no							260388006 |No status change (qualifier value)|	0	J+S
SE50	101	changes				263703002|State changes	0	yes	260388006 |No status change (qualifier value)|	0	J+S
SE50		.
SE50		Possibility
SE50		to
SE50		resume
SE50	102	mammography	71651007|Mammography	0	yes	24623002|Screening mammography	0	yes	24623002|Screening mammography	0	J+S	C1	Retrieval error
SE50	102	screenings				24623002|Screening mammography	0	yes	24623002|Screening mammography	0	J+S
SE50		at
SE50	102	intervals				385673002|Interval (qualifier value)	0	yes	385673002|Interval (qualifier value)	0	J+S
SE50		of
SE50		18
SE50	102	months				258706009|month	0	yes	258706009|month	0	J+S
SE50		.
SE50		Referral
SE50		note
SE50		will
SE50		be
SE50		prepared
SE50		.
SE50		Correspondence
SE50		Referral
SE50		Referral
SE50		note
SE50		for
SE50	103	mammography	71651007|Mammography	0	yes				71651007|Mammography	0	J+S	C1	Retrieval error
SE50		prepared
SE50		.
SE50		Diagnosis
SE50		/
SE50		Coding
SE50		Treatment
SE50		Main
SE50		diagnosis
SE50		:
SE50		D486
SE50	104	tumour	126926005|Neoplasm of breast	0	yes	269497004|Neoplasm of uncertain behaviour of breast	0	no	269497004|Neoplasm of uncertain behaviour of breast	0	J+S	C2	Error in following the guidelines
SE50		of				269497004|Neoplasm of uncertain behaviour of breast	0	no
SE50		the				269497004|Neoplasm of uncertain behaviour of breast	0	no
SE50	104	mammary	126926005|Neoplasm of breast	0	no	269497004|Neoplasm of uncertain behaviour of breast	0	no	269497004|Neoplasm of uncertain behaviour of breast	0	J+S
SE50	104	gland	126926005|Neoplasm of breast	0	no	269497004|Neoplasm of uncertain behaviour of breast	0	no	269497004|Neoplasm of uncertain behaviour of breast	0	J+S
SE50		of				269497004|Neoplasm of uncertain behaviour of breast	0	no
SE50	104	uncertain	263916005|Uncertain behaviour	1	yes	269497004|Neoplasm of uncertain behaviour of breast	0	yes	269497004|Neoplasm of uncertain behaviour of breast	0	J+S
SE50		respectively
SE50		unknown
SE50	104	nature	263916005|Uncertain behaviour	1	no	269497004|Neoplasm of uncertain behaviour of breast	0	no	269497004|Neoplasm of uncertain behaviour of breast	0	J+S
		.
EN14	105	CN	274786004|Examination of cranial nerve	1	no	106150003|Cranial nerve finding	0	no	106150003|Cranial nerve finding	1	J+S	C2	Underspecification
EN14		:
EN14	106	I	274786004|Examination of cranial nerve;11522000|Cranial nerve I	1	yes	274786004|Examination of cranial nerve;11522000|Cranial nerve I	0	no	274786004|Examination of cranial nerve;11522000 |Olfactory nerve structure (body structure)|	1	J+S	C1	Error in following the guidelines
EN14	106	--
EN14	106	not				385660001|Not done (qualifier value)	0	yes	385660001|Not done (qualifier value)	0	J+S
EN14	106	tested				385660001|Not done (qualifier value)	1	no	385660001|Not done (qualifier value)	0	J+S
EN14		.
EN14	107	II	274786004|Examination of cranial nerve;18234004|Cranial nerve II	1	yes	106152006|Second cranial nerve finding	0	no	106152006|Second cranial nerve finding	1	J+S	C1;C2	Retrieval error; Error in following the guidelines;Underspecification
EN14	107	III	274786004|Examination of cranial nerve;56193007|Cranial nerve III	1	yes	106153001|Third cranial nerve finding	0	no	106153001|Third cranial nerve finding	1	J+S
EN14	107	-
EN14	107	mild	255604002|Mild	0	yes	255604002|Mild	0	yes	255604002|Mild	0	J+S
EN14	107	anisocoria	13045009|Anisocoria	0	yes	13045009|Anisocoria	0	yes	13045009|Anisocoria	0	J+S
EN14	107	L	7771000|Left side	1	no	7771000|Left side	0	no	16089004|Pupil of left eye	0	J+S
EN14	107	pupil	35146001|Entire pupil;81827009|Diameter	1	yes	164020000|O/E - pupil size	0	yes	164020000 |On examination - pupil size (finding)|	0	J+S
EN14	107	3.5->3	258673006|millimeter (qualifier value)	1	no
EN14	107	R	24028007|Rt - Right;35146001|Entire pupil;81827009|Diameter	1	yes	24028007|Rt - Right;164020000|O/E - pupil size	1	no	52378001|Pupil of right eye;164020000 |On examination - pupil size (finding)|	1	J+S
EN14	107	4->3.5	258673006|millimeter (qualifier value)	1	no					4
EN14	107	VFFC	255475006|Full field;73750009|Visual field;410560002|Confrontation visual field test (procedure)	1	no	421096000|Full to confrontation visual fields (finding)	0	no	421096000|Full to confrontation visual fields (finding)	0	J+S
EN14		.
EN14	108	III	274786004|Examination of cranial nerve;56193007|Cranial nerve III	1	yes	106153001|Third cranial nerve finding	0	no	274786004|Examination of cranial nerve;56193007|Cranial nerve III	1	J+S	C1; C2	Retrieval error; Error in following the guidelines; Underspecification
EN14	108	IV	39322007|Cranial nerve IV;274786004|Examination of cranial nerve	1	yes	106154007|Fourth cranial nerve finding	0	no	39322007|Cranial nerve IV;274786004|Examination of cranial nerve	1	J+S
EN14	108	VI	274786004|Examination of cranial nerve;80622005|Abductor digiti minimi	1	yes	106156009|Sixth cranial nerve finding	0	no	274786004|Examination of cranial nerve;80622005|Abductor digiti minimi	1	J+S
EN14	108	--
EN14	108	EOMI	373642008|Extraocular eye movement (observable entity);11163003|Intact	1	no	11163003|Intact;366079002|Finding of eye movement	0	no	373642008|Extraocular eye movement (observable entity);11163003|Intact	1	J+S
EN14	108	w							164073000 |On examination - no nystagmus (situation)|	0	J+S
EN14	108	/							164073000 |On examination - no nystagmus (situation)|	0	J+S
EN14	108	o							164073000 |On examination - no nystagmus (situation)|	0	J+S
EN14	108	nystagmus	563001|Nystagmus	0	yes	563001|Nystagmus	0	yes	164073000 |On examination - no nystagmus (situation)|	0	J+S
EN14	108	no				274824005|Ptosis absent	0	no	274824005|Ptosis absent	0	J+S
EN14	108	ptosis	11934000|Droopy eyelid	0	yes	274824005|Ptosis absent	0	yes	274824005|Ptosis absent	0	J+S
EN14		.
EN14	109	V	27612005|Cranial nerve V;274786004|Examination of cranial nerve	1	yes	106155008|Fifth cranial nerve finding	0	no	27612005|Cranial nerve V;274786004|Examination of cranial nerve	0	J+S	C2; C3;C4	Underspecification; Normal finding; Interface term issue
EN14	109	--
EN14	109	sensation	299926002|Pin prick discrimination present;299911004|Light touch sensation present	1	yes	164102007|O/E - cranial nerve 5 - intact	2	no	299911004|Light touch sensation present	0	J+S
EN14	109	intact	299926002|Pin prick discrimination present;299911004|Light touch sensation present	1	no	164102007|O/E - cranial nerve 5 - intact	2	no	299911004|Light touch sensation present	0	J+S
EN14		to
EN14	109	LT	299911004|Light touch sensation present	1	no	299914007|Normal light touch sensation	0	no	299911004|Light touch sensation present	0	J+S
EN14	109	/
EN14	109	PP	299926002|Pin prick discrimination present	1	no	299926002|Pin prick discrimination present	2	no	299926002|Pin prick discrimination present	0	J+S
EN14	109	masseters	79368004|Masseter muscle	0	yes	79368004|Masseter muscle	0	yes	79368004|Masseter muscle	0	J+S
EN14	109	strong	260404005|Strong	0	yes	260404005|Strong	0	yes	260404005|Strong	0	J+S
EN14	109	bilaterally	51440002|Right and left (qualifier value)	0	yes	51440002|Right and left (qualifier value)	0	yes	51440002|Right and left (qualifier value)	0	J+S
EN14		.
EN14	110	VII	274786004|Examination of cranial nerve;56052001|Cranial nerve VII	1	yes	106157000|Seventh cranial nerve finding	0	no	274786004|Examination of cranial nerve, 56052001|Cranial nerve VII	1	J+S	C2; C3;C4	Underspecification; Fuzzy definition of qualifiers; Interface term issue
EN14		-
EN14	110	slightly	255604002|Mild	0	yes	255510006|Slight	0	yes	255510006|Slight	0	J+S
EN14	110	increased	35105006|Increased	0	yes	35105006|Increased	0	yes	35105006|Increased	0	J+S
EN14	110	palpebral	595000|Palpebral fissure	0	yes	301916005|Observation of measures of palpebral fissure	0	yes	595000|Palpebral fissure	0	J+S
EN14	110	fissure	595000|Palpebral fissure	0	yes	301916005|Observation of measures of palpebral fissure	0	yes	595000|Palpebral fissure	0	J+S
EN14	110	on
EN14	110	L	7771000|Left side	0	yes	7771000|Left side	0	no	7771000|Left side	0	J+S
EN14		but
EN14	110	WNL	125112009|Morphology within normal limits	0	yes	260394003|Normal limits	0	yes	260394003|Normal limits	0	J+S
EN14		.
EN14	111	VIII	274786004|Examination of cranial nerve;8598002|Acoustic nerve	1	yes	106158005|Eighth cranial nerve finding	0	no	274786004|Examination of cranial nerve;8598002|Acoustic nerve	1	J+S	C1; C2	Lack of domain knowledge; Underspecification
EN14		--
EN14	111	decreased	95820000|Bilateral hearing loss	1	no	430977001|Bilateral neural hearing loss (disorder)	1	no	430977001|Bilateral neural hearing loss (disorder)	1	J+S
EN14	111	bilaterally	95820000|Bilateral hearing loss	1	yes	430977001|Bilateral neural hearing loss (disorder)	1	yes	430977001|Bilateral neural hearing loss (disorder)	1	J+S
EN14		.
EN14	112	IX	274786004|Examination of cranial nerve;21161002|Glossopharyngeal nerve (IX)	1	yes	106159002|Ninth cranial nerve finding	0	no	274786004|Examination of cranial nerve;21161002|Glossopharyngeal nerve (IX)	1	J+S	C1; C2; C3; C4	Retrieval error; Underspecification; Navigational concept; Interface term issue
EN14	112	X	274786004|Examination of cranial nerve;88882009|Cranial nerve X	1	yes	106160007|Tenth cranial nerve finding	0	no	274786004|Examination of cranial nerve;88882009|Cranial nerve X	1	J+S
EN14		--
EN14	112	voice		3		118250006|Voice finding	0	yes	289186000|Voice production finding	0	J+S
EN14	112	normal		3		17621005|Normal	0	yes	17621005|Normal	0	J+S
EN14	112	palate	285550001|Elevates soft palate	0	yes	285550001|Elevates soft palate	0	yes	285550001|Elevates soft palate	0	J+S
EN14	112	elevates	285550001|Elevates soft palate	0	yes	285550001|Elevates soft palate	0	yes	285550001|Elevates soft palate	0	J+S
EN14	112	symmetrically	255473004|Symmetrical	0	yes	255473004|Symmetrical	0	yes	255473004|Symmetrical	0	J+S
EN14		.
EN14	113	XI	274786004|Examination of cranial nerve;15119000|Cranial nerve XI	1	yes	106160007|Tenth cranial nerve finding	0	no	274786004|Examination of cranial nerve;15119000|Cranial nerve XI	1	J+S	C1; C2	Error in following the guidelines; Underspecification
EN14		--
EN14	113	SCM	181741009|Sternomastoid	2	yes	22823000|Sternocleidomastoid muscle	0	no	22823000 |Structure of sternocleidomastoid muscle (body structure)|; 249955006 |Movement against resistance (finding)|	0	J+S
EN14		/
EN14	113	trapezii	31764008|Structure of trapezius muscle	2	yes	31764008|Structure of trapezius muscle	0	yes	31764008|Structure of trapezius muscle; 249955006 |Movement against resistance (finding)|	1	J+S
EN14		5/5.				249955006|Normal muscle power	0	no
EN14	114	XII	274786004|Examination of cranial nerve;37899009|Hypoglossal nerve (XII)	1	yes	106162004|Twelfth cranial nerve finding	0	no	274786004|Examination of cranial nerve;37899009|Hypoglossal nerve (XII)	0	J+S	C2; C3	Underspecification; Fuzzy definition of qualifiers
EN14		-
EN14	114	tongue	9412006|Tongue deviation disorder of twelfth cranial nerve	1	yes	9412006|Tongue deviation disorder of twelfth cranial nerve	0	yes	9412006|Tongue deviation disorder of twelfth cranial nerve	0	J+S
EN14	114	deviates	9412006|Tongue deviation disorder of twelfth cranial nerve	1	yes	9412006|Tongue deviation disorder of twelfth cranial nerve	0	yes	9412006|Tongue deviation disorder of twelfth cranial nerve	0	J+S
EN14	114	slightly	255604002|Mild	1	yes	255510006|Slight	0	yes	255510006|Slight	0	J+S
EN14		to
EN14	114	L	7771000|Left side	1	yes	7771000|Left side	0	yes	7771000|Left side	0	J+S
EN14		but
EN14	115	full		3		249955006|Normal muscle power	0	no	249955006|Normal muscle power; 714292002 |Structure of muscle of tongue (body structure)|	0	J+S	C1; C5	Retrieval error; Error in following the guidelines; Lack of context
EN14	115	strength		3		249955006|Normal muscle power	0	no	249955006|Normal muscle power; 714292002 |Structure of muscle of tongue (body structure)|	0	J+S
EN14		no
EN14	115	atrophy	50805004|Tongue atrophy	1	yes	50805004|Tongue atrophy	1	yes	50805004|Tongue atrophy	1	J+S
EN14		or				373572006|Clinical finding absent	1	no
EN14	115	fasciculation	249878001|Fasciculation of tongue	1	yes	249878001|Fasciculation of tongue	1	yes	249878001|Fasciculation of tongue	1	J+S
EN14	116	Motor				298325004|Observation of movement	2	no	249893002 |Gross movement of body and limbs (observable entity)|	0	J+S	C1; C5	Retrieval error; Lack of context
EN14		:
EN14	117	normal				17621005|Normal	0	yes				C1;C3	Retrieval error; Carelessness; Normal finding
EN14	117	bulk	9412006|Tongue deviation disorder of twelfth cranial nerve;271696003|Form of muscle	1	yes	271696003|Form of muscle	1	yes	268961006 |On examination - muscle mass normal (finding)|	1	J+S
EN14		and
EN14	117	tone	9412006|Tongue deviation disorder of twelfth cranial nerve;6918002|Observation of tone of skeletal muscle	1	yes	366725004|Finding of muscle tone	1	yes	163642009 |On examination - muscle tone normal (finding)|	1	J+S
EN14		.
EN14		no
EN14	118	tremor	26079004|Tremor	0	yes	26079004|Tremor	1	yes	26079004|Tremor	0	J+S	0
EN14	118	rigidity	16046003|Muscular rigidity	1	yes	16046003|Muscular rigidity	1	yes	16046003|Muscular rigidity	1	J+S
EN14		or
EN14	118	bradykinesia	399317006|Bradykinesia (finding)	0	yes	399317006|Bradykinesia (finding)	0	yes	399317006|Bradykinesia (finding)	0	J+S
EN14		.
EN14	119	Decreased		3		260370003|Decrease	0	yes	260370003|Decrease	0	J+S	C1	Retrieval error
EN14	119	rapid		3			3			3	J+S
EN14	119	finger		3			3			3	J+S
EN14	119	movements		3			3			3	J+S
EN14		on		3
EN14	119	L		3		7771000|Left side	0	yes	7771000|Left side	0	J+S
EN14	120	No										0
EN14	120	pronator	428334004|Downward drift of outstretched supinated arm (finding)	0	yes	428334004|Downward drift of outstretched supinated arm (finding)	0	yes	428334004|Downward drift of outstretched supinated arm (finding)	0	J+S
EN14	120	drift	428334004|Downward drift of outstretched supinated arm (finding)	0	yes	428334004|Downward drift of outstretched supinated arm (finding)	0	yes	428334004|Downward drift of outstretched supinated arm (finding)	0	J+S
EN14		.
FR36		Conclusion
FR36		:
FR36	121	male		3		169838000|Male baby	2	yes	198901003|Macerated foetus; 248153007 |Male (finding)|	0	J+S	C1	Lack of domain knowledge; Retrieval error
FR36	121	foetus	198901003|Macerated foetus	0	yes	169838000|Male baby	2	yes	198901003|Macerated foetus; 248153007 |Male (finding)|	0	J+S
FR36	121	macerated	198901003|Macerated foetus	0	yes	198901003|Macerated foetus	0	yes	198901003|Macerated foetus; 248153007 |Male (finding)|	0	J+S
FR36		no
FR36	122	malformation	21390004|Developmental abnormality	0	yes	21390004|Developmental abnormality	0	yes	21390004|Developmental abnormality	0	J+S	0
FR36	122	gestational	428567001|Gestation 14 - 20 weeks (finding)	2	yes	428567001|Gestation 14 - 20 weeks (finding)	2	yes	428567001|Gestation 14 - 20 weeks (finding)	2	J+S
FR36	122	age	428567001|Gestation 14 - 20 weeks (finding)	2	no	428567001|Gestation 14 - 20 weeks (finding)	2		428567001|Gestation 14 - 20 weeks (finding)	2	J+S
FR36	122	17-18				428567001|Gestation 14 - 20 weeks (finding)	2		428567001|Gestation 14 - 20 weeks (finding)	2	J+S
FR36	122	weeks	428567001|Gestation 14 - 20 weeks (finding)	2	yes	428567001|Gestation 14 - 20 weeks (finding)	2	yes	428567001|Gestation 14 - 20 weeks (finding)	2	J+S
FR36		of
FR36	122	amenorrhea	14302001|Amenorrhea	0	yes	14302001|Amenorrhea	0	yes	14302001|Amenorrhea	0	J+S
FR36		presenting
FR36		:
FR36		-
FR36	123	nauseating		3		422587007|Nausea (finding)	2	yes		3	J+S	C1	Retrieval error
FR36	123	odour		3		81917002|Body odor	2	no		3	J+S
FR36		-
FR36	124	advanced	255509001|Large	1	no	86005002|Advanced phase	0	yes	86005002|Advanced phase	0	J+S	C1;C3	Retrieval error; Fuzzy definition of qualifiers
FR36	124	ossification	298623000|Entire foetal ossification centre	1	yes		3			3	J+S
FR36		of
FR36		the
FR36	124	calcaneal	80144004|Calcaneum	1	yes	55260003|Calcaneal spur (disorder)	2	yes	55260003|Calcaneal spur (disorder)	0	J+S
FR36	124	spurs	80144004|Calcaneum	1	no	55260003|Calcaneal spur (disorder)	2	no	55260003|Calcaneal spur (disorder)	0	J+S
FR36		The
FR36	125	examination	5880005|Clinical examination	0	yes				29240004 |Autopsy examination (procedure)|	1	J+S	C1;C5	Retrieval error; Lack of context
FR36		cannot
FR36		be
FR36		completed
FR36		owing
FR36		to
FR36		the
FR36		condition
FR36		of
FR36		the
FR36	125	foetus	83418008|Fetus	0	yes				83418008|Fetus	0	J+S
FR36		.
FR36	126	Histology	395171002|Histology laboratory test	0	yes				395171002|Histology laboratory test	1	J+S	C1	Retrieval error
FR36	126	visceral				263928002|Visceral	0	yes	263928002|Visceral	0	J+S
FR36		:
FR36	127	visceral	263928002|Visceral	0	yes	263928002|Visceral	0	yes	263928002|Visceral	0	J+S	0
FR36	127	maturation		3			3			3	J+S
FR36		and
FR36	128	histogenesis		3			3			3	J+S	0
FR36		are
FR36	129	consistent				7883008|Compatible with	0	yes	7883008|Compatible with	0	J+S	C1	Retrieval error
FR36		with
FR36		the
FR36	129	term		3		366323009|Finding of length of gestation	1	no	366323009|Finding of length of gestation	1	J+S
FR36		-
FR36		presence				4532008|Acute inflammation	0	no
FR36		of
FR36	130	polymorphonucleocytes	116712007|Polymorphonuclear leukocyte	0	no	4532008|Acute inflammation	0	yes	116712007 |Polymorphonuclear leukocyte (cell)|	0	J+S	C1	Carelessness; Retrieval error
FR36		in
FR36		the
FR36	130	light							5926001 |Structure of bronchial lumen (body structure)|	2	J+S
FR36	130	of							5926001 |Structure of bronchial lumen (body structure)|	2	J+S
FR36	130	the							5926001 |Structure of bronchial lumen (body structure)|	2	J+S
FR36	130	pulmonary	264164005|Pulmonary	0	yes		3		5926001 |Structure of bronchial lumen (body structure)|	2	J+S
FR36	130	air		3			3		5926001 |Structure of bronchial lumen (body structure)|	2	J+S
FR36	130	spaces		3			3		5926001 |Structure of bronchial lumen (body structure)|	2	J+S
FR36		in
FR36		relation
FR36		with
FR36		the
FR36	131	inhalation	68052005|Pulmonary aspiration	1	no	68052005|Pulmonary aspiration	1	no	68052005|Pulmonary aspiration	1	J+S	C3	Interface term issue
FR36		of
FR36		an
FR36	131	inflammatory	257552002|Inflammation	0	no	23583003|Inflammation	0	yes	257552002|Inflammation	0	J+S
FR36	131	amniotic	77012006|Amniotic fluid	0	yes	77012006|Amniotic fluid	0	yes	77012006|Amniotic fluid	0	J+S
FR36	131	liquid	77012006|Amniotic fluid	0	no	77012006|Amniotic fluid	0	no	77012006|Amniotic fluid	0	J+S
FR36		.
FR36	132	Placental	78067005|Placenta	0	yes				78067005|Placenta	0	J+S	C1	Retrieval error
FR36	132	histology	395171002|Histology laboratory test	0	yes				395171002|Histology laboratory test	0	J+S
FR36		:
FR36	133	chorioamnionitis	11612004|Chorioamnionitis	0	yes	11612004|Chorioamnionitis	0	yes	11612004|Chorioamnionitis	0	J+S	C1	Retrieval error; Error in following the guidelines
FR36		without				45169001|Without	0	yes
FR36	133	funiculitis	396343006|Funisitis (disorder)	1	no		3		396343006|Funisitis (disorder)	1	J+S
FR36		or
FR36	133	placentitis	39249009|Placentitis	0	yes	39249009|Placentitis	0	yes	39249009|Placentitis	0	J+S
FR36		.
EN17		4.
EN17	134	GI	373871007|Gastrointestinal system	0	no				373871007|Gastrointestinal system	0	J+S	C1	Retrieval error
EN17		:
EN17		Given
EN17		the
EN17	135	significant	255509001|Large	2	no		3		255509001|Large	0	J+S	C1; C4	Retrieval error; Error in following the guidelines; interface term issue
EN17	135	amount	255509001|Large	2	no				255509001|Large	0	J+S
EN17		of
EN17	135	bleeding	50960005|Haemorrhage	0	yes	131148009|Bleeding	0	yes	131148009 |Bleeding (finding)|	0	J+S
EN17		baby
EN17		was
EN17		started
EN17	135	prophylactically	360271000|Prophylaxis - procedure intent	0	yes	360271000|Prophylaxis - procedure intent	0	yes	360271000|Prophylaxis - procedure intent	0	J+S
EN17		on
EN17	135	phototherapy	35683002|Phototherapy: neonate	1	yes	31394004|Light therapy	0	yes	35683002|Phototherapy: neonate	1	J+S
EN17		.
EN17		His
EN17	136	bilirubin	250415002|Bilirubin concentration, test strip measurement	2	yes	302787001|Bilirubin level	0	yes	302787001 |Bilirubin measurement (procedure)|	0	J+S	C1	Retrieval error; Error in following the guidelines
EN17	136	peaked	255587001|Peak	0	yes				255587001|Peak	0	J+S
EN17		on
EN17		day
EN17		of
EN17		life
EN17		three
EN17		at
EN17		5.4
EN17		with
EN17		a
EN17		subsequent
EN17	136	bilirubin	250415002|Bilirubin concentration, test strip measurement	2	yes	302787001|Bilirubin level	0	yes	302787001 |Bilirubin measurement (procedure)|	0	J+S
EN17		of
EN17		4.6
EN17		at
EN17		which
EN17		time
EN17	137	phototherapy	35683002|Phototherapy: neonate	1	yes	31394004|Light therapy	0	yes	35683002|Phototherapy: neonate	1	J+S	C1; C5	Retrieval error; Lack of context
EN17		was
EN17	137	discontinued				410546004|Discontinued (qualifier value)	0	yes	410546004|Discontinued (qualifier value)	0	J+S
EN17		.
EN17		5.
EN17		Hematology	414387006|Hematological system structure	1	no
EN17		:
EN17		Given
EN17		the
EN17		rapid
EN17		extension
EN17		of
EN17		the
EN17	139	subgaleal	89361003|Subgaleal area	0	yes	89361003|Subgaleal area	0	yes	89361003 |Subgaleal area (body structure)|	0	J+S	C1; C4	Lack of domain knowledge; Interface term issue
EN17	139	bleed	50960005|Haemorrhage	0	yes	131148009|Bleeding	0	yes	131148009 |Bleeding (finding)|	0	J+S
EN17	139	coagulopathy	64779008|Blood coagulation disorder	2	yes	29711001|Coagulation panel for thrombosis	0	yes	3116009 |Blood coagulation panel (procedure)|	0	J+S
EN17	139	workup	15220000|Laboratory test	2	no	29711001|Coagulation panel for thrombosis	0	yes	3116009 |Blood coagulation panel (procedure)|	0	J+S
EN17		was
EN17		initiated
EN17		revealing
EN17		an
EN17	140	elevated	409675001|Partial thromboplastin time increased (finding)	0	yes	75540009|High	0	yes	409675001|Partial thromboplastin time increased (finding)	0	J+S	C1	Error in following the guidelines
EN17	140	PTT	409675001|Partial thromboplastin time increased (finding)	0	no	42525009|PTT - Partial thromboplastin time	0	yes	409675001|Partial thromboplastin time increased (finding)	0	J+S
EN17	140	level	409675001|Partial thromboplastin time increased (finding)	0	no	269819008|Factor VIII assay	0	yes	409675001|Partial thromboplastin time increased (finding)	0	J+S
EN17		of
EN17		77
EN17		as
EN17		well
EN17		as
EN17	141	factor	269819008|Factor VIII assay	0	yes	269819008|Factor VIII assay	0	yes	269819008|Factor VIII assay	0	J+S	C1	Retrieval error
EN17	141	8	269819008|Factor VIII assay	0	no	269819008|Factor VIII assay	0	yes	269819008|Factor VIII assay	0	J+S
EN17	141	level	269819008|Factor VIII assay	0	no	269819008|Factor VIII assay	0	yes	269819008|Factor VIII assay	0	J+S
EN17		that
EN17		was
EN17	141	below							281297005 |Analyte not detected (qualifier value)|	0	J+S
EN17	141	detection
EN17		in
EN17		the
EN17		presence
EN17		of
EN17	142	normal				17621005|Normal	0	yes				C1	Retrieval error
EN17	142	factors	32514002|Factor V level	0	yes	32514002|Factor V level;88040009|Clotting factor XI assay;78882004|Factor IX level	0	yes
EN17	142	5	32514002|Factor V level	0	no	32514002|Factor V level;17621005|Normal	0	yes	32514002 | Clotting factor V assay (procedure)|;17621005|Normal	0	J+S
EN17	142	9	78882004|Factor IX level	0	no	78882004|Factor IX level;17621005|Normal	0	yes	78882004 |Clotting factor IX assay (procedure)|Normal	0	J+S
EN17	142	10	9915003|Clotting factor X assay	0	no	17621005|Normal;9915003|Clotting factor X assay	0	yes	9915003 |Clotting factor X assay (procedure)|17621005|Normal	0	J+S
EN17		and
EN17	142	11.	88040009|Clotting factor XI assay	0	no	88040009|Clotting factor XI assay;17621005|Normal	0	yes	88040009 |Clotting factor XI assay (procedure)|;17621005|Normal	0	J+S
EN17		He
EN17		was
EN17		started
EN17		on
EN17		a
EN17		50
EN17	143	units	415785005|Unit/kilogram (qualifier value)	0	yes	259007001|international units per kilogram (qualifier value)	0	yes	415785005|Unit/kilogram (qualifier value)	0	J+S	C1; C3; C4	Retrieval error; Fuzzy definition of qualifiers; Interface term issue
EN17	143	/	415785005|Unit/kilogram (qualifier value)	0	yes	259032004|per day (qualifier value)	0	yes	415785005|Unit/kilogram (qualifier value)	0	J+S
EN17	143	kg	415785005|Unit/kilogram (qualifier value)	0	yes	259007001|international units per kilogram (qualifier value)	0	yes	415785005|Unit/kilogram (qualifier value)	0	J+S
EN17	143	bolus		3		397801003|Single bolus	0	yes	397801003|Single bolus	0	J+S
EN17		of
EN17	143	factor	278910002|Antihaemophilic factor	0	yes	278910002|Antihaemophilic factor	0	yes	278910002|Antihaemophilic factor	0	J+S
EN17	143	8	278910002|Antihaemophilic factor	0	no	278910002|Antihaemophilic factor	0	yes	278910002|Antihaemophilic factor	0	J+S
EN17		followed
EN17		by
EN17	144	continuous	261754007|Continuous infusion	0	yes	261754007|Continuous infusion	0	yes	261754007|Continuous infusion	0	J+S	0
EN17	144	factor	278910002|Antihaemophilic factor	0	yes	278910002|Antihaemophilic factor	0	yes	278910002|Antihaemophilic factor	0	J+S
EN17	144	8	278910002|Antihaemophilic factor	0	no	278910002|Antihaemophilic factor	0	yes	278910002|Antihaemophilic factor	0	J+S
EN17	144	infusions	261754007|Continuous infusion	0	yes	261754007|Continuous infusion	0	yes	261754007|Continuous infusion	0	J+S
EN17		at
EN17		50
EN17	145	units	415786006|Unit/kilogram/day (qualifier value)	0	yes	259007001|international units per kilogram (qualifier value)	0	yes	415786006|Unit/kilogram/day (qualifier value)	0	J+S	C3; C4	Fuzzy definition of qualifiers; Interface term issue
EN17	145	/	415786006|Unit/kilogram/day (qualifier value)	0	yes	259032004|per day (qualifier value)	0	yes	415786006|Unit/kilogram/day (qualifier value)	0	J+S
EN17	145	kg	415786006|Unit/kilogram/day (qualifier value)	0	yes	259007001|international units per kilogram (qualifier value)	0	yes	415786006|Unit/kilogram/day (qualifier value)	0	J+S
EN17	145	/	415786006|Unit/kilogram/day (qualifier value)	0	yes	259032004|per day (qualifier value)	0	yes	415786006|Unit/kilogram/day (qualifier value)	0	J+S
EN17	145	day	415786006|Unit/kilogram/day (qualifier value)	0	yes	259032004|per day (qualifier value)	0	yes	415786006|Unit/kilogram/day (qualifier value)	0	J+S
EN17		divided
EN17		until
EN17	146	hourly				225768006|Hourly	0	yes	225768006|Hourly	0	J+S	C1	Retrieval error
EN17	146	infusion				36576007|Infusion procedures	0	yes	36576007|Infusion procedures	0	J+S
EN17	146	rates					3			3	J+S
EN17		at
EN17		05-10.
FR38		Taken
FR38		to
FR38		A
FR38		&
FR38		E
FR38		on
FR38		XXX
FR38		by
FR38		his
FR38		friend
FR38	147	ballistic	260987005|Ballistic	0	yes	283545005|GSW - Gun shot wound	1	no	127296001|Intracranial injury;283545005|GSW - Gun shot wound	0	J+S	C1	Error in following the guidelines
FR38	147	intracranial	127296001|Intracranial injury	0	yes	127296001|Intracranial injury	0	yes	127296001|Intracranial injury;283545005|GSW - Gun shot wound	0	J+S
FR38	147	injury	127296001|Intracranial injury	0	yes	127296001|Intracranial injury;283545005|GSW - Gun shot wound	0	yes	127296001|Intracranial injury;283545005|GSW - Gun shot wound	0	J+S
FR38		with
FR38	148	left	7771000|Left side	0	yes	7771000|Left side	0	yes	7771000|Left side	0	J+S	C1	Error in following the guidelines
FR38	148	temporal	255570003|Temporal	0	yes	450721000|Structure of temporal region	0	yes	450721000|Structure of temporal region	0	J+S
FR38	148	entry	425055008|Gunshot entry wound (disorder)	1	yes	425055008|Gunshot entry wound (disorder)	0	yes	425055008|Gunshot entry wound (disorder)	1	J+S
FR38	148	wound	425055008|Gunshot entry wound (disorder)	1	yes	425055008|Gunshot entry wound (disorder)	0	yes	425055008|Gunshot entry wound (disorder)	1	J+S
FR38		no									J+S
FR38	148	exit	424867003|Gunshot exit wound (disorder)	1	yes	424867003|Gunshot exit wound (disorder)	0	yes	424867003|Gunshot exit wound (disorder)	1	J+S
FR38		.
FR38		SAMU	409971007|Emergency medical services (qualifier value)	1	yes
FR38		94	409971007|Emergency medical services (qualifier value)	1	yes
FR38		responded
FR38		for
FR38		transfer
FR38		and
FR38	150	surgical	83578000|Surgical	0	yes		3		83578000|Surgical	0	J+S	C1	Retrieval error
FR38	150	resuscitation	439569004|Resuscitation (procedure)	2	no	439569004|Resuscitation (procedure);182810003|Intensive care monitoring (regime/therapy)	2	yes	439569004|Resuscitation (procedure)	0	J+S
FR38		:
FR38	151	GCS	439569004|Resuscitation (procedure)	0	yes	26394007|Glasgow coma scale, 3	0	yes	26394007|Glasgow coma scale, 3	0	J+S	C1	Lack of domain knowledge
FR38	151	3	439569004|Resuscitation (procedure)	0	yes	26394007|Glasgow coma scale, 3	0	yes	26394007|Glasgow coma scale, 3	0	J+S
FR38	151	intubated	52765003|Intubation (procedure)	0	yes	52765003|Intubation (procedure)	0	yes	52765003|Intubation (procedure)	0	J+S
FR38	151	immediately	88694003|Immediate	0	yes	88694003|Immediate	0	yes	88694003|Immediate	0	J+S
FR38	152	bilateral	51440002|Right and left (qualifier value)	0	yes	51440002|Right and left (qualifier value)	0	yes	51440002|Right and left (qualifier value)	0	J+S	C1	Error in following the guidelines
FR38	152	nonreactive	260389003|No reaction	2	no	103271006|Fixed dilated pupil	0	no	103271006|Fixed dilated pupil	0	J+S
FR38	152	mydriasis	37125009|Dilated pupil (finding)	0	yes	103271006|Fixed dilated pupil	0	no	103271006|Fixed dilated pupil	0	J+S
FR38	153	absence	78710008|Corneal reflex absent	0	yes	78710008|Corneal reflex absent	0	yes	78710008|Corneal reflex absent	0	J+S	0
FR38	153	of				78710008|Corneal reflex absent	0	yes	78710008|Corneal reflex absent	0	J+S
FR38	153	corneal	78710008|Corneal reflex absent	0	yes	78710008|Corneal reflex absent	0	yes	78710008|Corneal reflex absent	0	J+S
FR38		and
FR38	153	oculocardiac		3			3			3	J+S
FR38	153	reflexes	78710008|Corneal reflex absent	0	yes		3			3	J+S
FR38		.
FR38		100%	118582008|PCT	0	yes					4
FR38	154	SpO2	113080007|Arterial oxygen saturation	0	no	250554003|SpO2 - Oxygen saturation at periphery	0	no	250554003|SpO2 - Oxygen saturation at periphery	0	J+S	C1	Lack of domain knowledge
FR38		on
FR38	154	mechanical	40617009|Mechanical ventilation	0	yes	40617009|Mechanical ventilation	0	yes	40617009|Mechanical ventilation	0	J+S
FR38	154	ventilation	40617009|Mechanical ventilation	0	yes	40617009|Mechanical ventilation	0	yes	40617009|Mechanical ventilation	0	J+S
FR38		80
FR38	154	mmHg	259018001|Millimetre of mercury	0	yes	259018001|Millimetre of mercury	0	yes	259018001|Millimetre of mercury	0	J+S
FR38	155	systolic	111973004|Systole, function (observable entity)	0	yes		3			3	J+S	C1	Lack of domain knowledge
FR38	155	pressure	386534000|Arterial blood pressure (observable entity)	0	yes		3			3	J+S
FR38	155	pulse		3		301147003|Observation of pulse rate	0	yes	301147003|Observation of pulse rate	0	J+S
FR38		105
FR38	156	adrenaline	387362001|Epinephrine preparation	0	yes	387362001|Epinephrine preparation	0	yes	387362001|Epinephrine preparation	0	J+S	C1	Error in following the guidelines
FR38		0.25
FR38	156	mg	258834009|mg/hr	0	yes	258834009|mg/hr	0	yes	258834009|mg/hr	0	J+S
FR38	156	/	258834009|mg/hr	0	yes	258834009|mg/hr	0	yes	258834009|mg/hr	0	J+S
FR38	156	h	258834009|mg/hr	0	yes	258834009|mg/hr	0	yes	258834009|mg/hr	0	J+S
FR38	156	continuous	261754007|Continuous infusion	0	yes	261754007|Continuous infusion;14152002|Intravenous infusion	0	yes	261754007|Continuous infusion;14152002|Intravenous infusion	0	J+S
FR38	156	IV	255560000|Intravenous	0	yes	261754007|Continuous infusion;14152002|Intravenous infusion	0	yes	261754007|Continuous infusion;14152002|Intravenous infusion	0	J+S
FR38		.
FR38	157	X	168537006|Plain x-ray	0	yes	42075002|SXR - Skull X-ray	0	yes	42075002|SXR - Skull X-ray	0	J+S	C1; C2	Lack of domain knowledge; Underspecification
FR38	157	-	168537006|Plain x-ray	0	yes	42075002|SXR - Skull X-ray	0	yes	42075002|SXR - Skull X-ray	0	J+S
FR38	157	ray	168537006|Plain x-ray	0	yes	42075002|SXR - Skull X-ray	0	yes	42075002|SXR - Skull X-ray	0	J+S
FR38		of
FR38		the
FR38	157	front	81654009|Coronal	0	no	52795006|Forehead structure	0	yes	52795006|Forehead structure	0	J+S
FR38	157	cranial	66787007|Cephalic	0	yes	52795006|Forehead structure;42075002|SXR - Skull X-ray	0	no	52795006|Forehead structure	0	J+S
FR38	157	profile		3		52795006|Forehead structure	0	no		4
FR38		shows
FR38	158	many				260396001|Many	0	yes	260396001|Many	0	J+S	C1	Retrieval error; Error in following the guidelines
FR38	158	bursts	257846005|Ballistic fragmentation	1	no		3		257846005|Ballistic fragmentation	1	J+S
FR38		of
FR38	158	intracranial	303231004|Intracranial	0	yes	303231004|Intracranial	0	yes	127296001|Intracranial injury;283545005|GSW - Gun shot wound	0	J+S
FR38	158	shot	257846005|Ballistic fragmentation	1	no	283545005|GSW - Gun shot wound	2	no	127296001|Intracranial injury;283545005|GSW - Gun shot wound	0	J+S
FR38		.
EN19		Patient
EN19		was
EN19		evaluated
EN19		by
EN19		the
EN19		orthopedic
EN19		service
EN19		.
EN19		An
EN19	159	MRI	113091000|Magnetic resonance study	0	yes	241645008|Magnetic resonance imaging of spine	0	yes	241645008|Magnetic resonance imaging of spine	0	J+S	C1	Retrieval error; Error in following the guidelines
EN19	159	of				241645008|Magnetic resonance imaging of spine	0	yes	241645008|Magnetic resonance imaging of spine	0	J+S
EN19	159	the				241645008|Magnetic resonance imaging of spine	0	no	241645008|Magnetic resonance imaging of spine	0	J+S
EN19	159	spine	122496007|Lumbar spine	1	yes	241645008|Magnetic resonance imaging of spine	0	yes	241645008|Magnetic resonance imaging of spine	0	J+S
EN19		showed
EN19	159	L4/5	181880007|Lumbar zygapophysial joint	2	no	181884003|L4/L5 zygapophysial joint	0	yes	181884003 |L4/L5 facet joint (body structure)|	0	J+S
EN19	159	facet	181880007|Lumbar zygapophysial joint	2	yes	181884003|L4/L5 zygapophysial joint	0	yes	181884003 |L4/L5 facet joint (body structure)|	0	J+S
EN19	159	enhancement		3			3			3	J+S
EN19		.
EN19		It
EN19		was
EN19		evaluated
EN19		by
EN19		the
EN19		IR
EN19		radiology
EN19		.
EN19		Thad
EN19	160	lesion							52988006 | Lesion (morphologic abnormality)	0	J+S	C1; C5	Retrieval error; Lack of domain knowledge; Lack of context
EN19		was
EN19		read
EN19		as
EN19		a
EN19	160	facet	181880007|Lumbar zygapophysial joint	0	yes	81168003|Zygapophysial intervertebral joint	0	yes	428001008 | Structure of facet joint of lumbar spine (body structure)	0	J+S
EN19	160	hypertrophy	203514008|Hypertrophy of bone	0	yes	56246009|Hypertrophic	0	yes	56246009 |Hypertrophy (morphologic abnormality)|	0	J+S
EN19		and
EN19		not
EN19		an
EN19	161	infectious	40733004|Infective disorder	2	yes	441862004|Infectious process (qualifier value)	0	yes	441862004|Infectious process (qualifier value)	0	J+S	C2	Underspecification
EN19	161	process	40733004|Infective disorder	2	no	441862004|Infectious process (qualifier value)	0	yes	441862004|Infectious process (qualifier value)	0	J+S
EN19		.
EN19		Patient
EN19		remained
EN19	162	afebrile	86699002|Afebrile	0	yes	86699002|Afebrile	0	yes	86699002|Afebrile	0	J+S	0
EN19		.
EN19	163	ESR	165467004|ESR normal	0	yes	165467004|ESR normal	0	yes	165467004|ESR normal	0	J+S	0
EN19		was
EN19	163	within				165467004|ESR normal	0	no	165467004|ESR normal	0	J+S
EN19	163	normal	165467004|ESR normal	0	yes	165467004|ESR normal	0	yes	165467004|ESR normal	0	J+S
EN19	163	limits				165467004|ESR normal	0	no	165467004|ESR normal	0	J+S
EN19		and
EN19	164	CPR	55235003|C-reactive protein level	0	yes	61425002|C reactive protein	0	yes	55235003|C-reactive protein level	0	J+S	C2	Underspecification
EN19		was
EN19	164	mildly	255604002|Mild	0	yes	255604002|Mild	0	yes	255604002|Mild	0	J+S
EN19	164	elevated	75540009|High	0	yes	75540009|High	0	yes	255604002|Mild	0	J+S
EN19		.
EN19		An
EN19	165	AP	399348003|Antero-posterior projection (qualifier value)	0	yes	268425006|Pelvis X-ray	1	no	399348003|Antero-posterior projection (qualifier value); 40348008 |Skeletal X-ray of pelvis and hip (procedure)|287579007 |Right hip region structure (body structure)|	0	J+S	C1	Retrieval error ; Error in following the guidelines
EN19	165	of				268425006|Pelvis X-ray	1	no	399348003|Antero-posterior projection (qualifier value); 40348008 |Skeletal X-ray of pelvis and hip (procedure)|287579007 |Right hip region structure (body structure)|	0	J+S
EN19	165	pelvis	268425006|Pelvis X-ray	1	yes	268425006|Pelvis X-ray	1	yes	399348003|Antero-posterior projection (qualifier value); 40348008 |Skeletal X-ray of pelvis and hip (procedure)|287579007 |Right hip region structure (body structure)|	0	J+S
EN19		and
EN19	165	R	24028007|Rt - Right	0	yes	24028007|Rt - Right	0	no	399348003|Antero-posterior projection (qualifier value); 40348008 |Skeletal X-ray of pelvis and hip (procedure)|287579007 |Right hip region structure (body structure)|	0	J+S
EN19	165	hip	408740001|Radiography of hip (procedure)	0	yes	408740001|Radiography of hip (procedure)	0	yes	399348003|Antero-posterior projection (qualifier value); 40348008 |Skeletal X-ray of pelvis and hip (procedure)|287579007 |Right hip region structure (body structure)|	0	J+S
EN19	165	films	408740001|Radiography of hip (procedure)	0	yes				408740001|Radiography of hip (procedure); 24028007|Rt - Right; 399348003|Antero-posterior projection (qualifier value)	0	J+S
EN19		were
EN19	165	unremarkable				17621005|Normal	0	yes	17621005|Normal	0	J+S
EN19		.
EN19	166	Physical	5880005|Clinical examination	0	yes	5880005|Clinical examination	0	yes	5880005|Clinical examination	0	J+S	C1	Retrieval error
EN19	166	examination	5880005|Clinical examination	0	yes	5880005|Clinical examination	0	yes	5880005|Clinical examination	0	J+S
EN19		of
EN19		the
EN19	166	RLE	62175007|Right lower extremity	1	no				62175007|Right lower extremity	1	J+S
EN19		showed
EN19	167	mild	255604002|Mild	0	yes	255604002|Mild	0	yes	49218002|Arthralgia of hip; 255604002|Mild; Right hip region structure (body structure)|	0	J+S	C1	Error in following the guidelines
EN19	167	pain	49218002|Arthralgia of hip	0	yes	49218002|Arthralgia of hip	0	yes	49218002|Arthralgia of hip; 255604002|Mild; Right hip region structure (body structure)|	0	J+S
EN19		in
EN19	167	right	24028007|Rt - Right	0	yes	24028007|Rt - Right	0	yes	49218002|Arthralgia of hip; 255604002|Mild; Right hip region structure (body structure)|	0	J+S
EN19	167	hip	49218002|Arthralgia of hip	0	yes	49218002|Arthralgia of hip	0	yes	49218002|Arthralgia of hip; 255604002|Mild; Right hip region structure (body structure)|	0	J+S
EN19		with
EN19		some
EN19	167	movements		3						3	J+S
EN19		.
EN19		When
EN19		patient
EN19		was
EN19	168	distracted				414039005|Distraction (procedure)	0	yes	414039005|Distraction (procedure)	0	J+S	C1	Retrieval error
EN19		some
EN19	168	maneuvers							363215001 |Musculoskeletal system physical examination (procedure)|	1	J+S
EN19		were
EN19		not
EN19	168	painful	22253000|Pain observations	0	yes	22253000|Pain observations	0	yes	22253000 |Pain (finding)|	0	J+S
EN19		.
NL0	169	Exercise		3		421704003|New York Heart Association Classification - Class II (finding);420913000|New York Heart Association Classification - Class III (finding)	0	no	406203001 |Endurance (observable entity)|	2	J+S	C1	Retrieval error
NL0	169	capacity		3		421704003|New York Heart Association Classification - Class II (finding);420913000|New York Heart Association Classification - Class III (finding)	0	no	406203001 |Endurance (observable entity)|	2	J+S
NL0	169	is				421704003|New York Heart Association Classification - Class II (finding);420913000|New York Heart Association Classification - Class III (finding)	0	no
NL0	169	stage		3		421704003|New York Heart Association Classification - Class II (finding);420913000|New York Heart Association Classification - Class III (finding)	0	no	421704003|New York Heart Association Classification - Class II (finding);420913000|New York Heart Association Classification - Class III (finding)	0	J+S
NL0	169	2		3		421704003|New York Heart Association Classification - Class II (finding);420913000|New York Heart Association Classification - Class III (finding)	0	no	421704003|New York Heart Association Classification - Class II (finding)	0	J+S
NL0	169	to				421704003|New York Heart Association Classification - Class II (finding);420913000|New York Heart Association Classification - Class III (finding)	0	no
NL0	169	3		3		421704003|New York Heart Association Classification - Class II (finding);420913000|New York Heart Association Classification - Class III (finding)	0	no	420913000|New York Heart Association Classification - Class III (finding)	0	J+S
NL0	169	according				421704003|New York Heart Association Classification - Class II (finding);420913000|New York Heart Association Classification - Class III (finding)	0	no
NL0	169	to				421704003|New York Heart Association Classification - Class II (finding);420913000|New York Heart Association Classification - Class III (finding)	0	no
NL0	169	NYHA		3		421704003|New York Heart Association Classification - Class II (finding);420913000|New York Heart Association Classification - Class III (finding)	0	no	421704003|New York Heart Association Classification - Class II (finding);420913000|New York Heart Association Classification - Class III (finding)	0	J+S
NL0		.
NL0		These
NL0		ailments
NL0		have
NL0		substantially
NL0	170	increased				271299001|Patient's condition worsened	2	no	271299001|Patient's condition worsened	0	J+S	C1	Retrieval error
NL0		since
NL0		October
NL0		1980.
NL0	171	Shopping	129026007|Shopping independent	1	yes	300723007|Difficulty performing shopping activities	2	yes	300723007|Difficulty performing shopping activities	0	J+S	C1	Retrieval error; Lack of domain knowledge
NL0	171	household	129072006|Housework independent	1	no	286189006|Difficulty tidying house	2	no	365304007 |Finding related to ability to perform housekeeping activities (finding)|; 371157007 |Has difficulty doing (qualifier value)|	0	J+S
NL0		and
NL0	171	light	129861002|Physical activity finding	2	no		3		129861002|Physical activity finding; 371157007 |Has difficulty doing (qualifier value)|	2	J+S
NL0	171	physical	129861002|Physical activity finding	2	yes		3		129861002|Physical activity finding; 371157007 |Has difficulty doing (qualifier value)|	2	J+S
NL0	171	activity	129861002|Physical activity finding	2	yes		3		129861002|Physical activity finding; 371157007 |Has difficulty doing (qualifier value)|	2	J+S
NL0		cause		3
NL0		problems		3		286189006|Difficulty tidying house;300723007|Difficulty performing shopping activities	2	no
NL0		.
NL0		The
NL0		patient
NL0		experiences
NL0		distinct
NL0	172	anginous	426396005|Cardiac chest pain (finding)	1	no	194828000|Angina	2	no	194828000|Angina	0	J+S	C1	Lack of domain knowledge; Retrieval error
NL0	172	pains	426396005|Cardiac chest pain (finding)	1	yes	194828000|Angina	2	no	194828000|Angina	0	J+S
NL0		even
NL0		when
NL0	172	undressing					3		284989005 | Difficulty undressing (finding)	2	J+S
NL0	172	independently					3		284989005 | Difficulty undressing (finding)	2	J+S
NL0		and
NL0	172	taking				284796001|Difficulty showering self	2	no	284796001|Difficulty showering self	2	J+S
NL0	172	a				284796001|Difficulty showering self	2	no	284796001|Difficulty showering self	2	J+S
NL0	172	shower				284796001|Difficulty showering self	2	no	284796001|Difficulty showering self	2	J+S
NL0		.
NL0	173	Cold		3						3	J+S	0
NL0		and
NL0	173	wind		3						3	J+S
NL0		are
NL0	173	provoking	410658008|Provoked by (attribute)	0	yes	410658008|Provoked by (attribute)	0	yes	410658008|Provoked by (attribute)	0	J+S
NL0	173	factors	410658008|Provoked by (attribute)	0	yes	410658008|Provoked by (attribute)	0	yes	410658008|Provoked by (attribute)	0	J+S
NL0		as
NL0		well
NL0		.
NL0		this
NL0		despite
NL0		adequate
NL0		therapy
NL0		with
NL0	174	metoprolol	372826007|Metoprolol (substance)	0	yes	372826007|Metoprolol (substance)	0	yes	372826007|Metoprolol (substance)	0	J+S	C1	Retrieval error
NL0		50
NL0	174	mg	258684004|milligram (qualifier value)	0	yes	258684004|milligram (qualifier value)	0	yes	258684004|milligram (qualifier value)	0	J+S
NL0	174	2				229799001|bd - Twice daily	0	no	229799001|bd - Twice daily	0	J+S
NL0	174	x				307439001|Four times a day	0	no	229799001|bd - Twice daily	0	J+S
NL0	174	per				307439001|Four times a day	0	no	229799001|bd - Twice daily	0	J+S
NL0	174	day				307439001|Four times a day	0	yes	229799001|bd - Twice daily	0	J+S
NL0	175	isosorbide	5924003|Isosorbide dinitrate	0	yes	387332007|Isosorbide dinitrate (substance)	0	yes	387332007|Isosorbide dinitrate (substance)	0	J+S	C1	Retrieval error; Error in following the guidelines
NL0	175	dinitrate	5924003|Isosorbide dinitrate	0	yes	387332007|Isosorbide dinitrate (substance)	0	yes	387332007|Isosorbide dinitrate (substance)	0	J+S
NL0		recart
NL0		20
NL0	175	mg	258684004|milligram (qualifier value)	0	yes	258684004|milligram (qualifier value)	0	yes	258684004|milligram (qualifier value)	0	J+S
NL0	175	3				229798009|3x /day	0	no	229798009|3x /day	0	J+S
NL0	175	x				307439001|Four times a day	0	no	229798009|3x /day	0	J+S
NL0	175	per				307439001|Four times a day	0	no	229798009|3x /day	0	J+S
NL0	175	day				307439001|Four times a day	0	yes	229798009|3x /day	0	J+S
NL0		and
NL0	176	Nifedipine	387490003|Nifedipine (substance)	0	yes	387490003|Nifedipine (substance)	0	yes	387490003|Nifedipine (substance)	0	J+S	C1	Retrieval error
NL0		10
NL0	176	mg	258684004|milligram (qualifier value)	0	yes	258684004|milligram (qualifier value)	0	yes	258684004|milligram (qualifier value)	0	J+S
NL0	176	4				307439001|Four times a day	0	no	307439001|Four times a day	0	J+S
NL0	176	x				307439001|Four times a day	0	no	307439001|Four times a day	0	J+S
NL0	176	per				307439001|Four times a day	0	no	307439001|Four times a day	0	J+S
NL0	176	day				307439001|Four times a day	0	yes	307439001|Four times a day	0	J+S
NL0		.
NL0	177	Physical	5880005|Clinical examination	0	yes	5880005|Clinical examination	0	yes	5880005 |Physical examination procedure (procedure)|	0	J+S	0
NL0	177	examination	5880005|Clinical examination	0	yes	5880005|Clinical examination	0	yes	5880005 |Physical examination procedure (procedure)|	0	J+S
NL0		revealed
NL0		no
NL0	177	signs				84114007|HF - Heart failure	0	no
NL0	177	of				84114007|HF - Heart failure	0	no
NL0	177	heart	84114007|HF - Heart failure	0	yes	84114007|HF - Heart failure	0	yes	84114007|HF - Heart failure	0	J+S
NL0	177	failure	84114007|HF - Heart failure	0	yes	84114007|HF - Heart failure	0	yes	84114007|HF - Heart failure	0	J+S
NL0		.
NL4	178	Physical	5880005|Clinical examination	0	yes	5880005|Clinical examination	0	yes	5880005 |Physical examination procedure (procedure)|	0	J+S	0
NL4	178	examination	5880005|Clinical examination	0	yes	5880005|Clinical examination	0	yes	5880005 |Physical examination procedure (procedure)|	0	J+S
NL4		:
NL4		At
NL4		the
NL4		latest
NL4	179	outpatient								3	J+S	C1	Retrieval error
NL4	179	checkup							386053000|Patient evaluation procedure	2	J+S
NL4		on
NL4		29
NL4		April
NL4		2002
NL4		we
NL4		determined
NL4		a
NL4	180	body		3		225171007|Weight and body mass assessment procedure (procedure)	0	yes	39857003 |Weighing patient (procedure)|	2	J+S	C1	Retrieval error
NL4	180	weight		3		225171007|Weight and body mass assessment procedure (procedure)	0	yes	39857003 |Weighing patient (procedure)|	2	J+S
NL4		of
NL4		76
NL4	180	kg	258683005|kilogram (qualifier value)	0	yes	258683005|kilogram (qualifier value)	0	yes	258683005|kilogram (qualifier value)	0	J+S
NL4		at
NL4		a
NL4	181	size	246115007|Size	0	yes	271603002|Length and growth	2	no	246115007|Size	2	J+S	C2; C4	Underspecification; Interface term issue
NL4		of
NL4		1.59
NL4	181	meters	272185007|Meters	0	yes	258669008|meter (qualifier value)	0	yes	258669008|meter (qualifier value)	0	J+S
NL4		.
NL4	182	Blood	386536003|Systemic blood pressure (observable entity)	0	yes	386536003|Systemic blood pressure (observable entity)	0	yes	386536003|Systemic blood pressure (observable entity)	0	J+S	0
NL4	182	pressure	386536003|Systemic blood pressure (observable entity)	0	yes	386536003|Systemic blood pressure (observable entity)	0	yes	386536003|Systemic blood pressure (observable entity)	0	J+S
NL4		140/90.
NL4		Other
NL4		than
NL4		that
NL4		no
NL4		new
NL4		deviations
NL4		.
NL4	183	Lab				118246004|Laboratory test finding	0	yes	118246004|Laboratory test finding	0	J+S	C1	Retrieval error
NL4	183	test				118246004|Laboratory test finding	0	no	118246004|Laboratory test finding	0	J+S
NL4		:
NL4	184	postprandial	24863003|pc - post cibum	0	yes	24863003|pc - post cibum	0	yes	24863003|pc - post cibum	0	J+S	C1	Lack of domain knowledge
NL4	184	glucose	72191006|Glucose measurement, plasma	1	yes	36048009|Glucose measurement	0	yes	36048009|Glucose measurement	0	J+S
NL4	184	level	72191006|Glucose measurement, plasma	1	yes	36048009|Glucose measurement	0	no	36048009|Glucose measurement	0	J+S
NL4		:
NL4		8.3
NL4	184	mmol	258813002|Millimole/liter	0	yes	258813002|Millimole/liter	0	yes	258813002|Millimole/liter	0	J+S
NL4	184	/	258813002|Millimole/liter	0	yes	258813002|Millimole/liter	0	yes	258813002|Millimole/liter	0	J+S
NL4	184	l	258813002|Millimole/liter	0	yes	258813002|Millimole/liter	0	yes	258813002|Millimole/liter	0	J+S
NL4		.
NL4	185	Urine	69376001|Urinalysis, glucose, qualitative	1	yes	167285005|Urine ketone test;30994003|Glucose measurement, urine	0	yes	30994003|Glucose measurement, urine	1	J+S	C1;C5	Retrieval error; Lack of domain knowledge; Lack of context
NL4	185	test	69376001|Urinalysis, glucose, qualitative	1	yes	30994003|Glucose measurement, urine	1	no	30994003|Glucose measurement, urine	1	J+S
NL4		and
NL4	185	acetone	105050005|Acetone measurement	2	yes	167285005|Urine ketone test	2	yes	167285005|Urine ketone test	1	J+S
NL4		both
NL4	185	negative				260385009|Negative	0	yes	260385009|Negative	0	J+S
NL4		.
NL4		Recommendation
NL4		:
NL4		Based
NL4		on
NL4		the
NL4	186	lab				118246004|Laboratory test finding	0	yes	118246004|Laboratory test finding	0	J+S	C1	Retrieval error
NL4	186	results				118246004|Laboratory test finding	0	no	118246004|Laboratory test finding	0	J+S
NL4		we
NL4		made
NL4		no
NL4		changes
NL4		at
NL4		present
NL4		.
NL4	187	Outpatient		3							J+S	C1	Retrieval error
NL4	187	checkup		3					386053000|Patient evaluation procedure	2	J+S
NL4		scheduled
NL4		for
NL4		end
NL4		of
NL4		this
NL4		year
NL4		.
NL4		For
NL4	188	diabetes	73211009|Diabetes mellitus	1	yes	170742000|Diabetic monitoring (regime/therapy)	0	yes	170742000|Diabetic monitoring (regime/therapy)	0	J+S	C1; C3	Error in following the guidelines; Incomplete definitions
NL4	188	monitoring	360152008|Monitoring - action	0	yes	170742000|Diabetic monitoring (regime/therapy)	0	yes	170742000|Diabetic monitoring (regime/therapy)	0	J+S
NL4		in
NL4		the
NL4		meantime
NL4		patient
NL4		will
NL4		contact
NL4		you
NL4		again
NL4		.
NL4	189	Medication							416608005|Drug therapy (procedure)	0	J+S	C1	Retrieval error
NL4		:
NL4		1½
NL4	190	glibenclamide	384978002|Glibenclamide	0	yes	384978002|Glibenclamide	0	yes	384978002|Glibenclamide	0	J+S	C1	Lack of domain knowledge
NL4	190	in	396147000|Once a day, in the evening (qualifier value)	0	yes	3157002|During the evening	0	no	396147000|Once a day, in the evening (qualifier value)	0	J+S
NL4	190	the	396147000|Once a day, in the evening (qualifier value)	0	yes	3157002|During the evening	0	yes	396147000|Once a day, in the evening (qualifier value)	0	J+S
NL4	190	evening	396147000|Once a day, in the evening (qualifier value)	0	yes	3157002|During the evening	0	yes	396147000|Once a day, in the evening (qualifier value)	0	J+S
NL4		plus
NL4		3
NL4		-
NL4		5
NL4	191	tablets	428673006|Tablet - unit of product usage (qualifier value)	0	yes	385055001|Tablet	0	yes	428673006|Tablet - unit of product usage (qualifier value)	0	J+S	C3	Fuzzy definition of qualifiers
NL4		of
NL4	191	magnesium	66389008|Magnesium oxide	0	yes	66389008|Magnesium oxide	0	yes	66389008|Magnesium oxide	0	J+S
NL4	191	oxide	66389008|Magnesium oxide	0	yes	66389008|Magnesium oxide	0	yes	66389008|Magnesium oxide	0	J+S
NL4	191	as	225761000|prn	0	yes	225761000|prn	0	yes	225761000|prn	0	J+S
NL4	191	needed	225761000|prn	0	no	225761000|prn	0	yes	225761000|prn	0	J+S
NL4		.
SE54	192	Breast	290061004|Soft breast	0	yes	80248007|Left breast	0	yes	80248007|Left breast	0	J+S	C1;C2; C3	Retrieval error; Error in following the guidelines; Underspecification; Fuzzy definition of qualifiers
SE54	192	Left	7771000|Left side	0	yes	80248007|Left breast	0	yes	80248007|Left breast	0	J+S
SE54	192	surgery	422411000|Surgical scar (disorder)	0	yes	422411000|Surgical scar (disorder)	0	no	422411000|Surgical scar (disorder)	0	J+S
SE54	192	area				42798000|Area	0	yes	131184002 |Area of defined region (qualifier value)|	1	J+S
SE54	192	soft	290061004|Soft breast	0	yes	37378003|Soft	0	yes	290061004|Soft breast	1	J+S
SE54		and
SE54	192	good	20572008|Good	0	yes	20572008|Good	0	yes	20572008|Good	0	J+S
SE54	192	around	355648006|Surrounding	0	no	355648006|Surrounding	0	no	355648006|Surrounding	0	J+S
SE54		the
SE54	192	scar	422411000|Surgical scar (disorder)	0	yes	422411000|Surgical scar (disorder)	0	yes	422411000|Surgical scar (disorder)	0	J+S
SE54		.
SE54		No
SE54	193	surface	410679008|Surface (qualifier value)	0	yes	164679000|On examination - sign surface irregular (finding)	0	yes	164679000|On examination - sign surface irregular (finding)	0	J+S	C1	Error in following the guidelines
SE54	193	irregularities	49608001|Irregular (qualifier value)	0	no	164679000|On examination - sign surface irregular (finding)	0	yes	164679000|On examination - sign surface irregular (finding)	0	J+S
SE54		.
SE54	194	Well	20572008|Good	0	yes	20572008|Good	0	yes	20572008|Good	0	J+S	0
SE54	194	deflated		3			3			3	J+S
SE54	194	thoracic	43799004|Thoracic cavity structure	0	yes	43799004|Thoracic cavity structure	0	yes	43799004|Thoracic cavity structure	1	J+S
SE54	194	cavity	43799004|Thoracic cavity structure	0	yes	43799004|Thoracic cavity structure	0	yes	43799004|Thoracic cavity structure	1	J+S
SE54		.
SE54	195	Axillae	91470000|Axillary region	0	yes	91470000|Axillary region	0	yes	91470000|Axillary region	0	J+S	C1	Carelessness
SE54	195	well	20572008|Good	0	yes				20572008|Good	0	J+S
SE54	195	deflated		3			3			3	J+S
SE54		as
SE54		well
SE54		.
SE54	196	no				290084006|Breast normal	1	no	17621005 |Normal (qualifier value)|	0	J+S	C1; C5	Retrieval error; Lack of context
SE54	196	findings				290084006|Breast normal	1	no	17621005 |Normal (qualifier value)|	0	J+S
SE54		.				290084006|Breast normal	1	no
SE54	197	Right	73056007|Right breast	1	yes	24028007|Rt - Right	0	yes	73056007|Right breast	1	J+S	C5	Lack of context
SE54	197	side	73056007|Right breast	1	no	24028007|Rt - Right	0	yes	73056007|Right breast	1	J+S
SE54		:
SE54	198	Surgery	63130001|Surgical scar	0	yes	422411000|Surgical scar (disorder)	0	no	422411000|Surgical scar (disorder)	0	J+S	C1; C2; C3	Retrieval error; Underspecification; Fuzzy definition of qualifiers
SE54	198	area				42798000|Area	0	yes	131184002 |Area of defined region (qualifier value)|	1	J+S
SE54		looks
SE54	198	good	20572008|Good	0	yes	20572008|Good	0	yes	20572008|Good	0	J+S
SE54	198	around	355648006|Surrounding	0	no	355648006|Surrounding	0	no	355648006|Surrounding	0	J+S
SE54		the
SE54	198	scar	63130001|Surgical scar	0	yes	422411000|Surgical scar (disorder)	0	yes	422411000|Surgical scar (disorder)	0	J+S
SE54		.
SE54		No
SE54	199	left		3		129258009|Redundant tissue	0	yes	129258009|Redundant tissue	0	J+S	C1	Retrieval error
SE54	199	over		3		129258009|Redundant tissue	0	yes	129258009|Redundant tissue	0	J+S
SE54	199	breast	76752008|Breast	2	yes	76752008|Breast	0	yes	76752008 |Breast structure (body structure)|	0	J+S
SE54	199	tissue	76752008|Breast	2	no	129258009|Redundant tissue	0	yes	129258009|Redundant tissue	0	J+S
SE54		.
SE54		Some
SE54	200	overhanging		3			3		129258009|Redundant tissue	0	J+S	C1	Lack of domain knowledge; Retrieval error
SE54	200	subcutaneous	429572003|Structure of subcutaneous fatty tissue of breast (body structure)	1	yes	67769002|Subcutaneous fatty tissue	0	yes	67769002|Subcutaneous fatty tissue	0	J+S
SE54	200	fat	429572003|Structure of subcutaneous fatty tissue of breast (body structure)	1	yes	67769002|Subcutaneous fatty tissue	0	yes	67769002|Subcutaneous fatty tissue	0	J+S
SE54		in
SE54		the
SE54	200	right	19654004|Right axillary region	0	yes	19654004|Right axillary region	0	yes	19654004|Right axillary region	0	J+S
SE54	200	axilla	19654004|Right axillary region	0	yes	19654004|Right axillary region	0	yes	19654004|Right axillary region	0	J+S
SE54		.
SE54		here
SE54		possibly
SE54		a
SE54	201	small	255507004|Small	0	yes	255507004|Small	0	yes	278848008 |Light - amount (qualifier value)|	0	J+S	C1;C3	Retrieval error; Fuzzy definition of qualifiers
SE54	201	portion	246205007|Quantity	0	no				278848008 |Light - amount (qualifier value)|	0	J+S
SE54		of
SE54	201	left		3		129258009|Redundant tissue	0	yes	129258009|Redundant tissue	0	J+S
SE54	201	over		3		129258009|Redundant tissue	0	yes	129258009|Redundant tissue	0	J+S
SE54	201	breast	76752008|Breast	2	yes	76752008|Breast	0	yes	76752008|Breast	0	J+S
SE54	201	tissue	76752008|Breast	2	no	129258009|Redundant tissue	0	yes	129258009|Redundant tissue	0	J+S
SE54		as
SE54		well
SE54		.
SE54		difficult
SE54		to
SE54		evaluate
SE54		.
SE54		Has
SE54		a
SE54	202	considerable		3			3		129258009|Redundant tissue	0	J+S	C1	Retrieval error
SE54	202	overhang		3			3		129258009|Redundant tissue	0	J+S
SE54		but
SE54		no
SE54	203	findings	118242002|Finding by palpation	0	yes	118242002|Finding by palpation	0	yes	118242002|Finding by palpation	0	J+S	0
SE54	203	upon	118242002|Finding by palpation	0	no	118242002|Finding by palpation	0	no
SE54	203	palpating	118242002|Finding by palpation	0	yes	118242002|Finding by palpation	0	yes	118242002|Finding by palpation	0	J+S
SE54		.
NL6		Conclusion
NL6		:
NL6	204	Increased	35105006|Increased	0	yes	35105006|Increased	0	yes	35105006|Increased	0	J+S	0
NL6	204	hydronephrosis	43064006|Hydronephrosis	0	yes	43064006|Hydronephrosis	0	yes	43064006|Hydronephrosis	0	J+S
NL6		compared
NL6		to
NL6	205	previous				9130008|Previous	0	yes	9130008|Previous	0	J+S	C1	Retrieval error; Lack of domain knowledge
NL6	205	ultrasound	303917008|Ultrasound of urinary tract (procedure)	1	yes	16310003|Ultrasonography	0	yes	16310003|Ultrasonography	0	J+S
NL6	205	examination	303917008|Ultrasound of urinary tract (procedure)	1	no	16310003|Ultrasonography	0	no	16310003|Ultrasonography	0	J+S
NL6		with
NL6	206	proximal	40415009|Neighbour of	0	yes	40415009|Neighbour of	0	yes	40415009 |Proximal (qualifier value)|	0	J+S	0
NL6	206	dilatation	95576001|Dilatation of ureter	0	yes	95576001|Dilatation of ureter	0	yes	95576001|Dilatation of ureter	0	J+S
NL6	206	of	95576001|Dilatation of ureter	0	yes	95576001|Dilatation of ureter	0	no	95576001|Dilatation of ureter	0	J+S
NL6	206	ureter	95576001|Dilatation of ureter	0	yes	95576001|Dilatation of ureter	0	yes	95576001|Dilatation of ureter	0	J+S
NL6		probably
NL6		caused
NL6		by
NL6		a
NL6	207	ureteral	31054009|Calculus of ureter	0	yes	31054009|Calculus of ureter	0	yes	31054009|Calculus of ureter	0	J+S	0
NL6	207	calculus	31054009|Calculus of ureter	0	yes	31054009|Calculus of ureter	0	yes	31054009|Calculus of ureter	0	J+S
NL6		.
NL6		Therapy
NL6		decisions
NL6		changes
NL6	208	Infusion	36576007|Infusion procedures	0	yes	36576007|Infusion procedures	0	yes	36576007|Infusion procedures	0	J+S	C1	Error in following the guidelines
NL6	208	Glucose	67079006|Glucose	0	yes	67079006|Glucose	0	yes	67079006|Glucose	0	J+S
NL6	208	NaCl	327768006|Parenteral form sodium chloride (product)	1	no	70379000|Sodium chloride	0	yes	70379000|Sodium chloride	0	J+S
NL6		You
NL6		give
NL6		the
NL6		patient
NL6		an
NL6	209	NaCl	327768006|Parenteral form sodium chloride (product)	1	no	70379000|Sodium chloride	0	yes	70379000|Sodium chloride	0	J+S	C1	Error in following the guidelines
NL6	209	infusion	36576007|Infusion procedures	0	yes	36576007|Infusion procedures	0	yes	36576007|Infusion procedures	0	J+S
NL6		based
NL6		guided
NL6		on
NL6		the
NL6	210	blood	392570002|Blood pressure finding (finding)	0	yes	386536003|Systemic blood pressure (observable entity)	0	yes	386536003|Systemic blood pressure (observable entity)	0	J+S	C2	Underspecification
NL6	210	pressure	392570002|Blood pressure finding (finding)	0	yes	386536003|Systemic blood pressure (observable entity)	0	yes	386536003|Systemic blood pressure (observable entity)	0	J+S
NL6		.
NL6		An
NL6	211	infusion	36576007|Infusion procedures	0	yes	36576007|Infusion procedures	0	yes	36576007|Infusion procedures	0	J+S	C1	Retrieval error; Lack of domain knowledge
NL6		shows
NL6		leads
NL6		to
NL6		a
NL6		positive
NL6	211	short					3			3	J+S
NL6	211	-					3			3	J+S
NL6	211	term					3			3	J+S
NL6	211	effect				253861007|Effect	0	yes	69449002 |Drug action (finding)|	0	J+S
NL6		in
NL6		the
NL6		up
NL6		to
NL6		amount
NL6		of
NL6		15
NL6	212	mmHg	259018001|Millimetre of mercury	1	no	259018001|Millimetre of mercury	0	yes	259018001|Millimetre of mercury	0	J+S	C2	Underspecification
NL6		on
NL6		the
NL6	212	blood	392570002|Blood pressure finding (finding)	0	yes	386536003|Systemic blood pressure (observable entity)	0	yes	386536003|Systemic blood pressure (observable entity)	0	J+S
NL6	212	pressure	392570002|Blood pressure finding (finding)	0	yes	386536003|Systemic blood pressure (observable entity)	0	yes	386536003|Systemic blood pressure (observable entity)	0	J+S
NL6		.
NL6	213	Antibiotics	255631004|Antibiotic (product)	0	yes				255631004|Antibiotic (product)	0	J+S	C1	Retrieval error
NL6		:
NL6	214	cefamandole	372801003|Cefamandole (substance)	0	yes				372801003|Cefamandole (substance)	0	J+S	C1	Carelessness
NL6		1
NL6	214	g	258682000|gram	0	yes				258682000|gram	0	J+S
NL6	214	4	307439001|Four times a day	0	no				307439001|Four times a day	0	J+S
NL6	214	x	307439001|Four times a day	0	no	229799001|bd - Twice daily	0	yes	307439001|Four times a day	0	J+S
NL6	214	per	307439001|Four times a day	0	yes	229799001|bd - Twice daily	0	no	307439001|Four times a day	0	J+S
NL6	214	day	307439001|Four times a day	0	yes	229799001|bd - Twice daily	0	yes	307439001|Four times a day	0	J+S
NL6	214	intravenously	255560000|Intravenous	0	yes	255560000|Intravenous	0	yes	255560000|Intravenous	0	J+S
NL6		+
NL6	215	netilmicin	387110005|Netilmicin (substance)	0	yes	387110005|Netilmicin (substance)	0	yes	387110005|Netilmicin (substance)	0	J+S	C3	Fuzzy definition of qualifiers
NL6		4
NL6	215	mg	228920005|Milligram/kilogram body weight	1	yes	396163008|mg/kg	0	yes	228920005|Milligram/kilogram body weight	1	J+S
NL6	215	/	228920005|Milligram/kilogram body weight	1	yes	396163008|mg/kg	0	yes	228920005|Milligram/kilogram body weight	1	J+S
NL6	215	kg	228920005|Milligram/kilogram body weight	1	yes	396163008|mg/kg	0	yes	228920005|Milligram/kilogram body weight	1	J+S
NL6	215	2	229799001|bd - Twice daily	0	no	229799001|bd - Twice daily	0	yes	229799001|bd - Twice daily	0	J+S
NL6	215	x	229799001|bd - Twice daily	0	no	229799001|bd - Twice daily	0	yes	229799001|bd - Twice daily	0	J+S
NL6	215	per	229799001|bd - Twice daily	0	yes	229799001|bd - Twice daily	0	no	229799001|bd - Twice daily	0	J+S
NL6	215	day	229799001|bd - Twice daily	0	yes	229799001|bd - Twice daily	0	yes	229799001|bd - Twice daily	0	J+S
NL6	215	intravenously	255560000|Intravenous	0	yes	255560000|Intravenous	0	yes	255560000|Intravenous	0	J+S
NL6		Results
NL6		in
NL6	216	normalisation		3		87273009|Temperature normal	2	no	87273009|Temperature normal	2	J+S	C1	Retrieval error; Lack of domain knowledge
NL6	216	of				87273009|Temperature normal	2	no	87273009|Temperature normal	2	J+S
NL6	216	the				87273009|Temperature normal	2	no	87273009|Temperature normal	2	J+S
NL6	216	temperature	363816005|Body temperature measure	1	yes	87273009|Temperature normal	2	yes	87273009|Temperature normal	2	J+S
NL6	216	within					3			3	J+S
NL6	216	24					3			3	J+S
NL6	216	hours					3			3	J+S
NL6		.
NL6	217	Does				266721009|Absent response to treatment (situation)	0	no	266721009|Absent response to treatment (situation)	2	J+S	C1; C2	Retrieval error; Underspecification
NL6	217	not				266721009|Absent response to treatment (situation)	0	no	266721009|Absent response to treatment (situation)	2	J+S
NL6	217	eliminate				266721009|Absent response to treatment (situation)	0	no	266721009|Absent response to treatment (situation)	2	J+S
NL6		the
NL6		other				74964007|Other	0	yes
NL6	217	sepsis	91302008|Systemic infection	2	yes	91302008|Systemic infection	0	yes	91302008 |Sepsis (disorder)|	0	J+S
NL6	217	symptoms		3		418799008|Finding reported by subject or history provider (finding)	0	no	418799008|Finding reported by subject or history provider (finding)	0	J+S
NL6		.
DE47	218	Posterolateral	261169004|Posterolateral thoracotomy	0	yes	261169004|Posterolateral thoracotomy	0	yes	261169004|Posterolateral thoracotomy	0	J+S	0
DE47	218	thoracotomy	261169004|Posterolateral thoracotomy	0	yes	261169004|Posterolateral thoracotomy	0	yes	261169004|Posterolateral thoracotomy	0	J+S
DE47		in
DE47		the
DE47	218	region	410673009|Region (attribute)	0	yes	410673009|Region (attribute)	0	yes	361161000 |Costal region (surface region) (body structure)|	0	J+S
DE47		of
DE47		the
DE47	218	6th	59558009|Bone structure of sixth rib	0	yes	59558009|Bone structure of sixth rib	0	yes	59558009|Bone structure of sixth rib	0	J+S
DE47	218	rib	59558009|Bone structure of sixth rib	0	yes	59558009|Bone structure of sixth rib	0	yes	59558009|Bone structure of sixth rib	0	J+S
DE47		.
DE47	219	Opening							177765008 |Opening of chest (procedure)|	0	J+S	C1	Retrieval error
DE47	219	the							177765008 |Opening of chest (procedure)|	0	J+S
DE47	219	thorax	51185008|Thoracic structure	0	yes				177765008 |Opening of chest (procedure)|	0	J+S
DE47		revealed
DE47		some					0	yes
DE47	219	pleural	60046008|Pleural effusion (disorder)	0	yes	60046008|Pleural effusion (disorder)	0	yes	60046008|Pleural effusion (disorder)	0	J+S
DE47	219	effusion	60046008|Pleural effusion (disorder)	0	yes				60046008|Pleural effusion (disorder)	0	J+S
DE47		which
DE47		was
DE47		retained
DE47		for
DE47	220	cytological	168440009|Cytology - general	0	yes	168440009|Cytology - general	0	yes	168440009|Cytology - general	0	J+S	0
DE47	220	examination	168440009|Cytology - general	0	yes	168440009|Cytology - general	0	yes	168440009|Cytology - general	0	J+S
DE47		.
DE47		Further
DE47		examination
DE47		showed
DE47	221	tumors	254831005|Tumour of adipose tissue	0	yes	55342001|Neoplasia	0	no	254831005|Tumour of adipose tissue	0	J+S	C1	Retrieval error; Carelessness; Error in following the guidelines
DE47	221	of	254831005|Tumour of adipose tissue	0	yes				254831005|Tumour of adipose tissue	0	J+S
DE47		the							254831005|Tumour of adipose tissue		J+S
DE47	221	fatty	254831005|Tumour of adipose tissue	0	no	55603005|Adipose tissue (body structure)	0	yes	254831005|Tumour of adipose tissue	0	J+S
DE47	221	tissue	254831005|Tumour of adipose tissue	0	yes	256891005|Lymph node tissue	0	yes	254831005|Tumour of adipose tissue	0	J+S
DE47		and
DE47	221	lymph	108369006|Tumor;256891005|Lymph node tissue	0	yes	256891005|Lymph node tissue	0	yes	108369006|Tumor;256891005|Lymph node tissue	1	J+S
DE47	221	node	256891005|Lymph node tissue	0	yes	256891005|Lymph node tissue	0	yes	108369006|Tumor;256891005|Lymph node tissue	1	J+S
DE47	221	tissue	256891005|Lymph node tissue	0	yes	256891005|Lymph node tissue	0	yes	108369006|Tumor;256891005|Lymph node tissue	1	J+S
DE47		in
DE47		the
DE47		region				410673009|Region (attribute)	0	yes
DE47		and
DE47		on
DE47	221	both				51440002|Right and left (qualifier value)	0	yes	51440002|Right and left (qualifier value)	0	J+S
DE47	221	sides				51440002|Right and left (qualifier value)	0	yes	51440002|Right and left (qualifier value)	0	J+S
DE47		of
DE47		the
DE47	221	phrenic	50230006|Structure of phrenic nerve	0	yes	280344009|Entire phrenic nerve	0	yes	50230006|Structure of phrenic nerve	0	J+S
DE47	221	nerve	50230006|Structure of phrenic nerve	0	yes	280344009|Entire phrenic nerve	0	yes	50230006|Structure of phrenic nerve	0	J+S
DE47		.										C1	Retrieval error
DE47	222	Large	255509001|Large	0	yes	255509001|Large	0	yes	255509001|Large	0	J+S
DE47	222	lymphoma	118600007|Lymphoma (clinical)	0	yes	118600007|Lymphoma (clinical)	0	yes	118600007|Lymphoma (clinical)	0	J+S
DE47		located
DE47		in
DE47	222	the				78480002|Right pulmonary artery;50408007|Structure of left pulmonary artery	2	no
DE47	222	aorto	17024001|Aortic septal defect	0	yes	17024001|Aortic septal defect	0	yes	17024001 |Aortopulmonary window (disorder)|	0	J+S
DE47	222	-	17024001|Aortic septal defect	0	yes	17024001|Aortic septal defect	0	yes	17024001 |Aortopulmonary window (disorder)|	0	J+S
DE47	222	pulmonary	17024001|Aortic septal defect	0	yes	78480002|Right pulmonary artery;50408007|Structure of left pulmonary artery	2	yes	17024001 |Aortopulmonary window (disorder)|	0	J+S
DE47	222	window	17024001|Aortic septal defect	0	yes	17024001|Aortic septal defect	0	yes	17024001 |Aortopulmonary window (disorder)|	0	J+S
DE47		with
DE47		firm								3	J+S
DE47		attachment								3	J+S
DE47		to
DE47	223	the				78480002|Right pulmonary artery;50408007|Structure of left pulmonary artery	2	no				C1	Retrieval error
DE47	223	main	45341000|PT - Pulmonary trunk	0	no	78480002|Right pulmonary artery;50408007|Structure of left pulmonary artery	2	yes	45341000 |Structure of trunk of pulmonary artery (body structure)|	0	J+S
DE47	223	stem	45341000|PT - Pulmonary trunk	0	no	78480002|Right pulmonary artery;50408007|Structure of left pulmonary artery	2	no	45341000 |Structure of trunk of pulmonary artery (body structure)|	0	J+S
DE47	223	of				78480002|Right pulmonary artery;50408007|Structure of left pulmonary artery	2	no	45341000 |Structure of trunk of pulmonary artery (body structure)|	0	J+S
DE47	223	the				78480002|Right pulmonary artery;50408007|Structure of left pulmonary artery	2	no	45341000 |Structure of trunk of pulmonary artery (body structure)|	0	J+S
DE47	223	pulmonary	45341000|PT - Pulmonary trunk	0	yes	78480002|Right pulmonary artery;50408007|Structure of left pulmonary artery	2	yes	45341000 |Structure of trunk of pulmonary artery (body structure)|	0	J+S
DE47	223	artery	45341000|PT - Pulmonary trunk	0	yes	78480002|Right pulmonary artery;50408007|Structure of left pulmonary artery	2	yes	45341000 |Structure of trunk of pulmonary artery (body structure)|	0	J+S
DE47		making
DE47		an
DE47		underpass					3
DE47		and					3
DE47		looping					3
DE47		impossible
DE47		primarily
DE47		for
DE47		this
DE47		reason
DE47		.
DE47		The
DE47	224	tumor	108369006|Tumor	0		55342001|Neoplasia	0	no	108369006 |Neoplasm (morphologic abnormality)|	0	J+S	C4	Interface term issue
DE47		mainly
DE47		occupies
DE47		the
DE47	224	apical	245515008|Apical segment of lung	1	yes	245515008|Apical segment of lung	1	yes	245515008|Apical segment of lung	1	J+S
DE47	224	segment	245515008|Apical segment of lung	1	yes	245515008|Apical segment of lung	1	yes	245515008|Apical segment of lung	1	J+S
DE47		.
DE43		The
DE43	225	re		3						3	J+S	C1	Retrieval error; Lack of domain knowledge
DE43		-
DE43	225	staging		3		45681003|Staging operation involving incision, exploration and biopsy	0	yes	254292007 |Tumor staging (tumor staging)|	2	J+S
DE43	225	examinations		3		45681003|Staging operation involving incision, exploration and biopsy	0	no	254292007 |Tumor staging (tumor staging)|	2	J+S
DE43		carried
DE43		out
DE43		by
DE43		the
DE43		treating
DE43		center
DE43		in
DE43		08/2010
DE43		after
DE43		the
DE43		conclusion
DE43		of
DE43		6
DE43	227	ABVD		3		68444001|Doxorubicin;372843005|Bleomycin (substance);387051009|Vinblastine (substance);387441003|Dacarbazine (substance)	0	yes	68444001|Doxorubicin;372843005|Bleomycin (substance);387051009|Vinblastine (substance);387441003|Dacarbazine (substance)	0	J+S	C1; C2	Lack of domain knowledge; Error in following the guidelines; Underspecification
DE43	227	cycles	399042005|Chemotherapy cycle	0	yes	399042005|Chemotherapy cycle	0	yes	399042005|Chemotherapy cycle	0	J+S
DE43		showed
DE43		an
DE43	227	increase	15454001|Increased size	0	yes	35105006|Increased	0	yes	15454001|Increased size	0	J+S
DE43		in
DE43		the
DE43	227	cervical	181757009|Entire cervical lymph node	0	yes	81105003|Lymph node structure of neck	0	yes	81105003|Lymph node structure of neck	0	J+S
DE43	227	lymph	181757009|Entire cervical lymph node	0	yes	81105003|Lymph node structure of neck	0	yes	81105003|Lymph node structure of neck	0	J+S
DE43	227	node	181757009|Entire cervical lymph node	0	yes	81105003|Lymph node structure of neck	0	yes	81105003|Lymph node structure of neck	0	J+S
DE43		in
DE43		comparison
DE43		to
DE43		the
DE43		initial
DE43	228	sonographic	16310003|Ultrasonography	0	no	16310003|Ultrasonography	0	yes	16310003|Ultrasonography	0	J+S	C1	Retrieval error
DE43	228	findings				T033	0	yes	370380004 | Ultrasound scan finding (finding)	1	J+S
DE43		.
DE43		New
DE43	229	focal	87017008|Focal	0	yes	87017008|Focal	0	yes	249571004 |Spleen finding (finding)|	0	J+S	C1	Error in following the guidelines
DE43	229	findings	249571004|Spleen observation	0	yes	249571004|Spleen observation	0	yes	249571004 |Spleen finding (finding)|	0	J+S
DE43		were
DE43		described
DE43		in
DE43		the
DE43	229	spleen	249571004|Spleen observation	0	yes	249571004|Spleen observation	0	yes	249571004 |Spleen finding (finding)|	0	J+S
DE43		that
DE43		had
DE43		not
DE43		been
DE43		presentable
DE43		in
DE43		the
DE43		initial
DE43		native
DE43	230	CT	77477000|Computerised tomography	0	yes	77477000|Computerised tomography	0	yes	77477000|Computerised tomography	0	J+S	0
DE43	230	examination	77477000|Computerised tomography	0	no	77477000|Computerised tomography	0	no	77477000|Computerised tomography	0	J+S
DE43		.
DE43	231	Histology	395171002|Histology laboratory test	0	yes				395171002|Histology laboratory test	0	J+S	C1	Retrieval error
DE43		confirmed
DE43		the
DE43	231	diagnosis	439401001|Diagnosis (observable entity)	0	yes				439401001|Diagnosis (observable entity)	0	J+S
DE43		of
DE43		a
DE43	232	classic				118607005|Hodgkin's disease, lymphocytic predominance	2	yes	118599009 |Hodgkin's disease (disorder)|	2	J+S	C2; C3	Underspecification; Ontology issues
DE43	232	Hodgkin	14537002|Hodgkin lymphoma	0	yes	118607005|Hodgkin's disease, lymphocytic predominance	2	yes	118599009 |Hodgkin's disease (disorder)|	2	J+S
DE43	232	lymphoma	14537002|Hodgkin lymphoma	0	yes	118607005|Hodgkin's disease, lymphocytic predominance	2	yes	118599009 |Hodgkin's disease (disorder)|	2	J+S
DE43		from
DE43		a
DE43	233	cervical	181757009|Entire cervical lymph node	0	yes	81105003|Lymph node structure of neck	0	yes	81105003|Lymph node structure of neck	0	J+S	C1	Error in following the guidelines
DE43	233	lymph	181757009|Entire cervical lymph node	0	yes	81105003|Lymph node structure of neck	0	yes	81105003|Lymph node structure of neck	0	J+S
DE43	233	node	181757009|Entire cervical lymph node	0	yes	81105003|Lymph node structure of neck	0	yes	81105003|Lymph node structure of neck	0	J+S
DE43		.
DE43	234	Treatment	277132007|Procedure - therapeutic	0	no				277132007|Procedure - therapeutic	0	J+S	C1	Retrieval error; Lack of domain knowledge
DE43		was
DE43		subsequently
DE43		changed
DE43		to
DE43		a
DE43	234	BEACOPP		3		372843005|Bleomycin (substance);387126006|Vincristine (substance);387474003|Procarbazine (substance);387420009|Cyclophosphamide (substance);116601002|Prednisolone;372817009|Doxorubicin (substance);387316009|Etoposide (substance)	0	no	372843005|Bleomycin (substance);387126006|Vincristine (substance);387474003|Procarbazine (substance);387420009|Cyclophosphamide (substance);116601002|Prednisolone;372817009|Doxorubicin (substance);387316009|Etoposide (substance)	0	J+S
DE43		-
DE43		based		3
DE43		therapy		3
DE43		.
DE43		Under
DE43		this
DE43		treatment
DE43		the
DE43	235	cervical	181757009|Entire cervical lymph node	0	yes	81105003|Lymph node structure of neck	0	yes	81105003|Lymph node structure of neck	0	J+S	C1	Lack of domain knowledge; Error in following the guidelines
DE43	235	lymph	181757009|Entire cervical lymph node	0	yes	81105003|Lymph node structure of neck	0	yes	81105003|Lymph node structure of neck	0	J+S
DE43	235	nodes	181757009|Entire cervical lymph node	0	yes	81105003|Lymph node structure of neck	0	yes	81105003|Lymph node structure of neck	0	J+S
DE43		soon
DE43	235	improved	385425000|Improved (qualifier value)	0	yes	385425000|Improved (qualifier value)	0	yes	385425000|Improved (qualifier value)	0	J+S
DE43	235	clinically	263493007|Clinical status	0	yes	58147004|Clinical (qualifier value)	2	no	263493007|Clinical status	0	J+S
DE43		and
DE43		the
DE43		meanwhile
DE43	236	recurrent	255227004|Recurrent	0	yes	255227004|Recurrent	0	yes	255227004|Recurrent	0	J+S	C1	Retrieval error; Lack of domain knowledge
DE43	236	B	112130006|B-cell	0	yes				421211000 |Lymphoma staging symptom status B (tumor staging)|	0	J+S
DE43		-							421211000 |Lymphoma staging symptom status B (tumor staging)|
DE43	236	symptoms		3		268910001|Patient's condition improved	1	no	421211000 |Lymphoma staging symptom status B (tumor staging)|	1	J+S
DE43		were
DE43	236	regressive		3		268910001|Patient's condition improved	1	no	268910001|Patient's condition improved	1	J+S
DE43		.

## Sheet: ReviewAnnotationsCategories
Chunk	Annotator #1	Annotator #2	Reference Standard	Agreement type	Disagreement Category	Comments
1	386868003|Bisoprolol (substance)	386868003|Bisoprolol (substance)	386868003|Bisoprolol (substance)	A	0
	258684004|milligram (qualifier value)	258684004|milligram (qualifier value)	258684004|milligram (qualifier value)
	229799001|bd - Twice daily	229799001|bd - Twice daily	229799001|bd - Twice daily
2	386864001|Amlodipine (substance)	386864001|Amlodipine (substance)	386864001|Amlodipine (substance)	A	0
	258684004|milligram (qualifier value)	258684004|milligram (qualifier value)	258684004|milligram (qualifier value)
	229798009|3x /day	229798009|3x /day	229798009|3x /day
3	372509005|Tamsulosin (substance)	372509005|Tamsulosin (substance)	372509005|Tamsulosin (substance)	D	C1	Lack of domain knowledge
	258684004|milligram (qualifier value)	258684004|milligram (qualifier value)	258684004|milligram (qualifier value)
			396147000|Once a day, in the evening (qualifier value)
4	372856003|Hydroxyzine (substance)	372856003|Hydroxyzine (substance)	372856003|Hydroxyzine (substance)	A	0
	258684004|milligram (qualifier value)	258684004|milligram (qualifier value)	258684004|milligram (qualifier value)
	229799001|bd - Twice daily	229799001|bd - Twice daily	229799001|bd - Twice daily
5	409392004|Cinacalcet (substance)	409392004|Cinacalcet (substance)	409392004|Cinacalcet (substance)	A	0
	385055001|Tablet	385055001|Tablet	385055001|Tablet
	258684004|milligram (qualifier value)	258684004|milligram (qualifier value)	258684004|milligram (qualifier value)
	307439001|Four times a day	307439001|Four times a day	307439001|Four times a day
6	372767007|Fluoxetine (substance)	372767007|Fluoxetine (substance)	372767007|Fluoxetine (substance)	A	0
	258684004|milligram (qualifier value)	258684004|milligram (qualifier value)	258684004|milligram (qualifier value)
	229798009|3x /day	229798009|3x /day	229798009|3x /day
7	72717003|Magnesium	72717003|Magnesium	72717003|Magnesium	A	0	In disagreement about concept coverage
	385055001|Tablet	385055001|Tablet	385055001|Tablet
	258684004|milligram (qualifier value)	258684004|milligram (qualifier value)	258684004|milligram (qualifier value)
	229799001|bd - Twice daily	229799001|bd - Twice daily	229799001|bd - Twice daily
8	346465006|Modified release glyceryl trinitrate	387404004|Nitroglycerin (substance)	346465006|Modified release glyceryl trinitrate	D	C1; C2	Retrieval error; Underspecification
	346465006|Modified release glyceryl trinitrate		346465006|Modified release glyceryl trinitrate
	258684004|milligram (qualifier value)	258684004|milligram (qualifier value)	258684004|milligram (qualifier value)
	385049006|Capsule		385049006|Capsule
	229799001|bd - Twice daily	229799001|bd - Twice daily	229799001|bd - Twice daily
		422133006|Afternoon (qualifier value)	422133006|Afternoon (qualifier value)
9	387404004|Nitroglycerin (substance)	387404004|Nitroglycerin (substance)	387404004|Nitroglycerin (substance)	D	C1	Lack of domain knowledge
	44668000|Pump, device	44668000|Pump, device	385074009|Sublingual spray
	419694003|Spray	421720008|Spray dose form	385074009|Sublingual spray
	225761000|prn	225761000|prn	225761000|prn
	225761000|prn	225761000|prn	225761000|prn
10	372763006|Amantadine (substance)	372763006|Amantadine (substance)	372763006|Amantadine (substance)	A	0
	229799001|bd - Twice daily	229799001|bd - Twice daily	229799001|bd - Twice daily
11	387135004|Allopurinol (substance)	387135004|Allopurinol (substance)	387135004|Allopurinol (substance)	A	0
	385055001|Tablet	385055001|Tablet	385055001|Tablet
	225760004|Alternate days	225760004|Alternate days	225760004|Alternate days
	225760004|Alternate days	225760004|Alternate days	225760004|Alternate days
	225760004|Alternate days	225760004|Alternate days	225760004|Alternate days
12	387185008|Mefenamic acid (substance)	387185008|Mefenamic acid (substance)	387185008|Mefenamic acid (substance)	A	0	In disagreement about concept coverage
	387185008|Mefenamic acid (substance)	387185008|Mefenamic acid (substance)	387185008|Mefenamic acid (substance)
	258684004|milligram (qualifier value)	258684004|milligram (qualifier value)	258684004|milligram (qualifier value)
	229798009|3x /day	229798009|3x /day	229798009|3x /day
	229798009|3x /day	229798009|3x /day	229798009|3x /day
	22253000|Pain observations	22253000|Pain observations	22253000|Pain observations
13	79970003|Simultaneous		79970003|Simultaneous	B	C1	Retrieval error
	416118004|Administration (procedure)		416118004|Administration (procedure)
14	373517009|Protective agent (substance)		373517009|Protective agent (substance)	B	C1	Retrieval error
	373517009|Protective agent (substance)		373517009|Protective agent (substance)
	373517009|Protective agent (substance)		373517009|Protective agent (substance)
	69695003|Stomach		69695003|Stomach
15	395821003|Pantoprazole (substance)	395821003|Pantoprazole (substance)	395821003|Pantoprazole (substance)	A	0	In disagreement about concept coverage
	258684004|milligram (qualifier value)	258684004|milligram (qualifier value)	258684004|milligram (qualifier value)
16		318034005|Torasemide (product)	318034005|Torasemide (product)	C	C1	Retrieval error
	229799001|bd - Twice daily	229799001|bd - Twice daily	229799001|bd - Twice daily
17		442519006|Melperone	442519006|Melperone	C	C1	Retrieval error
	258684004|milligram (qualifier value)	258684004|milligram (qualifier value)	258684004|milligram (qualifier value)
		422133006|Afternoon (qualifier value)	422133006|Afternoon (qualifier value)
		422133006|Afternoon (qualifier value)	422133006|Afternoon (qualifier value)
		422133006|Afternoon (qualifier value)	422133006|Afternoon (qualifier value)
18	11163003|Intact	11163003|Intact	11163003|Intact	C	C1	Retrieval error
	245543004|Teeth	245543004|Teeth	245543004|Teeth
		123851003|Mouth structure	123851003|Mouth structure
19	263172003|Fracture of mandible;263156006|Fracture of upper jaw	263172003|Fracture of mandible;263156006|Fracture of upper jaw	263172003|Fracture of mandible;263156006|Fracture of upper jaw	A	0
	260528009|Middle	260528009|Middle	260528009|Middle
	263172003|Fracture of mandible	263172003|Fracture of mandible	263172003|Fracture of mandible
	263156006|Fracture of upper jaw	263156006|Fracture of upper jaw	263156006|Fracture of upper jaw
20	123735002|Fracture with displacement		123735002|Fracture with displacement	B	C1	Retrieval error
	123735002|Fracture with displacement		123735002|Fracture with displacement
21		17621005|Normal	17621005|Normal	D	C1	Retrieval error; Lack of domain knowledge
	33044003|Structure of mucous membrane of oropharynx	113277000|Oral mucous membrane	33044003|Structure of mucous membrane of oropharynx
	33044003|Structure of mucous membrane of oropharynx	113277000|Oral mucous membrane	33044003|Structure of mucous membrane of oropharynx
	33044003|Structure of mucous membrane of oropharynx	113277000|Oral mucous membrane	33044003|Structure of mucous membrane of oropharynx
	33044003|Structure of mucous membrane of oropharynx		33044003|Structure of mucous membrane of oropharynx
	71248005|Mucous membrane of larynx		71248005|Mucous membrane of larynx
22	21387005|Hyoid bone	21387005|Hyoid bone	21387005|Hyoid bone	A	0
	52940008|Thyroid cartilage structure	52940008|Thyroid cartilage structure	52940008|Thyroid cartilage structure
	52940008|Thyroid cartilage structure	52940008|Thyroid cartilage structure	52940008|Thyroid cartilage structure
	11163003|Intact	11163003|Intact	11163003|Intact
23	13321001|Comminuted	112624007|Fragmentation	13321001|Comminuted	D	C1;C2	Lack of domain knowledge; Error in following the guidelines; Underspecification
	125606003|Fracture of neck	207984009|Fracture of second cervical vertebra;207983003|Fracture of first cervical vertebra	207984009|Fracture of second cervical vertebra;207983003|Fracture of first cervical vertebra
	14806007|C1 vertebra;39976000|Specific axis site	207984009|Fracture of second cervical vertebra;207983003|Fracture of first cervical vertebra	207984009|Fracture of second cervical vertebra;207983003|Fracture of first cervical vertebra
	14806007|C1 vertebra;39976000|Specific axis site	207984009|Fracture of second cervical vertebra;207983003|Fracture of first cervical vertebra	207984009|Fracture of second cervical vertebra;207983003|Fracture of first cervical vertebra
	14806007|C1 vertebra;39976000|Specific axis site		207984009|Fracture of second cervical vertebra;207983003|Fracture of first cervical vertebra
	125606003|Fracture of neck		207984009|Fracture of second cervical vertebra;207983003|Fracture of first cervical vertebra
	125606003|Fracture of neck		207984009|Fracture of second cervical vertebra;207983003|Fracture of first cervical vertebra
24	122494005|Cervical spine	122494005|Cervical spine	122494005|Cervical spine	A	0	In disagreement about concept coverage
	122494005|Cervical spine	122494005|Cervical spine	122494005|Cervical spine
	11163003|Intact	11163003|Intact	11163003|Intact
25	262793000|Laceration of oesophagus	262793000|Laceration of oesophagus	262793000|Laceration of oesophagus	B	C1	Retrieval error
	282459005|Laceration of trachea	282459005|Laceration of trachea	282459005|Laceration of trachea
	282459005|Laceration of trachea;262793000|Laceration of oesophagus	282459005|Laceration of trachea;262793000|Laceration of oesophagus	282459005|Laceration of trachea;262793000|Laceration of oesophagus
	261122009|Lower		261122009|Lower
	261122009|Lower		261122009|Lower
	123958008|Neck region		123958008|Neck region
26	87612001|Blood	87612001|Blood	87612001|Blood	C	C3	Pseudo-polysemy
	261122009|Lower	91743006|Lower third of trachea	91743006|Lower third of trachea
	261122009|Lower	91743006|Lower third of trachea	91743006|Lower third of trachea
		91743006|Lower third of trachea	91743006|Lower third of trachea
	44567001|Tracheal structure	91743006|Lower third of trachea	91743006|Lower third of trachea
	102297006|Main bronchus	102297006|Main bronchus	102297006|Main bronchus
	102297006|Main bronchus	102297006|Main bronchus	102297006|Main bronchus
27	255604002|Mild	255510006|Slight	255510006|Slight	C	C3	Fuzzy definition of qualifiers
	50960005|Haemorrhage	50960005|Haemorrhage	50960005|Haemorrhage
	91134007|Mitral valve	91134007|Mitral valve	91134007|Mitral valve
	91134007|Mitral valve	91134007|Mitral valve	91134007|Mitral valve
28	32457005|Body fluid	33463005|Fluid	33463005|Fluid	D	C1	Lack of domain knowledge
	122462000|Drainage		122462000|Drainage
	122462000|Drainage	14766002|Aspiration	122462000|Drainage
29	17854005|Regular		17854005|Regular	B	C1	Retrieval error
	386053000|Patient evaluation procedure		386053000|Patient evaluation procedure
30	24484000|Severe (severity modifier)	24484000|Severe (severity modifier)	24484000|Severe (severity modifier)	A	0
	698247007|Arrhythmia	698247007|Arrhythmia	698247007|Arrhythmia
31	164850009|Ambulatory ECG	164850009|Ambulatory ECG	252417001|24 Hour electrocardiogram	D	C1	Lack of domain knowledge
		164850009|Ambulatory ECG	252417001|24 Hour electrocardiogram
	164850009|Ambulatory ECG	164850009|Ambulatory ECG	252417001|24 Hour electrocardiogram
	164850009|Ambulatory ECG	164850009|Ambulatory ECG	252417001|24 Hour electrocardiogram
	698247007|Arrhythmia	698247007|Arrhythmia	698247007|Arrhythmia
32			26046004|Cardiovascular stress test using bicycle ergometer	D	C1	Retrieval error; Lack of domain knowledge
		5880005|Clinical examination	26046004|Cardiovascular stress test using bicycle ergometer
33	410942007|Drug or medicament (substance)		416608005|Drug therapy (procedure)	D	C1; C2	Retrieval error; Underspecification
	387461009|Digoxin (substance)	387461009|Digoxin (substance)	387461009|Digoxin (substance)
	386868003|Bisoprolol (substance)	386868003|Bisoprolol (substance)	386868003|Bisoprolol (substance)
	8631001|Potassium chloride	8631001|Potassium chloride	8631001|Potassium chloride
	8631001|Potassium chloride	8631001|Potassium chloride	8631001|Potassium chloride
	387475002|Furosemide (substance)	387475002|Furosemide (substance)	387475002|Furosemide (substance)
	387584000|Simvastatin (substance)	387584000|Simvastatin (substance)	387584000|Simvastatin (substance)
	372756006|Warfarin (substance)	372756006|Warfarin (substance)	372756006|Warfarin (substance)
	33633005|Medication prescribing		33633005|Medication prescribing
34	386053000|Patient evaluation procedure		386053000|Patient evaluation procedure	B	C1	Retrieval error
			386053000|Patient evaluation procedure
	386053000|Patient evaluation procedure		386053000|Patient evaluation procedure
35	66787007|Cephalic	82271004|Injury of head region	82271004|Injury of head region	D	C1; C2	Error in following the guidelines; Underspecification
		82271004|Injury of head region
	89545001|Face	82271004|Injury of head region	125593007|Facial injury
	417746004|Traumatic injury (disorder)	82271004|Injury of head region
36	416462003|Wound (disorder)	262749000|Open wound of eyelid;313261004|Open wound of chin	262749000|Open wound of eyelid;313261004|Open wound of chin	C	C1	Error in following the guidelines
	7771000|Left side	7771000|Left side	7771000|Left side
	80243003|Eyelid	262749000|Open wound of eyelid	262749000|Open wound of eyelid;313261004|Open wound of chin
	30291003|Mental region of face	313261004|Open wound of chin	262749000|Open wound of eyelid;313261004|Open wound of chin
37	255473004|Symmetrical	255473004|Symmetrical	255473004|Symmetrical	A	0
	51440002|Right and left (qualifier value)	51440002|Right and left (qualifier value)	51440002|Right and left (qualifier value)
	301939004|Pupil constriction	301939004|Pupil constriction	301939004|Pupil constriction
38	263741009|Divergence	366084008|Finding of ocular divergence	366084008|Finding of ocular divergence	C	C1; C3	Error in following the guidelines; Pseudo-polysemy; Fuzzy definition of qualifiers
	246772007|Gaze	366084008|Finding of ocular divergence	366084008|Finding of ocular divergence
39	261074009|External	399054005|Exotropia (disorder)	399054005|Exotropia (disorder)	C	C1; C3	Error in following the guidelines; Pseudo-polysemy
	22066006|Strabismus	399054005|Exotropia (disorder)	399054005|Exotropia (disorder)
	8966001|Left eye	8966001|Left eye	8966001 |Left eye structure (body structure)|
	8966001|Left eye	8966001|Left eye	8966001 |Left eye structure (body structure)|
40		39187007|Bent	282977007|Does Bend	D	C1; C4	Retrieval error; Lack of domain knowledge; Interface term issue
	9362000|Four
	66019005|Extremity		66019005|Extremity
	248240001|Response to pain
	248240001|Response to pain	22253000|Pain observations	22253000 |Pain (finding)|
	248240001|Response to pain	122545008|Stimulation	122545008|Stimulation
41			80447000 |Structure of cerebral aqueduct (body structure)|	D	C1	Retrieval error
		118592000|VEL	118592000 |Velocity (property) (qualifier value)|
		255473004|Symmetrical	255473004|Symmetrical
		17621005|Normal	17621005|Normal
42	168733007|Standard chest X-ray normal		168733007 | Standard chest X-ray normal (finding), 275736000 | On examination - chest examination normal (finding)	D	C1; C2;C5	Retrieval error; Underspecification; Negation
	168733007|Standard chest X-ray normal;262525000|Chest injury		168733007 | Standard chest X-ray normal (finding), 275736000 | On examination - chest examination normal (finding)
	262525000|Chest injury		168733007 | Standard chest X-ray normal (finding), 275736000 | On examination - chest examination normal (finding)
	168733007|Standard chest X-ray normal		168733007 | Standard chest X-ray normal (finding), 275736000 | On examination - chest examination normal (finding)
	262525000|Chest injury		168733007 | Standard chest X-ray normal (finding), 275736000 | On examination - chest examination normal (finding)
43	2004005|Normotensive	2004005|Normotensive	2004005|Normotensive	A	0
	49710005|Sinus bradycardia (disorder)	49710005|Sinus bradycardia (disorder)	49710005|Sinus bradycardia (disorder)
	49710005|Sinus bradycardia (disorder)	49710005|Sinus bradycardia (disorder)	49710005|Sinus bradycardia (disorder)
44	7771000|Left side	8966001|Left eye	7771000|Left side	B	C1	Carelessness
	6628008|Open fracture of shaft of femur	6628008|Open fracture of shaft of femur	6628008|Open fracture of shaft of femur
	6628008|Open fracture of shaft of femur	6628008|Open fracture of shaft of femur	6628008|Open fracture of shaft of femur
	6628008|Open fracture of shaft of femur	6628008|Open fracture of shaft of femur	6628008|Open fracture of shaft of femur
	6628008|Open fracture of shaft of femur	6628008|Open fracture of shaft of femur	6628008|Open fracture of shaft of femur
45	125601008|Knee injury;125598003|Wrist injury	125601008|Knee injury;125598003|Wrist injury	125601008|Knee injury;125598003|Wrist injury	D	C2	Underspecification
	24028007|Rt - Right	24028007|Rt - Right	6757004 | Structure of right knee (body structure)
	125601008|Knee injury	125601008|Knee injury	6757004 | Structure of right knee (body structure)
	24028007|Rt - Right	24028007|Rt - Right	9736006 | Structure of right wrist (body structure)
	125598003|Wrist injury	125598003|Wrist injury	9736006 | Structure of right wrist (body structure)
46	416462003|Wound (disorder)	125652005|Open wound of hand	416462003|Wound (disorder)	D	C1; C2	Retrieval error; Underspecification
	63125000|Dorsum of hand	63125000|Dorsum of hand	63125000|Dorsum of hand
	24028007|Rt - Right	24028007|Rt - Right	78791008 | Structure of right hand (body structure)
	63125000|Dorsum of hand	125652005|Open wound of hand;63125000|Dorsum of hand	78791008 | Structure of right hand (body structure)
47	36228007|Examining eye	91177008|Eye examination under anesthesia	91177008|Eye examination under anesthesia; 50697003|General anaesthesia	D	C1; C2	Underspecification; Retrieval error
	36228007|Examining eye	91177008|Eye examination under anesthesia	91177008|Eye examination under anesthesia; 50697003|General anaesthesia
	371881003|During (attribute)	351726001|Beneath	91177008|Eye examination under anesthesia; 50697003|General anaesthesia
	50697003|General anaesthesia	91177008|Eye examination under anesthesia	91177008|Eye examination under anesthesia; 50697003|General anaesthesia
	50697003|General anaesthesia	91177008|Eye examination under anesthesia	91177008|Eye examination under anesthesia; 50697003|General anaesthesia
48	11163003|Intact	11163003|Intact	11163003|Intact	D	C2; C3; C4
	244486005|Entire eye	417723001|Intraocular pressure right eye (finding)	81745001 |Structure of eye proper (body structure)|			Underspecification; Normal finding; fuzzy definition of qualifiers; Interface term issue
	244486005|Entire eye	244486005|Entire eye	81745001 |Structure of eye proper (body structure)|
	20572008|Good	17621005|Normal	60280003 |Normal intraocular pressure (finding)|
	302157000|Observation of intraocular pressure	417723001|Intraocular pressure right eye (finding)	60280003 |Normal intraocular pressure (finding)|
	302157000|Observation of intraocular pressure	417723001|Intraocular pressure right eye (finding)	60280003 |Normal intraocular pressure (finding)|
49	257159000|Debris	257159000|Debris	257159000|Debris	A	0
	24028007|Rt - Right	24028007|Rt - Right
	351726001|Beneath	351726001|Beneath	351726001|Beneath
	80243003|Eyelid	80243003|Eyelid	80243003 |Eyelid structure (body structure)|; 24028007|Rt - Right
		24028007|Rt - Right	80243003 |Eyelid structure (body structure)|; 24028007|Rt - Right
50	410942007|Drug or medicament (substance)	18629005|Medication administration	416608005|Drug therapy (procedure)	D	C1; C2; C4	Lack of domain knowledge; Underspecification; Interface term issue
51	85037008|Doxepin hydrochloride	85037008|Doxepin hydrochloride	85037008|Doxepin hydrochloride	B	C1	Retrieval error
		85037008|Doxepin hydrochloride
	85037008|Doxepin hydrochloride	85037008|Doxepin hydrochloride
	258684004|milligram (qualifier value)		258684004|milligram (qualifier value)
	396142006|Once a day, at bedtime (qualifier value)	396142006|Once a day, at bedtime (qualifier value)	396142006|Once a day, at bedtime (qualifier value)
52	404850000|Hydrochlorothiazide + triamterene (product)	387525002|Hydrochlorothiazide (substance);387053007|Triamterene (substance)	387525002|Hydrochlorothiazide (substance);387053007|Triamterene (substance)	C	C1	Error in following the guidelines
	404850000|Hydrochlorothiazide + triamterene (product)	387525002|Hydrochlorothiazide (substance);387053007|Triamterene (substance)	387525002|Hydrochlorothiazide (substance);387053007|Triamterene (substance)
	404850000|Hydrochlorothiazide + triamterene (product)	387525002|Hydrochlorothiazide (substance);387053007|Triamterene (substance)	387525002|Hydrochlorothiazide (substance);387053007|Triamterene (substance)
	69620002|Daily	69620002|Daily	69620002|Daily
53	372756006|Warfarin (substance)	372756006|Warfarin (substance)	372756006|Warfarin (substance)	A	0
	258684004|milligram (qualifier value)	258684004|milligram (qualifier value)	258684004|milligram (qualifier value)
	260548002|Oral	260548002|Oral	260548002|Oral
	307148002|Wednesday;307150005|Friday;307145004|Monday	307148002|Wednesday;307150005|Friday;307145004|Monday	307148002|Wednesday;307150005|Friday;307145004|Monday
	260548002|Oral	260548002|Oral	260548002|Oral
	69620002|Daily	69620002|Daily	69620002|Daily
	307147007|Tuesday	307147007|Tuesday	307147007|Tuesday
	307149005|Thursday	307149005|Thursday	307149005|Thursday
	307151009|Saturday	307151009|Saturday	307151009|Saturday
	307146003|Sunday	307146003|Sunday	307146003|Sunday
54	387584000|Simvastatin (substance)	387584000|Simvastatin (substance)	387584000|Simvastatin (substance)	A	0
	396142006|Once a day, at bedtime (qualifier value)	396142006|Once a day, at bedtime (qualifier value)	396142006|Once a day, at bedtime (qualifier value)
55	387307005|Calcium carbonate (substance)	387307005|Calcium carbonate (substance)	387307005|Calcium carbonate (substance)	A	0
	387307005|Calcium carbonate (substance)	387307005|Calcium carbonate (substance)	387307005|Calcium carbonate (substance)
	69620002|Daily	69620002|Daily	69620002|Daily
56	87599003|Metaxalone	87599003|Metaxalone	87599003|Metaxalone	A	0
	229798009|3x /day	229798009|3x /day	229798009|3x /day
57	412250002|Multivitamin agent (substance)	387508004|Thiotepa (substance);386913001|Mitoxantrone (substance);387316009|Etoposide (substance)	412250002|Multivitamin agent (substance)	B	C1	Lack of domain knowledge
	69620002|Daily	69620002|Daily	69620002|Daily
58	387137007|Omeprazole (substance)	387137007|Omeprazole (substance)	387137007|Omeprazole (substance)	A	0
	69620002|Daily	69620002|Daily	69620002|Daily
59	396458002|Hydrocortisone (substance)	255582007|Rectal;396458002|Hydrocortisone (substance)	396458002|Hydrocortisone (substance)	B	C1	Error in following the guidelines; In disagreement about concept coverage
	396458002|Hydrocortisone (substance)	396458002|Hydrocortisone (substance)	396458002|Hydrocortisone (substance)
	385099005|Cream	385099005|Cream	385099005|Cream
	225761000|prn	225761000|prn	225761000|prn
60	372522002|Fexofenadine (substance)	372522002|Fexofenadine (substance)	372522002|Fexofenadine (substance)	A	0
	225761000|prn	225761000|prn	225761000|prn
61	372596005|Citalopram (substance)	372596005|Citalopram (substance)	372596005|Citalopram (substance)	A	0
	69620002|Daily	69620002|Daily	69620002|Daily
62	410679008|Surface (qualifier value)		410679008|Surface (qualifier value)	B	C1	Retrieval error; In disagreement about concept coverage
	45048000|Neck structure		45048000|Neck structure
	25318002|Death by strangulation (event)	25318002|Death by strangulation (event)	25318002|Death by strangulation (event)
	82448003|Indentation	82448003|Indentation	82448003|Indentation
63	25318002|Death by strangulation (event)	25318002|Death by strangulation (event)		D	C1	Retrieval error; Lack of domain knowledge
		82448003|Indentation	82448003|Indentation
64	246676003|Bloodshot eye	21117005|Conjunctival hemorrhage	246676003 | Injection of surface of eye (finding) |	B	C1; C4	Lack of domain knowledge; Interface term issue
	40638003|OU - Both eyes	40638003|OU - Both eyes	40638003|OU - Both eyes
	40638003|OU - Both eyes	40638003|OU - Both eyes	40638003|OU - Both eyes
	24484000|Severe (severity modifier)	24484000|Severe (severity modifier)	24484000|Severe (severity modifier)
	246676003|Bloodshot eye	21117005|Conjunctival hemorrhage	246676003 | Injection of surface of eye (finding) |
65	260521003|Inner	260521003|Inner	63720000|Hemorrhage of eyelid; 260521003|Inner; 24484000|Severe (severity modifier)	C	C1; C2	Retrieval error; Underspecification
	80243003|Eyelid	63720000|Hemorrhage of eyelid	63720000|Hemorrhage of eyelid; 260521003|Inner; 24484000|Severe (severity modifier)
	24484000|Severe (severity modifier)	24484000|Severe (severity modifier)	63720000|Hemorrhage of eyelid; 260521003|Inner; 24484000|Severe (severity modifier)
		63720000|Hemorrhage of eyelid	63720000|Hemorrhage of eyelid; 260521003|Inner; 24484000|Severe (severity modifier)
		63720000|Hemorrhage of eyelid	63720000|Hemorrhage of eyelid; 260521003|Inner; 24484000|Severe (severity modifier)
66	7800008|Punctate	7800008|Punctate	7800008|Punctate	C	C4	Interface term issue
		50960005|Haemorrhage	50960005 | Hemorrhage (morphologic abnormality)
	76676007|Extravasation	50960005|Haemorrhage	50960005 | Hemorrhage (morphologic abnormality)
67		162743000|Blue lips	162743000|Blue lips	B	C1	Carelessness
	162743000|Blue lips	249875003|Increased protrusion of tongue	162743000|Blue lips
		162743000|Blue lips	162743000|Blue lips
		162743000|Blue lips	162743000|Blue lips
	162743000|Blue lips	162743000|Blue lips	162743000|Blue lips
68		249875003|Increased protrusion of tongue		D	C1	Error in following the guidelines
	73041003|Tip of tongue	73041003|Tip of tongue	249875003|Increased protrusion of tongue
	73041003|Tip of tongue
		249875003|Increased protrusion of tongue	249875003|Increased protrusion of tongue
	73041003|Tip of tongue	73041003|Tip of tongue;249875003|Increased protrusion of tongue	249875003|Increased protrusion of tongue
		249875003|Increased protrusion of tongue	249875003|Increased protrusion of tongue
	11896004|Intermediate	249875003|Increased protrusion of tongue	249875003|Increased protrusion of tongue
		249875003|Increased protrusion of tongue	249875003|Increased protrusion of tongue
	48477009|Lip structure	249875003|Increased protrusion of tongue	249875003|Increased protrusion of tongue
69			168450005 | Forensic examination (procedure)	D	C1	Retrieval error
			15220000 | Laboratory test (procedure)
			168450005 | Forensic examination (procedure)
70	167009006|Blood alcohol level	32845008|Alcohol measurement, urine	167009006 |Blood ethanol measurement (procedure)|	B	C1; C2	Carelessness; Underspecification
	167009006|Blood alcohol level	32845008|Alcohol measurement, urine	167009006 |Blood ethanol measurement (procedure)|
	167009006|Blood alcohol level	32845008|Alcohol measurement, urine	167009006 |Blood ethanol measurement (procedure)|
	167009006|Blood alcohol level	32845008|Alcohol measurement, urine	167009006|Blood alcohol level
	167009006|Blood alcohol level	32845008|Alcohol measurement, urine	167009006|Blood alcohol level
71	271289006|Urine ethanol measurement	32845008|Alcohol measurement, urine	271289006 | Urine ethanol measurement (procedure)	B	C1; C2	Lack of domain knowledge; Underspecification
	271289006|Urine ethanol measurement	32845008|Alcohol measurement, urine	271289006 | Urine ethanol measurement (procedure)
	271289006|Urine ethanol measurement	32845008|Alcohol measurement, urine	271289006 | Urine ethanol measurement (procedure)
	271289006|Urine ethanol measurement	32845008|Alcohol measurement, urine	271289006 | Urine ethanol measurement (procedure)
	271289006|Urine ethanol measurement	32845008|Alcohol measurement, urine	271289006 | Urine ethanol measurement (procedure)
72	63267000|Alcohol measurement	63267000|Alcohol measurement	430837008 |Ethanol measurement (procedure)|	D	C1; C2; C4	Lack of domain knowledge; Underspecification; Interface term issue
	63267000|Alcohol measurement	63267000|Alcohol measurement	430837008 |Ethanol measurement (procedure)|
	47538007|Vitreous humour	258438000|Vitreous fluid specimen	258438000|Vitreous fluid specimen
	47538007|Vitreous humour	258438000|Vitreous fluid specimen	258438000|Vitreous fluid specimen
	63267000|Alcohol measurement	63267000|Alcohol measurement	430837008 |Ethanol measurement (procedure)|
	63267000|Alcohol measurement	63267000|Alcohol measurement	430837008 |Ethanol measurement (procedure)|
73	53041004|Alcohol (substance)		63267000|Alcohol measurement	D	C1; C2; C4	Retrieval error; Carelessness; Underspecification; Interface term issue
	87612001|Blood		119297000|Blood specimen
	78014005|Urine	122575003|Urine sample	122575003|Urine sample
	47538007|Vitreous humour	122575003|Urine sample	258438000|Vitreous fluid specimen
	47538007|Vitreous humour	122575003|Urine sample	258438000|Vitreous fluid specimen
74	26716007|Qualitative	26716007|Qualitative	26716007|Qualitative	D	C1; C4	Error in following the guidelines; Interface term issue
	394642008|Drug screening test (procedure)	394642008|Drug screening test (procedure)	310627008 |Urine drug screening (procedure)|
	394642008|Drug screening test (procedure)	394642008|Drug screening test (procedure)	310627008 |Urine drug screening (procedure)|
	78014005|Urine	122575003|Urine sample	310627008 |Urine drug screening (procedure)|
	68540007|Nicotine	68540007|Nicotine	68540007|Nicotine
75		314076009|Poison screening	314076009|Poison screening	C	C1	Retrieval error
		314076009|Poison screening	314076009|Poison screening
76			89185003|Every month	D	C1	Retrieval error
			386053000|Patient evaluation procedure
77			276239002 | Therapy (regime/therapy)	D	C1	Retrieval error
		195277008|Aneurysm of internal iliac artery
	195277008|Aneurysm of internal iliac artery	195277008|Aneurysm of internal iliac artery	195277008|Aneurysm of internal iliac artery
		195277008|Aneurysm of internal iliac artery
	195277008|Aneurysm of internal iliac artery	195277008|Aneurysm of internal iliac artery	195277008|Aneurysm of internal iliac artery
	195277008|Aneurysm of internal iliac artery	195277008|Aneurysm of internal iliac artery	195277008|Aneurysm of internal iliac artery
78	195277008|Aneurysm of internal iliac artery	195277008|Aneurysm of internal iliac artery	195277008|Aneurysm of internal iliac artery	A	0
	195277008|Aneurysm of internal iliac artery	195277008|Aneurysm of internal iliac artery	195277008|Aneurysm of internal iliac artery
	7771000|Left side	7771000|Left side	7771000|Left side
	7771000|Left side		7771000|Left side
79	49436004|AF - Atrial fibrillation	49436004|AF - Atrial fibrillation	49436004|AF - Atrial fibrillation	A	0
	49436004|AF - Atrial fibrillation	49436004|AF - Atrial fibrillation	49436004|AF - Atrial fibrillation
	372756006|Warfarin (substance)	372756006|Warfarin (substance)	372756006|Warfarin (substance)
80	56731001|Tight muscle	56731001|Tight muscle	56731001 |Increased muscle tone (finding)|	C	C1	Retrieval error
		416608005|Drug therapy (procedure)	416608005|Drug therapy (procedure)
81	410513005|In the past (qualifier value)	8517006|Ex-smoker (finding)	8517006|Ex-smoker (finding)	C	C3	Pseudo-polysemy
	77176002|Smoker	8517006|Ex-smoker (finding)	8517006|Ex-smoker (finding)
82	195277008|Aneurysm of internal iliac artery	195277008|Aneurysm of internal iliac artery	195277008|Aneurysm of internal iliac artery	B	C1; C2	Error in following the guidelines; Underspecification
	195277008|Aneurysm of internal iliac artery	90024005|Internal iliac artery	195277008|Aneurysm of internal iliac artery
	195277008|Aneurysm of internal iliac artery	90024005|Internal iliac artery	195277008|Aneurysm of internal iliac artery
		90024005|Internal iliac artery
	195277008|Aneurysm of internal iliac artery	90024005|Internal iliac artery	195277008|Aneurysm of internal iliac artery
	195277008|Aneurysm of internal iliac artery	90024005|Internal iliac artery	195277008|Aneurysm of internal iliac artery
83			276239002 | Therapy (regime/therapy)	D	C1	Retrieval error; Error in following the guidelines
		90024005|Internal iliac artery	90024005|Internal iliac artery
	122463005|Embolization procedure	233333003|Embolisation of internal iliac artery	233333003|Embolisation of internal iliac artery
	20401003|With
	413914009|Copolymer (substance)		413914009|Copolymer (substance)
84	440448005|Insertion of stent graft into iliac artery using fluoroscopic guidance (procedure)	233404000|Insertion of arterial stent	233404000|Insertion of arterial stent	D	C1; C4	Lack of domain knowledge; Interface term issue
		233404000|Insertion of arterial stent
	440448005|Insertion of stent graft into iliac artery using fluoroscopic guidance (procedure)	233404000|Insertion of arterial stent	233404000|Insertion of arterial stent
		46053002|Distal	263556003 | Distal site (attribute)
	90024005|Internal iliac artery;440448005|Insertion of stent graft into iliac artery using fluoroscopic guidance (procedure)	90024005|Internal iliac artery	90024005|Internal iliac artery
	90024005|Internal iliac artery;440448005|Insertion of stent graft into iliac artery using fluoroscopic guidance (procedure)	90024005|Internal iliac artery	90024005|Internal iliac artery
		90024005|Internal iliac artery
	440448005|Insertion of stent graft into iliac artery using fluoroscopic guidance (procedure)	90024005|Internal iliac artery	90024005|Internal iliac artery
	440448005|Insertion of stent graft into iliac artery using fluoroscopic guidance (procedure)	90024005|Internal iliac artery	90024005|Internal iliac artery
85		385486001|Postoperative complication (disorder)	385486001|Postoperative complication (disorder)	C	C1	Retrieval error
		385486001|Postoperative complication (disorder)
	88797001|Complication of surgical procedure	385486001|Postoperative complication (disorder)	385486001|Postoperative complication (disorder)
	88797001|Complication of surgical procedure	385486001|Postoperative complication (disorder)	385486001|Postoperative complication (disorder)
86			271300009 |On examination - patient well (finding)|	D	C1	Retrieval error
87	401221002|ABPI - Ankle brachial pressure index	401221002|ABPI - Ankle brachial pressure index	401221002|ABPI - Ankle brachial pressure index	D	C1	Retrieval error
	401221002|ABPI - Ankle brachial pressure index	401221002|ABPI - Ankle brachial pressure index	401221002|ABPI - Ankle brachial pressure index
	401221002|ABPI - Ankle brachial pressure index	401221002|ABPI - Ankle brachial pressure index	401221002|ABPI - Ankle brachial pressure index
		260388006|Unchanged	260388006|Unchanged
			276239002 | Therapy (regime/therapy)
88		255510006|Slight	255510006|Slight	D	C1	Retrieval error
		260400001|Reduced	260400001|Reduced
			409586006 | Complaint (finding)
	275520000|Claudication	275520000|Claudication	275520000|Claudication
89	77477000|Computerised tomography	77477000|Computerised tomography	77477000|Computerised tomography	A	0
90		10197000|Psychiatric interview and evaluation	170679009 |Initial psychiatric assessment (regime/therapy)|	D	C1	Retrieval error
		10197000|Psychiatric interview and evaluation	170679009 |Initial psychiatric assessment (regime/therapy)|
91	79015004|Worry	79015004|Worry	198288003|Anxiety state	D	C4	Interface term issue
92	420038007|Feeling unhappy (finding)	366979004|Depressed mood (finding)	420038007|Feeling unhappy (finding)	B	C1	Retrieval error
93	387383007|Clonazepam (substance)	387383007|Clonazepam (substance)	387383007|Clonazepam (substance)	D	C1;C4	Retrieval error; Error in following the guidelines; Interface term issue
	373282008|Anxiolytic agent (substance)	373282008|Anxiolytic agent (substance)	373282008|Anxiolytic agent (substance)
	276239002|Therapy (regime/therapy)		276239002 | Therapy (regime/therapy)
		274665008|Chronic intractable pain	274665008|Chronic intractable pain
	22253000|Pain observations	274665008|Chronic intractable pain	274665008|Chronic intractable pain
	79015004|Worry	198288003|Anxiety state	198288003|Anxiety state
94			276239002 | Therapy (regime/therapy)	D	C1	Retrieval error
95		48429009|Somatic pain (finding)	279314007 | Somatic syndrome finding (finding)	D	C1; C4	Retrieval error; Interface term issue
		48429009|Somatic pain (finding)	279314007 | Somatic syndrome finding (finding)
	79015004|Worry	198288003|Anxiety state	198288003|Anxiety state
96	64299003|Relaxation training therapy	64299003|Relaxation training therapy	64299003|Relaxation training therapy	A	0
	64299003|Relaxation training therapy	64299003|Relaxation training therapy	64299003|Relaxation training therapy
97	87017008|Focal	87017008|Focal	87017008|Focal	A	0
	263703002|State changes	263703002|State changes	263703002|State changes
	263703002|State changes
	80248007|Left breast	80248007|Left breast	80248007|Left breast
	80248007|Left breast	80248007|Left breast	80248007|Left breast
98	702666009|Cytology	702666009|Cytology	702666009|Cytology	A	0
	86049000|Malignant tumour morphology	86049000|Malignant tumour morphology	86049000|Malignant tumour morphology
99	71651007|Mammography	71651007|Mammography	71651007|Mammography	D	C1;C2	Retrieval error; Error in following the guidelines
			260388006 |No status change (qualifier value)|
		263703002|State changes	260388006 |No status change (qualifier value)|
100	71651007|Mammography	24623002|Screening mammography	24623002|Screening mammography	C	C1	Retrieval error
		24623002|Screening mammography	24623002|Screening mammography
		385673002|Interval (qualifier value)	385673002|Interval (qualifier value)
		258706009|month	258706009|month
101	71651007|Mammography		71651007|Mammography	B	C1	Retrieval error
102	126926005|Neoplasm of breast	269497004|Neoplasm of uncertain behaviour of breast	269497004|Neoplasm of uncertain behaviour of breast	C	C2	Error in following the guidelines
		269497004|Neoplasm of uncertain behaviour of breast
		269497004|Neoplasm of uncertain behaviour of breast
	126926005|Neoplasm of breast	269497004|Neoplasm of uncertain behaviour of breast	269497004|Neoplasm of uncertain behaviour of breast
	126926005|Neoplasm of breast	269497004|Neoplasm of uncertain behaviour of breast	269497004|Neoplasm of uncertain behaviour of breast
		269497004|Neoplasm of uncertain behaviour of breast
	263916005|Uncertain behaviour	269497004|Neoplasm of uncertain behaviour of breast	269497004|Neoplasm of uncertain behaviour of breast
	263916005|Uncertain behaviour	269497004|Neoplasm of uncertain behaviour of breast	269497004|Neoplasm of uncertain behaviour of breast
103	274786004|Examination of cranial nerve	106150003|Cranial nerve finding	106150003|Cranial nerve finding	C	C2	Underspecification
104	274786004|Examination of cranial nerve;11522000|Cranial nerve I	274786004|Examination of cranial nerve;11522000|Cranial nerve I	274786004|Examination of cranial nerve;11522000 |Olfactory nerve structure (body structure)|	C	C1	Error in following the guidelines
		385660001|Not done (qualifier value)	385660001|Not done (qualifier value)
		385660001|Not done (qualifier value)	385660001|Not done (qualifier value)
105	274786004|Examination of cranial nerve;18234004|Cranial nerve II	106152006|Second cranial nerve finding	106152006|Second cranial nerve finding	D	C1;C2	Retrieval error; Error in following the guidelines;Underspecification
	274786004|Examination of cranial nerve;56193007|Cranial nerve III	106153001|Third cranial nerve finding	106153001|Third cranial nerve finding
	255604002|Mild	255604002|Mild	255604002|Mild
	13045009|Anisocoria	13045009|Anisocoria	13045009|Anisocoria
	7771000|Left side	7771000|Left side	16089004|Pupil of left eye
	35146001|Entire pupil;81827009|Diameter	164020000|O/E - pupil size	164020000 |On examination - pupil size (finding)|
	258673006|millimeter (qualifier value)
	24028007|Rt - Right;35146001|Entire pupil;81827009|Diameter	24028007|Rt - Right;164020000|O/E - pupil size	52378001|Pupil of right eye;164020000 |On examination - pupil size (finding)|
	258673006|millimeter (qualifier value)
	255475006|Full field;73750009|Visual field;410560002|Confrontation visual field test (procedure)	421096000|Full to confrontation visual fields (finding)	421096000|Full to confrontation visual fields (finding)
106	274786004|Examination of cranial nerve;56193007|Cranial nerve III	106153001|Third cranial nerve finding	274786004|Examination of cranial nerve;56193007|Cranial nerve III	D	C1; C2	Retrieval error; Error in following the guidelines; Underspecification
	39322007|Cranial nerve IV;274786004|Examination of cranial nerve	106154007|Fourth cranial nerve finding	39322007|Cranial nerve IV;274786004|Examination of cranial nerve
	274786004|Examination of cranial nerve;80622005|Abductor digiti minimi	106156009|Sixth cranial nerve finding	274786004|Examination of cranial nerve;80622005|Abductor digiti minimi
	373642008|Extraocular eye movement (observable entity);11163003|Intact	11163003|Intact;366079002|Finding of eye movement	373642008|Extraocular eye movement (observable entity);11163003|Intact
			164073000 |On examination - no nystagmus (situation)|
			164073000 |On examination - no nystagmus (situation)|
			164073000 |On examination - no nystagmus (situation)|
	563001|Nystagmus	563001|Nystagmus	164073000 |On examination - no nystagmus (situation)|
		274824005|Ptosis absent	274824005|Ptosis absent
	11934000|Droopy eyelid	274824005|Ptosis absent	274824005|Ptosis absent
107	27612005|Cranial nerve V;274786004|Examination of cranial nerve	106155008|Fifth cranial nerve finding	27612005|Cranial nerve V;274786004|Examination of cranial nerve	B	C2; C3;C4	Underspecification; Normal finding; Interface term issue
	299926002|Pin prick discrimination present;299911004|Light touch sensation present	164102007|O/E - cranial nerve 5 - intact	299911004|Light touch sensation present
	299926002|Pin prick discrimination present;299911004|Light touch sensation present	164102007|O/E - cranial nerve 5 - intact	299911004|Light touch sensation present
	299911004|Light touch sensation present	299914007|Normal light touch sensation	299911004|Light touch sensation present
	299926002|Pin prick discrimination present	299926002|Pin prick discrimination present	299926002|Pin prick discrimination present
	79368004|Masseter muscle	79368004|Masseter muscle	79368004|Masseter muscle
	260404005|Strong	260404005|Strong	260404005|Strong
	51440002|Right and left (qualifier value)	51440002|Right and left (qualifier value)	51440002|Right and left (qualifier value)
108	274786004|Examination of cranial nerve;56052001|Cranial nerve VII	106157000|Seventh cranial nerve finding	274786004|Examination of cranial nerve, 56052001|Cranial nerve VII	D	C2; C3;C4	Underspecification; Fuzzy definition of qualifiers; Interface term issue
	255604002|Mild	255510006|Slight	255510006|Slight
	35105006|Increased	35105006|Increased	35105006|Increased
	595000|Palpebral fissure	301916005|Observation of measures of palpebral fissure	595000|Palpebral fissure
	595000|Palpebral fissure	301916005|Observation of measures of palpebral fissure	595000|Palpebral fissure
	7771000|Left side	7771000|Left side	7771000|Left side
	125112009|Morphology within normal limits	260394003|Normal limits	260394003|Normal limits
109	274786004|Examination of cranial nerve;8598002|Acoustic nerve	106158005|Eighth cranial nerve finding	274786004|Examination of cranial nerve;8598002|Acoustic nerve	D	C1; C2	Lack of domain knowledge; Underspecification
	95820000|Bilateral hearing loss	430977001|Bilateral neural hearing loss (disorder)	430977001|Bilateral neural hearing loss (disorder)
	95820000|Bilateral hearing loss	430977001|Bilateral neural hearing loss (disorder)	430977001|Bilateral neural hearing loss (disorder)
110	274786004|Examination of cranial nerve;21161002|Glossopharyngeal nerve (IX)	106159002|Ninth cranial nerve finding	274786004|Examination of cranial nerve;21161002|Glossopharyngeal nerve (IX)	D	C1; C2; C3; C4	Retrieval error; Underspecification; Navigational concept; Interface term issue
	274786004|Examination of cranial nerve;88882009|Cranial nerve X	106160007|Tenth cranial nerve finding	274786004|Examination of cranial nerve;88882009|Cranial nerve X
		118250006|Voice finding	289186000|Voice production finding
		17621005|Normal	17621005|Normal
	285550001|Elevates soft palate	285550001|Elevates soft palate	285550001|Elevates soft palate
	285550001|Elevates soft palate	285550001|Elevates soft palate	285550001|Elevates soft palate
	255473004|Symmetrical	255473004|Symmetrical	255473004|Symmetrical
111	274786004|Examination of cranial nerve;15119000|Cranial nerve XI	106160007|Tenth cranial nerve finding	274786004|Examination of cranial nerve;15119000|Cranial nerve XI	D	C1; C2	Error in following the guidelines; Underspecification
	181741009|Sternomastoid	22823000|Sternocleidomastoid muscle	22823000 |Structure of sternocleidomastoid muscle (body structure)|; 249955006 |Movement against resistance (finding)|
	31764008|Structure of trapezius muscle	31764008|Structure of trapezius muscle	31764008|Structure of trapezius muscle; 249955006 |Movement against resistance (finding)|
112	274786004|Examination of cranial nerve;37899009|Hypoglossal nerve (XII)	106162004|Twelfth cranial nerve finding	274786004|Examination of cranial nerve;37899009|Hypoglossal nerve (XII)	D	C2; C3	Underspecification; Fuzzy definition of qualifiers
	9412006|Tongue deviation disorder of twelfth cranial nerve	9412006|Tongue deviation disorder of twelfth cranial nerve	9412006|Tongue deviation disorder of twelfth cranial nerve
	9412006|Tongue deviation disorder of twelfth cranial nerve	9412006|Tongue deviation disorder of twelfth cranial nerve	9412006|Tongue deviation disorder of twelfth cranial nerve
	255604002|Mild	255510006|Slight	255510006|Slight
	7771000|Left side	7771000|Left side	7771000|Left side
113		249955006|Normal muscle power	249955006|Normal muscle power; 714292002 |Structure of muscle of tongue (body structure)|	D	C1; C5	Retrieval error; Error in following the guidelines; Lack of context
		249955006|Normal muscle power	249955006|Normal muscle power; 714292002 |Structure of muscle of tongue (body structure)|
	50805004|Tongue atrophy	50805004|Tongue atrophy	50805004|Tongue atrophy
		373572006|Clinical finding absent
	249878001|Fasciculation of tongue	249878001|Fasciculation of tongue	249878001|Fasciculation of tongue
114		298325004|Observation of movement	249893002 |Gross movement of body and limbs (observable entity)|	D	C1; C5	Retrieval error; Lack of context
115		17621005|Normal		D	C1;C3	Retrieval error; Carelessness; Normal finding
	9412006|Tongue deviation disorder of twelfth cranial nerve;271696003|Form of muscle	271696003|Form of muscle	268961006 |On examination - muscle mass normal (finding)|
	9412006|Tongue deviation disorder of twelfth cranial nerve;6918002|Observation of tone of skeletal muscle	366725004|Finding of muscle tone	163642009 |On examination - muscle tone normal (finding)|
116	26079004|Tremor	26079004|Tremor	26079004|Tremor	A	0
	16046003|Muscular rigidity	16046003|Muscular rigidity	16046003|Muscular rigidity
	399317006|Bradykinesia (finding)	399317006|Bradykinesia (finding)	399317006|Bradykinesia (finding)
117		260370003|Decrease	260370003|Decrease	C	C1	Retrieval error
		7771000|Left side	7771000|Left side
118				A	0
	428334004|Downward drift of outstretched supinated arm (finding)	428334004|Downward drift of outstretched supinated arm (finding)	428334004|Downward drift of outstretched supinated arm (finding)
	428334004|Downward drift of outstretched supinated arm (finding)	428334004|Downward drift of outstretched supinated arm (finding)	428334004|Downward drift of outstretched supinated arm (finding)
119		169838000|Male baby	198901003|Macerated foetus; 248153007 |Male (finding)|	D	C1	Lack of domain knowledge; Retrieval error
	198901003|Macerated foetus	169838000|Male baby	198901003|Macerated foetus; 248153007 |Male (finding)|
	198901003|Macerated foetus	198901003|Macerated foetus	198901003|Macerated foetus; 248153007 |Male (finding)|
120	21390004|Developmental abnormality	21390004|Developmental abnormality	21390004|Developmental abnormality	A	0
	428567001|Gestation 14 - 20 weeks (finding)	428567001|Gestation 14 - 20 weeks (finding)	428567001|Gestation 14 - 20 weeks (finding)
	428567001|Gestation 14 - 20 weeks (finding)	428567001|Gestation 14 - 20 weeks (finding)	428567001|Gestation 14 - 20 weeks (finding)
		428567001|Gestation 14 - 20 weeks (finding)	428567001|Gestation 14 - 20 weeks (finding)
	428567001|Gestation 14 - 20 weeks (finding)	428567001|Gestation 14 - 20 weeks (finding)	428567001|Gestation 14 - 20 weeks (finding)
	14302001|Amenorrhea	14302001|Amenorrhea	14302001|Amenorrhea
121		422587007|Nausea (finding)		B	C1	Retrieval error
		81917002|Body odor
122	255509001|Large	86005002|Advanced phase	86005002|Advanced phase	C	C1;C3	Retrieval error; Fuzzy definition of qualifiers
	298623000|Entire foetal ossification centre
	80144004|Calcaneum	55260003|Calcaneal spur (disorder)	55260003|Calcaneal spur (disorder)
	80144004|Calcaneum	55260003|Calcaneal spur (disorder)	55260003|Calcaneal spur (disorder)
123	5880005|Clinical examination		29240004 |Autopsy examination (procedure)|	D	C1;C5	Retrieval error; Lack of context
	83418008|Fetus		83418008|Fetus
124	395171002|Histology laboratory test		395171002|Histology laboratory test	D	C1	Retrieval error
		263928002|Visceral	263928002|Visceral
125	263928002|Visceral	263928002|Visceral	263928002|Visceral	A	0
126				A	0
127		7883008|Compatible with	7883008|Compatible with	C	C1	Retrieval error
		366323009|Finding of length of gestation	366323009|Finding of length of gestation
128	116712007|Polymorphonuclear leukocyte	4532008|Acute inflammation	116712007 |Polymorphonuclear leukocyte (cell)|	D	C1	Carelessness; Retrieval error
			5926001 |Structure of bronchial lumen (body structure)|
			5926001 |Structure of bronchial lumen (body structure)|
			5926001 |Structure of bronchial lumen (body structure)|
	264164005|Pulmonary		5926001 |Structure of bronchial lumen (body structure)|
			5926001 |Structure of bronchial lumen (body structure)|
			5926001 |Structure of bronchial lumen (body structure)|
129	68052005|Pulmonary aspiration	68052005|Pulmonary aspiration	68052005|Pulmonary aspiration	B	C3	Interface term issue
	257552002|Inflammation	23583003|Inflammation	257552002|Inflammation
	77012006|Amniotic fluid	77012006|Amniotic fluid	77012006|Amniotic fluid
	77012006|Amniotic fluid	77012006|Amniotic fluid	77012006|Amniotic fluid
130	78067005|Placenta		78067005|Placenta	B	C1	Retrieval error
	395171002|Histology laboratory test		395171002|Histology laboratory test
131	11612004|Chorioamnionitis	11612004|Chorioamnionitis	11612004|Chorioamnionitis	B	C1	Retrieval error; Error in following the guidelines
		45169001|Without
	396343006|Funisitis (disorder)		396343006|Funisitis (disorder)
	39249009|Placentitis	39249009|Placentitis	39249009|Placentitis
132	373871007|Gastrointestinal system		373871007|Gastrointestinal system	B	C1	Retrieval error
133	255509001|Large		255509001|Large	D	C1; C4	Retrieval error; Error in following the guidelines; Interface term issue
	255509001|Large		255509001|Large
	50960005|Haemorrhage	131148009|Bleeding	131148009 |Bleeding (finding)|
	360271000|Prophylaxis - procedure intent	360271000|Prophylaxis - procedure intent	360271000|Prophylaxis - procedure intent
	35683002|Phototherapy: neonate	31394004|Light therapy	35683002|Phototherapy: neonate
134	250415002|Bilirubin concentration, test strip measurement	302787001|Bilirubin level	302787001 |Bilirubin measurement (procedure)|	D	C1	Retrieval error; Error in following the guidelines
	255587001|Peak		255587001|Peak
	250415002|Bilirubin concentration, test strip measurement	302787001|Bilirubin level	302787001 |Bilirubin measurement (procedure)|
135	35683002|Phototherapy: neonate	31394004|Light therapy	35683002|Phototherapy: neonate	D	C1; C5	Retrieval error; Lack of context
		410546004|Discontinued (qualifier value)	410546004|Discontinued (qualifier value)
136	89361003|Subgaleal area	89361003|Subgaleal area	89361003 |Subgaleal area (body structure)|	D	C1; C4	Lack of domain knowledge; Interface term issue
	50960005|Haemorrhage	131148009|Bleeding	131148009 |Bleeding (finding)|
	64779008|Blood coagulation disorder	29711001|Coagulation panel for thrombosis	3116009 |Blood coagulation panel (procedure)|
	15220000|Laboratory test	29711001|Coagulation panel for thrombosis	3116009 |Blood coagulation panel (procedure)|
137	409675001|Partial thromboplastin time increased (finding)	75540009|High	409675001|Partial thromboplastin time increased (finding)	B	C1	Error in following the guidelines
	409675001|Partial thromboplastin time increased (finding)	42525009|PTT - Partial thromboplastin time	409675001|Partial thromboplastin time increased (finding)
	409675001|Partial thromboplastin time increased (finding)	269819008|Factor VIII assay	409675001|Partial thromboplastin time increased (finding)
138	269819008|Factor VIII assay	269819008|Factor VIII assay	269819008|Factor VIII assay	D	C1	Retrieval error
	269819008|Factor VIII assay	269819008|Factor VIII assay	269819008|Factor VIII assay
	269819008|Factor VIII assay	269819008|Factor VIII assay	269819008|Factor VIII assay
			281297005 |Analyte not detected (qualifier value)|
139	32514002|Factor V level	32514002|Factor V level;88040009|Clotting factor XI assay;78882004|Factor IX level		C	C1	Retrieval error
	32514002|Factor V level	32514002|Factor V level;17621005|Normal	32514002 | Clotting factor V assay (procedure)|;17621005|Normal
	78882004|Factor IX level	78882004|Factor IX level;17621005|Normal	78882004 |Clotting factor IX assay (procedure)|Normal
	9915003|Clotting factor X assay	17621005|Normal;9915003|Clotting factor X assay	9915003 |Clotting factor X assay (procedure)|17621005|Normal
	88040009|Clotting factor XI assay	88040009|Clotting factor XI assay;17621005|Normal	88040009 |Clotting factor XI assay (procedure)|;17621005|Normal
140	415785005|Unit/kilogram (qualifier value)	259007001|international units per kilogram (qualifier value)	415785005|Unit/kilogram (qualifier value)	D	C1; C3; C4	Retrieval error; Fuzzy definition of qualifiers; Interface term issue
	415785005|Unit/kilogram (qualifier value)	259032004|per day (qualifier value)	415785005|Unit/kilogram (qualifier value)
	415785005|Unit/kilogram (qualifier value)	259007001|international units per kilogram (qualifier value)	415785005|Unit/kilogram (qualifier value)
		397801003|Single bolus	397801003|Single bolus
	278910002|Antihaemophilic factor	278910002|Antihaemophilic factor	278910002|Antihaemophilic factor
	278910002|Antihaemophilic factor	278910002|Antihaemophilic factor	278910002|Antihaemophilic factor
141	261754007|Continuous infusion	261754007|Continuous infusion	261754007|Continuous infusion	A	0
	278910002|Antihaemophilic factor	278910002|Antihaemophilic factor	278910002|Antihaemophilic factor
	278910002|Antihaemophilic factor	278910002|Antihaemophilic factor	278910002|Antihaemophilic factor
	261754007|Continuous infusion	261754007|Continuous infusion	261754007|Continuous infusion
142	415786006|Unit/kilogram/day (qualifier value)	259007001|international units per kilogram (qualifier value)	415786006|Unit/kilogram/day (qualifier value)	B	C3; C4	Fuzzy definition of qualifiers; Interface term issue
	415786006|Unit/kilogram/day (qualifier value)	259032004|per day (qualifier value)	415786006|Unit/kilogram/day (qualifier value)
	415786006|Unit/kilogram/day (qualifier value)	259007001|international units per kilogram (qualifier value)	415786006|Unit/kilogram/day (qualifier value)
	415786006|Unit/kilogram/day (qualifier value)	259032004|per day (qualifier value)	415786006|Unit/kilogram/day (qualifier value)
	415786006|Unit/kilogram/day (qualifier value)	259032004|per day (qualifier value)	415786006|Unit/kilogram/day (qualifier value)
143		225768006|Hourly	225768006|Hourly	C	C1	Retrieval error
		36576007|Infusion procedures	36576007|Infusion procedures
144	260987005|Ballistic	283545005|GSW - Gun shot wound	127296001|Intracranial injury;283545005|GSW - Gun shot wound	C	C1	Error in following the guidelines
	127296001|Intracranial injury	127296001|Intracranial injury	127296001|Intracranial injury;283545005|GSW - Gun shot wound
	127296001|Intracranial injury	127296001|Intracranial injury;283545005|GSW - Gun shot wound	127296001|Intracranial injury;283545005|GSW - Gun shot wound
145	7771000|Left side	7771000|Left side	7771000|Left side	C	C1	Error in following the guidelines
	255570003|Temporal	450721000|Structure of temporal region	450721000|Structure of temporal region
	425055008|Gunshot entry wound (disorder)	425055008|Gunshot entry wound (disorder)	425055008|Gunshot entry wound (disorder)
	425055008|Gunshot entry wound (disorder)	425055008|Gunshot entry wound (disorder)	425055008|Gunshot entry wound (disorder)
	424867003|Gunshot exit wound (disorder)	424867003|Gunshot exit wound (disorder)	424867003|Gunshot exit wound (disorder)
146	83578000|Surgical		83578000|Surgical	B	C1	Retrieval error
	439569004|Resuscitation (procedure)	439569004|Resuscitation (procedure);182810003|Intensive care monitoring (regime/therapy)	439569004|Resuscitation (procedure)
147	439569004|Resuscitation (procedure)	26394007|Glasgow coma scale, 3	26394007|Glasgow coma scale, 3	C	C1	Lack of domain knowledge
	439569004|Resuscitation (procedure)	26394007|Glasgow coma scale, 3	26394007|Glasgow coma scale, 3
	52765003|Intubation (procedure)	52765003|Intubation (procedure)	52765003|Intubation (procedure)
	88694003|Immediate	88694003|Immediate	88694003|Immediate
148	51440002|Right and left (qualifier value)	51440002|Right and left (qualifier value)	51440002|Right and left (qualifier value)	C	C1	Error in following the guidelines
	260389003|No reaction	103271006|Fixed dilated pupil	103271006|Fixed dilated pupil
	37125009|Dilated pupil (finding)	103271006|Fixed dilated pupil	103271006|Fixed dilated pupil
149	78710008|Corneal reflex absent	78710008|Corneal reflex absent	78710008|Corneal reflex absent	A	0
		78710008|Corneal reflex absent	78710008|Corneal reflex absent
	78710008|Corneal reflex absent	78710008|Corneal reflex absent	78710008|Corneal reflex absent
	78710008|Corneal reflex absent
150	113080007|Arterial oxygen saturation	250554003|SpO2 - Oxygen saturation at periphery	250554003|SpO2 - Oxygen saturation at periphery	C	C1	Lack of domain knowledge
	40617009|Mechanical ventilation	40617009|Mechanical ventilation	40617009|Mechanical ventilation
	40617009|Mechanical ventilation	40617009|Mechanical ventilation	40617009|Mechanical ventilation
	259018001|Millimetre of mercury	259018001|Millimetre of mercury	259018001|Millimetre of mercury
151	111973004|Systole, function (observable entity)			C	C1	Lack of domain knowledge
	386534000|Arterial blood pressure (observable entity)
		301147003|Observation of pulse rate	301147003|Observation of pulse rate
152				C	C1	Error in following the guidelines
	387362001|Epinephrine preparation	387362001|Epinephrine preparation	387362001|Epinephrine preparation
	258834009|mg/hr	258834009|mg/hr	258834009|mg/hr
	258834009|mg/hr	258834009|mg/hr	258834009|mg/hr
	258834009|mg/hr	258834009|mg/hr	258834009|mg/hr
	261754007|Continuous infusion	261754007|Continuous infusion;14152002|Intravenous infusion	261754007|Continuous infusion;14152002|Intravenous infusion
	255560000|Intravenous	261754007|Continuous infusion;14152002|Intravenous infusion	261754007|Continuous infusion;14152002|Intravenous infusion
153	168537006|Plain x-ray	42075002|SXR - Skull X-ray	42075002|SXR - Skull X-ray	C	C1; C2	Lack of domain knowledge; Underspecification
	168537006|Plain x-ray	42075002|SXR - Skull X-ray	42075002|SXR - Skull X-ray
	168537006|Plain x-ray	42075002|SXR - Skull X-ray	42075002|SXR - Skull X-ray
	81654009|Coronal	52795006|Forehead structure	52795006|Forehead structure
	66787007|Cephalic	52795006|Forehead structure;42075002|SXR - Skull X-ray	52795006|Forehead structure
		52795006|Forehead structure
154		260396001|Many	260396001|Many	D	C1	Retrieval error; Error in following the guidelines
	257846005|Ballistic fragmentation		257846005|Ballistic fragmentation
	303231004|Intracranial	303231004|Intracranial	127296001|Intracranial injury;283545005|GSW - Gun shot wound
	257846005|Ballistic fragmentation	283545005|GSW - Gun shot wound	127296001|Intracranial injury;283545005|GSW - Gun shot wound
155	113091000|Magnetic resonance study	241645008|Magnetic resonance imaging of spine	241645008|Magnetic resonance imaging of spine	C	C1	Retrieval error; Error in following the guidelines
		241645008|Magnetic resonance imaging of spine	241645008|Magnetic resonance imaging of spine
		241645008|Magnetic resonance imaging of spine	241645008|Magnetic resonance imaging of spine
	122496007|Lumbar spine	241645008|Magnetic resonance imaging of spine	241645008|Magnetic resonance imaging of spine
	181880007|Lumbar zygapophysial joint	181884003|L4/L5 zygapophysial joint	181884003 |L4/L5 facet joint (body structure)|
	181880007|Lumbar zygapophysial joint	181884003|L4/L5 zygapophysial joint	181884003 |L4/L5 facet joint (body structure)|
156			52988006 | Lesion (morphologic abnormality)	D	C1; C5	Retrieval error; Lack of domain knowledge; Lack of context
	181880007|Lumbar zygapophysial joint	81168003|Zygapophysial intervertebral joint	428001008 | Structure of facet joint of lumbar spine (body structure)
	203514008|Hypertrophy of bone	56246009|Hypertrophic	56246009 |Hypertrophy (morphologic abnormality)|
157	40733004|Infective disorder	441862004|Infectious process (qualifier value)	441862004|Infectious process (qualifier value)	C	C2	Underspecification
	40733004|Infective disorder	441862004|Infectious process (qualifier value)	441862004|Infectious process (qualifier value)
158	86699002|Afebrile	86699002|Afebrile	86699002|Afebrile	A	0
159	165467004|ESR normal	165467004|ESR normal	165467004|ESR normal	A	0
		165467004|ESR normal	165467004|ESR normal
	165467004|ESR normal	165467004|ESR normal	165467004|ESR normal
		165467004|ESR normal	165467004|ESR normal
160	55235003|C-reactive protein level	61425002|C reactive protein	55235003|C-reactive protein level	D	C2	Underspecification
	255604002|Mild	255604002|Mild	255604002|Mild
	75540009|High	75540009|High	255604002|Mild
161	399348003|Antero-posterior projection (qualifier value)	268425006|Pelvis X-ray	399348003|Antero-posterior projection (qualifier value); 40348008 |Skeletal X-ray of pelvis and hip (procedure)|287579007 |Right hip region structure (body structure)|	D	C1	Retrieval error ; Error in following the guidelines
		268425006|Pelvis X-ray	399348003|Antero-posterior projection (qualifier value); 40348008 |Skeletal X-ray of pelvis and hip (procedure)|287579007 |Right hip region structure (body structure)|
	268425006|Pelvis X-ray	268425006|Pelvis X-ray	399348003|Antero-posterior projection (qualifier value); 40348008 |Skeletal X-ray of pelvis and hip (procedure)|287579007 |Right hip region structure (body structure)|
	24028007|Rt - Right	24028007|Rt - Right	399348003|Antero-posterior projection (qualifier value); 40348008 |Skeletal X-ray of pelvis and hip (procedure)|;287579007 |Right hip region structure (body structure)|
	408740001|Radiography of hip (procedure)	408740001|Radiography of hip (procedure)	399348003|Antero-posterior projection (qualifier value); 40348008 |Skeletal X-ray of pelvis and hip (procedure)|;287579007 |Right hip region structure (body structure)|
	408740001|Radiography of hip (procedure)		408740001|Radiography of hip (procedure); 24028007|Rt - Right; 399348003|Antero-posterior projection (qualifier value)
		17621005|Normal	17621005|Normal
162	5880005|Clinical examination	5880005|Clinical examination	5880005|Clinical examination	B	C1	Retrieval error
	5880005|Clinical examination	5880005|Clinical examination	5880005|Clinical examination
	62175007|Right lower extremity		62175007|Right lower extremity
163	255604002|Mild	255604002|Mild	49218002|Arthralgia of hip; 255604002|Mild; 287579007 |Right hip region structure (body structure)|	D	C1	Error in following the guidelines
	49218002|Arthralgia of hip	49218002|Arthralgia of hip	49218002|Arthralgia of hip; 255604002|Mild; 287579007 |Right hip region structure (body structure)|
	24028007|Rt - Right	24028007|Rt - Right	49218002|Arthralgia of hip; 255604002|Mild; 287579007 |Right hip region structure (body structure)|
	49218002|Arthralgia of hip	49218002|Arthralgia of hip	49218002|Arthralgia of hip; 255604002|Mild; 287579007 |Right hip region structure (body structure)|
164		414039005|Distraction (procedure)	414039005|Distraction (procedure)	D	C1	Retrieval error
			363215001 |Musculoskeletal system physical examination (procedure)|
	22253000|Pain observations	22253000|Pain observations	22253000 |Pain (finding)|
165		421704003|New York Heart Association Classification - Class II (finding);420913000|New York Heart Association Classification - Class III (finding)	406203001 |Endurance (observable entity)|	D	C1	Retrieval error
		421704003|New York Heart Association Classification - Class II (finding);420913000|New York Heart Association Classification - Class III (finding)	406203001 |Endurance (observable entity)|
		421704003|New York Heart Association Classification - Class II (finding);420913000|New York Heart Association Classification - Class III (finding)
		421704003|New York Heart Association Classification - Class II (finding);420913000|New York Heart Association Classification - Class III (finding)	421704003|New York Heart Association Classification - Class II (finding);420913000|New York Heart Association Classification - Class III (finding)
		421704003|New York Heart Association Classification - Class II (finding);420913000|New York Heart Association Classification - Class III (finding)	421704003|New York Heart Association Classification - Class II (finding)
		421704003|New York Heart Association Classification - Class II (finding);420913000|New York Heart Association Classification - Class III (finding)
		421704003|New York Heart Association Classification - Class II (finding);420913000|New York Heart Association Classification - Class III (finding)	420913000|New York Heart Association Classification - Class III (finding)
		421704003|New York Heart Association Classification - Class II (finding);420913000|New York Heart Association Classification - Class III (finding)
[truncated: 255 more rows]
